# Supplementary material for: Aqua­{μ-1,4-bis­[(1,4,7,10-tetra­aza­cyclo­dodecan-1-yl)meth­yl]benzene}(nitrato-κO)dicopper(II) tris­(nitrate) trihydrate
Source: IUCrdata. 2023 Jun 2;8(Pt 6):x230462. doi: 10.1107/S2414314623004625 (PMC10626620; doi:10.1107/S2414314623004625)
Supplement: Supplementary file 1 [file x-08-x230462-sup1.cif]

##############################################################################
#                                                                            #
# This CIF contains the data for a data article accepted for                 #
# publication in IUCrData. It conforms to the requirements of                #
# Notes for Authors for IUCrData, and has been                               #
# peer reviewed under the auspices of IUCrData.                              #
#                                                                            #
# Full details of the Crystallographic Information File format               #
# are given in the paper "The Crystallographic Information File (CIF):       #
# a New Standard Archive File for Crystallography" by S. R. Hall, F. H.      #
# Allen and I. D. Brown [Acta Cryst. (1991), A47, 655-685].                  #
#                                                                            #
# The current version of the core CIF dictionary is obtainable from          #
# ftp://ftp.iucr.org/pub/cif_core.dic.                                       #
#                                                                            #
# Software is freely available for graphical display of the structure(s)     #
# in this CIF. For information consult the CIF software page                 #
# http://www.iucr.org/resources/cif/software.                                #
#                                                                            #
# This file may be used for bona fide research purposes within the           #
# scientific community so long as proper attribution is given to the data    # 
# article from which it was obtained.                                        #
#                                                                            #
##############################################################################
data_I
_audit_creation_method
;
Olex2 1.3
(compiled 2020.11.12 svn.r5f609507 for OlexSys, GUI svn.r6408)
;
_journal_date_recd_electronic     2023-05-19
_journal_date_accepted     2023-05-25
_journal_name_full     'IUCrData'
_journal_year     2023
_journal_volume     8
_journal_issue      6
_journal_page_first     0
_journal_page_last     0
_journal_paper_category     HM
_journal_paper_doi     10.1107/S2414314623004625
_journal_coeditor_code     ZL4054
_publ_contact_author_name     'Koichi Kato'
_publ_contact_author_address
;
Faculty of Pharmaceutical Sciences, Shonan University of Medical Sciences, 16-48
Kamishinano, Totsuka-ku, Yokohama, Kanagawa 244-0806,
Japan
;
_publ_contact_author_email     'kato-k@kinjo-u.ac.jp, h-kurosaki@kinjo-u.ac.jp'
_publ_contact_author_fax     ?
_publ_contact_author_phone     ?
_publ_section_title
;\
Aqua{\m-1,4-bis[(1,4,7,10-tetraazacyclododecan-1-yl)methyl]benzene}(nitrato-\
\k<i>O</i>)dicopper(II) tris(nitrate) trihydrate
;
_publ_section_title_footnote     .
loop_
    _publ_author_name
    _publ_author_footnote
    _publ_author_address
    'Ichimaru, Yoshimi' .
;
Faculty of Pharmaceutical Sciences, Shonan University of Medical Sciences, 16-48
Kamishinano, Totsuka-ku, Yokohama, Kanagawa 244-0806,
Japan
;
    'Kato, Koichi'
;
;
;
Faculty of Pharmaceutical Sciences, Shonan University of Medical Sciences, 16-48
Kamishinano, Totsuka-ku, Yokohama, Kanagawa 244-0806,
Japan
;
    'Sugiura, Kirara' .
;
College of Pharmacy, Kinjo Gakuin University, 2-1723 Omori, Nagoya 463-8521,
Japan
;
    'Ogawa, Sarina' .
;
College of Pharmacy, Kinjo Gakuin University, 2-1723 Omori, Nagoya 463-8521,
Japan
;
    'Jin, Wanchun' .
;
College of Pharmacy, Kinjo Gakuin University, 2-1723 Omori, Nagoya 463-8521,
Japan
;
    'Kurihara, Masaaki' .
;
Faculty of Pharmaceutical Sciences, Shonan University of Medical Sciences, 16-48
Kamishinano, Totsuka-ku, Yokohama, Kanagawa 244-0806,
Japan
;
    'Yamaguchi, Yoshihiro' .
;
Environmental Safety Center, Kumamoto University, 39-1 Kurokami 2-Chome,
Chuo-ku, Kumamoto, 860-8555, Japan
;
    'Imai, Masanori' .
;
College of Pharmacy, Kinjo Gakuin University, 2-1723 Omori, Nagoya 463-8521,
Japan
;
    'Kurosaki, Hiromasa'
;
;
;
College of Pharmacy, Kinjo Gakuin University, 2-1723 Omori, Nagoya 463-8521,
Japan
;
_publ_section_synopsis
;
The title dinuclear Cu^II^ complex, the two Cu^II^ molecules both have a
five-coordinate square-pyramidal geometry, but the molecules in the axial
positions are different: a water molecule and a nitrate ion. All nitrate ions,
water molecules, and N---H groups are involved in an intermolecular
hydrogen-bond network.
;
_chemical_name_systematic
;\
Aqua{\m-1,4-bis[(1,4,7,10-tetraazacyclododecan-1-yl)methyl]benzene}\
(nitrato-\k<i>O</i>)dicopper(II) tris(nitrate) trihydrate
;
_chemical_name_common     ?
_chemical_formula_moiety     'C24 H48 Cu2 N9 O4 3+, 3(N O3 -), 3(H2 O)'
_chemical_formula_sum     'C24 H54 Cu2 N12 O16'
_chemical_formula_iupac     '[Cu2 (N O3) (C24 H46 N8) (H2 O)] (N O3)3, 3H2 O'
_chemical_formula_weight     893.87
_chemical_melting_point     ?
_chemical_absolute_configuration     syn
_space_group_crystal_system     orthorhombic
_space_group_name_H-M_alt     'P 21 21 21'
_space_group_name_Hall     'P 2ac 2ab'
loop_
    _space_group_symop_operation_xyz
    'x, y, z'
    '-x+1/2, -y, z+1/2'
    '-x, y+1/2, -z+1/2'
    'x+1/2, -y+1/2, -z'
_cell_length_a     14.9788(2)
_cell_length_b     15.3455(2)
_cell_length_c     16.2948(2)
_cell_angle_alpha     90
_cell_angle_beta     90
_cell_angle_gamma     90
_cell_volume     3745.48(8)
_cell_formula_units_Z     4
_cell_measurement_reflns_used     16388
_cell_measurement_theta_min     2.7200
_cell_measurement_theta_max     68.2240
_cell_measurement_temperature     93.25
loop_
    _twin_individual_id
    _twin_individual_mass_fraction_refined
    1 0.64(5)
    2 0.36(5)
_exptl_crystal_description     block
_exptl_crystal_colour     blue
_exptl_crystal_size_max     0.55
_exptl_crystal_size_mid     0.45
_exptl_crystal_size_min     0.17
_exptl_crystal_density_diffrn     1.585
_exptl_crystal_density_meas     ?
_exptl_crystal_density_method     ?
_exptl_crystal_F_000     1872
loop_
    _exptl_crystal_face_index_h
    _exptl_crystal_face_index_k
    _exptl_crystal_face_index_l
    _exptl_crystal_face_perp_dist
    7 7 1 0.2148
    6 -7 5 0.2326
    4 -8 4 0.2437
    -2 -10 2 0.2794
    -2 9 -4 0.3131
    -5 7 -4 0.3211
    4 -2 -10 0.1086
    2 -1 10 0.1121
    1 -2 10 0.1159
    5 6 7 0.1948
    2 6 -8 0.2045
    4 -8 -4 0.2041
    8 -4 -5 0.2054
    7 7 -2 0.2001
    2 1 -10 0.1267
    1 0 11 0.0950
    -1 0 -11 0.0970
    -8 -5 -2 0.1877
    -9 -4 1 0.1995
    -8 5 1 0.2967
    -6 8 1 0.3126
    -7 4 6 0.2419
    6 7 -4 0.1914
    -4 2 10 0.1598
    -3 3 9 0.1792
    -5 -2 8 0.1676
    0 0 11 0.0703
    0 1 10 0.0898
    4 7 -7 0.1923
    6 -8 -3 0.1966
    8 -6 -3 0.2119
_exptl_absorpt_coefficient_mu     2.144
_exptl_absorpt_correction_type     multi-scan
_exptl_absorpt_process_details
;
(CrysAlisPro; Rigaku OD, 2022)
;
_exptl_absorpt_correction_T_min     0.50473
_exptl_absorpt_correction_T_max     1.00000
_diffrn_ambient_temperature     93.25
_diffrn_source     'microfocus sealed X-ray tube'
_diffrn_radiation_type     'Cu K\a'
_diffrn_radiation_wavelength     1.54184
_diffrn_radiation_monochromator     'multi-layer mirror optics'
_diffrn_measurement_device_type     'Rigaku XtaLAB Synergy-i'
_diffrn_measurement_device     'four-circle diffractometer'
_diffrn_measurement_method     '\w scans'
_diffrn_detector     'Rigaku HyPix-3000 area detector'
_diffrn_detector_area_resol_mean     10.0
_diffrn_reflns_number     19219
_diffrn_reflns_av_R_equivalents     0.0465
_diffrn_reflns_av_unetI/netI     0.0416
_diffrn_reflns_theta_min     3.957
_diffrn_reflns_theta_max     68.436
_diffrn_reflns_theta_full     67.684
_diffrn_measured_fraction_theta_max     0.983
_diffrn_measured_fraction_theta_full     0.987
_diffrn_reflns_limit_h_min     -16
_diffrn_reflns_limit_h_max     18
_diffrn_reflns_limit_k_min     -18
_diffrn_reflns_limit_k_max     18
_diffrn_reflns_limit_l_min     -19
_diffrn_reflns_limit_l_max     19
_diffrn_radiation_probe     x-ray
_refine_special_details
;
 Refined as a 2-component inversion twin.
All hydrogen atoms were located by a geometrical calculation,
and were not refined.
;
_reflns_number_total     6617
_reflns_number_gt     6227
_reflns_threshold_expression     'I > 2\s(I)'
_refine_ls_structure_factor_coef     Fsqd
_refine_ls_matrix_type     full
_refine_ls_R_factor_all     0.0535
_refine_ls_R_factor_gt     0.0458
_refine_ls_wR_factor_gt     0.1219
_refine_ls_wR_factor_ref     0.1390
_refine_ls_goodness_of_fit_ref     1.063
_refine_ls_restrained_S_all     1.062
_refine_ls_number_reflns     6617
_refine_ls_number_parameters     530
_refine_ls_number_restraints     20
_refine_ls_hydrogen_treatment     mixed
_refine_ls_weighting_scheme     calc
_refine_ls_weighting_details
              'w=1/[\s^2^(Fo^2^)+(0.0781P)^2^+6.1629P] where P=(Fo^2^+2Fc^2^)/3'
_atom_sites_solution_hydrogens     mixed
_atom_sites_solution_primary     ?
_atom_sites_solution_secondary     ?
_refine_ls_shift/su_max     0.000
_refine_ls_shift/su_mean     0.000
_refine_diff_density_max     1.083
_refine_diff_density_min     -0.526
_refine_ls_extinction_method     none
_refine_ls_extinction_coef     .
_refine_ls_abs_structure_details
;
 Refined as an inversion twin
;
_refine_ls_abs_structure_Flack     0.36(5)
loop_
    _atom_type_symbol
    _atom_type_description
    _atom_type_scat_dispersion_real
    _atom_type_scat_dispersion_imag
    _atom_type_scat_source
    'C' 'C' 0.0181 0.0091
                         'International Tables Vol C Tables 4.2.6.8 and 6.1.1.4'
    'H' 'H' 0.0000 0.0000
                         'International Tables Vol C Tables 4.2.6.8 and 6.1.1.4'
    'Cu' 'Cu' -1.9646 0.5888
                         'International Tables Vol C Tables 4.2.6.8 and 6.1.1.4'
    'N' 'N' 0.0311 0.0180
                         'International Tables Vol C Tables 4.2.6.8 and 6.1.1.4'
    'O' 'O' 0.0492 0.0322
                         'International Tables Vol C Tables 4.2.6.8 and 6.1.1.4'
_computing_data_collection
;
CrysAlisPro 1.171.42.55a (Rigaku OD, 2022)
;
_computing_cell_refinement
;
CrysAlisPro 1.171.42.55a (Rigaku OD, 2022)
;
_computing_data_reduction
;
CrysAlisPro 1.171.42.55a (Rigaku OD, 2022)
;
_computing_structure_solution
;
<i>SHELXT2018/2</i> (Sheldrick, 2015a)
;
_computing_structure_refinement
;
<i>SHELXL2018/3</i> (Sheldrick, 2015b)
;
_computing_molecular_graphics
;
Olex2 1.3 (Dolomanov <i>et al.</i>,  2009)
;
_computing_publication_material
;
Olex2 1.3 (Dolomanov <i>et al.</i>,  2009)
;
loop_
    _atom_site_type_symbol
    _atom_site_label
    _atom_site_fract_x
    _atom_site_fract_y
    _atom_site_fract_z
    _atom_site_U_iso_or_equiv
    _atom_site_adp_type
    _atom_site_calc_flag
    _atom_site_occupancy
    _atom_site_disorder_assembly
    _atom_site_disorder_group
    Cu Cu1 0.61491(6) 0.91479(5) 1.03500(5) 0.0204(2) Uani d 1 . .
    Cu Cu2 0.88673(5) 0.58988(5) 0.45167(5) 0.0199(2) Uani d 1 . .
    O O1 0.5665(3) 1.0063(3) 0.9436(4) 0.0473(14) Uani d 1 . .
    O O2 0.4505(4) 1.0249(4) 1.0170(3) 0.0501(14) Uani d 1 . .
    O O3 0.4515(4) 1.0675(4) 0.8898(3) 0.0472(14) Uani d 1 . .
    O O4 0.9387(4) 0.4801(3) 0.5172(3) 0.0427(13) Uani d 1 . .
    H H4A 0.904(4) 0.466(6) 0.556(4) 0.064 Uiso d 1 . .
    H H4B 0.991(2) 0.472(7) 0.536(5) 0.064 Uiso d 1 . .
    O O5 0.6792(4) 0.3885(3) 0.4561(3) 0.0452(13) Uani d 1 . .
    O O6 0.7448(3) 0.4371(3) 0.5657(4) 0.0419(12) Uani d 1 . .
    O O7 0.6407(3) 0.3400(3) 0.5752(3) 0.0403(12) Uani d 1 . .
    O O8 0.9012(3) 0.4147(4) 0.6735(4) 0.0533(14) Uani d 1 . .
    O O9 1.0375(4) 0.4523(4) 0.6687(4) 0.0524(14) Uani d 1 . .
    O O10 0.9847(4) 0.3927(3) 0.7787(3) 0.0423(12) Uani d 1 . .
    O O11 0.7641(3) 0.0649(3) 0.8984(3) 0.0365(11) Uani d 1 . .
    O O12 0.8714(4) 0.1596(3) 0.8897(3) 0.0414(12) Uani d 1 . .
    O O13 0.8682(4) 0.0673(4) 0.9896(3) 0.0584(17) Uani d 1 . .
    O O14 0.7733(4) 0.2886(3) 0.6922(3) 0.0397(11) Uani d 1 . .
    H H14A 0.819(3) 0.317(4) 0.705(4) 0.060 Uiso d 1 . .
    H H14B 0.733(4) 0.324(4) 0.676(3) 0.060 Uiso d 1 . .
    O O15 0.6749(3) 0.1819(3) 0.7925(3) 0.0331(10) Uani d 1 . .
    H H15A 0.709(4) 0.217(4) 0.768(5) 0.050 Uiso d 1 . .
    H H15B 0.705(4) 0.141(4) 0.812(5) 0.050 Uiso d 1 . .
    O O16 0.5260(3) 0.0921(4) 0.7318(3) 0.0389(11) Uani d 1 . .
    H H16C 0.570(4) 0.125(5) 0.730(5) 0.058 Uiso d 1 . .
    H H16D 0.520(5) 0.076(6) 0.781(2) 0.058 Uiso d 1 . .
    N N1 0.6821(3) 0.8349(3) 0.9539(3) 0.0208(10) Uani d 1 . .
    N N2 0.5198(3) 0.8225(3) 1.0385(3) 0.0233(10) Uani d 1 . .
    H H2 0.462(3) 0.833(4) 1.012(4) 0.028 Uiso d 1 . .
    N N3 0.5738(4) 0.9472(3) 1.1495(3) 0.0260(11) Uani d 1 . .
    H H3 0.547(4) 1.006(2) 1.148(5) 0.031 Uiso d 1 . .
    N N4 0.7366(3) 0.9556(3) 1.0708(3) 0.0230(10) Uani d 1 . .
    H H4 0.758(4) 1.007(3) 1.040(4) 0.028 Uiso d 1 . .
    N N5 0.8166(3) 0.6661(3) 0.5318(3) 0.0190(10) Uani d 1 . .
    N N6 0.9851(3) 0.6791(3) 0.4614(3) 0.0242(11) Uani d 1 . .
    H H6 1.038(3) 0.649(4) 0.482(4) 0.029 Uiso d 1 . .
    N N7 0.9393(4) 0.5610(3) 0.3409(3) 0.0268(11) Uani d 1 . .
    H H7 0.957(5) 0.503(2) 0.324(5) 0.032 Uiso d 1 . .
    N N8 0.7683(4) 0.5560(3) 0.4049(3) 0.0249(11) Uani d 1 . .
    H H8 0.740(4) 0.506(3) 0.432(4) 0.030 Uiso d 1 . .
    N N9 0.4899(4) 1.0309(4) 0.9475(4) 0.0314(12) Uani d 1 . .
    N N10 0.6877(3) 0.3903(3) 0.5318(4) 0.0310(12) Uani d 1 . .
    N N11 0.9758(4) 0.4207(4) 0.7080(3) 0.0295(12) Uani d 1 . .
    N N12 0.8339(4) 0.0990(4) 0.9262(3) 0.0322(12) Uani d 1 . .
    C C1 0.6497(4) 0.7470(4) 0.9795(4) 0.0226(13) Uani d 1 . .
    H H1A 0.676124 0.731200 1.033150 0.027 Uiso calc 1 . .
    H H1B 0.668615 0.702879 0.938650 0.027 Uiso calc 1 . .
    C C2 0.5475(4) 0.7478(4) 0.9861(4) 0.0263(13) Uani d 1 . .
    H H2A 0.520778 0.753505 0.930819 0.032 Uiso calc 1 . .
    H H2B 0.526427 0.692444 1.010611 0.032 Uiso calc 1 . .
    C C3 0.5102(4) 0.8018(5) 1.1271(4) 0.0287(14) Uani d 1 . .
    H H3A 0.563534 0.770084 1.147014 0.034 Uiso calc 1 . .
    H H3B 0.457054 0.764620 1.136172 0.034 Uiso calc 1 . .
    C C4 0.5000(4) 0.8879(5) 1.1730(4) 0.0326(15) Uani d 1 . .
    H H4C 0.441937 0.914948 1.159122 0.039 Uiso calc 1 . .
    H H4D 0.501488 0.877340 1.232907 0.039 Uiso calc 1 . .
    C C5 0.6569(4) 0.9380(4) 1.1996(4) 0.0300(14) Uani d 1 . .
    H H5A 0.672719 0.875709 1.205537 0.036 Uiso calc 1 . .
    H H5B 0.647460 0.962771 1.255041 0.036 Uiso calc 1 . .
    C C6 0.7307(5) 0.9859(4) 1.1568(4) 0.0305(14) Uani d 1 . .
    H H6A 0.718734 1.049316 1.158026 0.037 Uiso calc 1 . .
    H H6B 0.788020 0.974994 1.185217 0.037 Uiso calc 1 . .
    C C7 0.7924(4) 0.8762(4) 1.0597(4) 0.0248(12) Uani d 1 . .
    H H7A 0.773451 0.830039 1.098373 0.030 Uiso calc 1 . .
    H H7B 0.856026 0.889860 1.070183 0.030 Uiso calc 1 . .
    C C8 0.7799(4) 0.8462(4) 0.9722(4) 0.0229(12) Uani d 1 . .
    H H8A 0.805916 0.889639 0.934198 0.027 Uiso calc 1 . .
    H H8B 0.811424 0.790146 0.963839 0.027 Uiso calc 1 . .
    C C9 0.6623(4) 0.8556(4) 0.8665(3) 0.0233(12) Uani d 1 . .
    H H9A 0.680441 0.916610 0.855953 0.028 Uiso calc 1 . .
    H H9B 0.596932 0.852083 0.858382 0.028 Uiso calc 1 . .
    C C10 0.7071(4) 0.7977(4) 0.8033(3) 0.0199(12) Uani d 1 . .
    C C11 0.6632(4) 0.7253(4) 0.7716(3) 0.0230(12) Uani d 1 . .
    H H11 0.605083 0.711175 0.790669 0.028 Uiso calc 1 . .
    C C12 0.7033(4) 0.6736(4) 0.7124(3) 0.0218(12) Uani d 1 . .
    H H12 0.672317 0.624829 0.690649 0.026 Uiso calc 1 . .
    C C13 0.7893(4) 0.6932(4) 0.6846(3) 0.0189(11) Uani d 1 . .
    C C14 0.8336(4) 0.7642(4) 0.7162(3) 0.0225(12) Uani d 1 . .
    H H14 0.892253 0.777662 0.697892 0.027 Uiso calc 1 . .
    C C15 0.7926(4) 0.8162(4) 0.7747(3) 0.0226(12) Uani d 1 . .
    H H15 0.823535 0.865472 0.795792 0.027 Uiso calc 1 . .
    C C16 0.8321(4) 0.6374(4) 0.6192(3) 0.0218(12) Uani d 1 . .
    H H16A 0.897222 0.635855 0.629262 0.026 Uiso calc 1 . .
    H H16B 0.809426 0.577091 0.625190 0.026 Uiso calc 1 . .
    C C17 0.8537(4) 0.7544(4) 0.5142(3) 0.0200(12) Uani d 1 . .
    H H17A 0.832624 0.796033 0.556322 0.024 Uiso calc 1 . .
    H H17B 0.831839 0.774598 0.460073 0.024 Uiso calc 1 . .
    C C18 0.9549(4) 0.7524(4) 0.5138(4) 0.0246(13) Uani d 1 . .
    H H18A 0.978530 0.808125 0.492194 0.030 Uiso calc 1 . .
    H H18B 0.977529 0.744618 0.570468 0.030 Uiso calc 1 . .
    C C19 1.0034(4) 0.7033(5) 0.3757(4) 0.0303(15) Uani d 1 . .
    H H19A 1.057911 0.739556 0.372507 0.036 Uiso calc 1 . .
    H H19B 0.952808 0.737113 0.352941 0.036 Uiso calc 1 . .
    C C20 1.0160(5) 0.6202(5) 0.3276(4) 0.0347(16) Uani d 1 . .
    H H20A 1.021283 0.633910 0.268444 0.042 Uiso calc 1 . .
    H H20B 1.071770 0.591116 0.345272 0.042 Uiso calc 1 . .
    C C21 0.8636(4) 0.5745(4) 0.2841(3) 0.0277(13) Uani d 1 . .
    H H21A 0.878321 0.550350 0.229443 0.033 Uiso calc 1 . .
    H H21B 0.851715 0.637622 0.277868 0.033 Uiso calc 1 . .
    C C22 0.7817(5) 0.5294(4) 0.3182(4) 0.0293(14) Uani d 1 . .
    H H22A 0.728652 0.545398 0.285284 0.035 Uiso calc 1 . .
    H H22B 0.789563 0.465434 0.315060 0.035 Uiso calc 1 . .
    C C23 0.7142(4) 0.6365(4) 0.4163(3) 0.0245(13) Uani d 1 . .
    H H23A 0.651252 0.625843 0.400546 0.029 Uiso calc 1 . .
    H H23B 0.737992 0.684399 0.382023 0.029 Uiso calc 1 . .
    C C24 0.7204(4) 0.6599(4) 0.5068(3) 0.0230(13) Uani d 1 . .
    H H24A 0.690306 0.716319 0.516781 0.028 Uiso calc 1 . .
    H H24B 0.690063 0.614774 0.540082 0.028 Uiso calc 1 . .
loop_
    _atom_site_aniso_label
    _atom_site_aniso_U_11
    _atom_site_aniso_U_22
    _atom_site_aniso_U_33
    _atom_site_aniso_U_12
    _atom_site_aniso_U_13
    _atom_site_aniso_U_23
    Cu1 0.0235(4) 0.0245(4) 0.0131(4) 0.0044(4) 0.0004(3) -0.0001(3)
    Cu2 0.0227(4) 0.0239(4) 0.0131(4) 0.0004(4) 0.0014(3) -0.0011(3)
    O1 0.033(3) 0.054(3) 0.055(4) 0.014(2) 0.004(2) 0.025(3)
    O2 0.049(3) 0.066(3) 0.035(3) 0.014(3) 0.012(2) 0.011(3)
    O3 0.044(3) 0.064(4) 0.034(3) 0.028(3) -0.002(2) 0.016(3)
    O4 0.065(3) 0.038(3) 0.025(3) 0.019(3) -0.002(2) 0.004(2)
    O5 0.048(3) 0.044(3) 0.043(3) -0.010(2) -0.016(3) 0.013(2)
    O6 0.033(2) 0.037(2) 0.056(3) -0.004(2) -0.011(2) -0.006(2)
    O7 0.036(3) 0.045(3) 0.039(3) -0.016(2) -0.006(2) 0.005(2)
    O8 0.035(3) 0.068(3) 0.056(3) -0.012(3) -0.013(3) 0.015(3)
    O9 0.038(3) 0.059(3) 0.061(4) -0.012(3) 0.004(3) 0.011(3)
    O10 0.055(3) 0.043(3) 0.029(3) 0.000(2) -0.013(2) 0.006(2)
    O11 0.032(2) 0.044(3) 0.033(3) -0.014(2) -0.009(2) 0.007(2)
    O12 0.052(3) 0.043(3) 0.030(2) -0.019(2) -0.001(2) 0.005(2)
    O13 0.057(3) 0.084(4) 0.035(3) -0.033(3) -0.021(3) 0.023(3)
    O14 0.045(3) 0.038(2) 0.036(3) -0.002(2) 0.010(2) 0.002(2)
    O15 0.030(2) 0.035(2) 0.034(3) -0.001(2) -0.002(2) 0.004(2)
    O16 0.036(3) 0.047(3) 0.033(2) -0.012(2) 0.000(2) -0.004(2)
    N1 0.023(2) 0.027(2) 0.013(2) 0.005(2) 0.0003(19) 0.0019(19)
    N2 0.023(2) 0.035(3) 0.013(2) 0.007(2) -0.005(2) -0.002(2)
    N3 0.028(3) 0.033(3) 0.017(2) 0.007(2) 0.002(2) 0.000(2)
    N4 0.029(3) 0.026(2) 0.014(2) 0.001(2) -0.001(2) -0.001(2)
    N5 0.019(2) 0.028(2) 0.010(2) -0.0010(19) 0.0015(18) -0.0020(19)
    N6 0.024(2) 0.031(3) 0.017(2) 0.004(2) 0.003(2) 0.002(2)
    N7 0.033(3) 0.030(3) 0.017(2) 0.005(2) 0.005(2) -0.001(2)
    N8 0.032(3) 0.027(2) 0.016(2) -0.005(2) 0.000(2) 0.003(2)
    N9 0.033(3) 0.028(3) 0.034(3) -0.001(2) -0.006(2) 0.006(2)
    N10 0.022(2) 0.025(3) 0.046(3) -0.002(2) -0.002(2) -0.002(2)
    N11 0.027(3) 0.033(3) 0.029(3) 0.002(2) -0.006(2) -0.004(2)
    N12 0.035(3) 0.038(3) 0.023(3) -0.007(3) 0.000(2) 0.000(2)
    C1 0.025(3) 0.024(3) 0.019(3) 0.007(2) 0.002(2) 0.001(2)
    C2 0.026(3) 0.032(3) 0.021(3) 0.001(3) -0.005(2) -0.003(3)
    C3 0.028(3) 0.037(4) 0.021(3) -0.001(3) 0.004(3) 0.003(3)
    C4 0.035(4) 0.049(4) 0.014(3) 0.003(3) 0.006(3) 0.002(3)
    C5 0.033(3) 0.039(3) 0.018(3) 0.001(3) 0.002(3) 0.000(2)
    C6 0.040(4) 0.035(3) 0.017(3) -0.001(3) 0.001(3) -0.006(3)
    C7 0.027(3) 0.033(3) 0.015(3) 0.004(2) -0.003(2) 0.000(2)
    C8 0.019(3) 0.031(3) 0.019(3) 0.010(2) -0.002(2) 0.000(2)
    C9 0.032(3) 0.028(3) 0.010(3) 0.008(3) -0.001(2) 0.003(2)
    C10 0.028(3) 0.023(3) 0.009(2) 0.006(2) -0.006(2) 0.003(2)
    C11 0.021(3) 0.034(3) 0.015(3) -0.001(2) -0.001(2) 0.005(2)
    C12 0.024(3) 0.027(3) 0.015(3) -0.002(2) -0.001(2) -0.002(2)
    C13 0.024(3) 0.023(3) 0.010(2) 0.000(2) -0.003(2) 0.003(2)
    C14 0.027(3) 0.023(3) 0.018(3) 0.001(2) -0.001(2) 0.000(2)
    C15 0.028(3) 0.030(3) 0.010(2) -0.003(2) 0.000(2) 0.000(2)
    C16 0.027(3) 0.025(3) 0.013(3) 0.005(2) -0.003(2) -0.002(2)
    C17 0.027(3) 0.021(3) 0.012(3) -0.001(2) -0.001(2) 0.002(2)
    C18 0.028(3) 0.026(3) 0.020(3) -0.003(2) 0.003(2) -0.004(2)
    C19 0.029(3) 0.041(4) 0.021(3) -0.007(3) 0.006(3) 0.002(3)
    C20 0.033(3) 0.048(4) 0.023(3) 0.008(3) 0.011(3) 0.001(3)
    C21 0.038(4) 0.036(3) 0.010(2) 0.005(3) 0.001(2) 0.001(2)
    C22 0.045(4) 0.033(3) 0.010(3) 0.000(3) -0.004(3) -0.006(2)
    C23 0.028(3) 0.036(3) 0.009(3) 0.001(3) 0.000(2) -0.001(2)
    C24 0.016(3) 0.036(3) 0.016(3) 0.000(2) 0.001(2) -0.002(2)
_geom_special_details
;
 All esds (except the esd in the dihedral angle between two l.s. planes)
 are estimated using the full covariance matrix.  The cell esds are taken
 into account individually in the estimation of esds in distances, angles
 and torsion angles; correlations between esds in cell parameters are only
 used when they are defined by crystal symmetry.  An approximate (isotropic)
 treatment of cell esds is used for estimating esds involving l.s. planes.
;
loop_
    _geom_bond_atom_site_label_1
    _geom_bond_atom_site_label_2
    _geom_bond_site_symmetry_2
    _geom_bond_distance
    _geom_bond_publ_flag
    Cu1 O1 . 2.170(5) ?
    Cu1 N1 . 2.065(5) ?
    Cu1 N2 . 2.011(5) ?
    Cu1 N3 . 2.026(5) ?
    Cu1 N4 . 2.013(5) ?
    Cu2 O4 . 2.141(5) ?
    Cu2 N5 . 2.044(5) ?
    Cu2 N6 . 2.017(5) ?
    Cu2 N7 . 2.019(5) ?
    Cu2 N8 . 2.000(5) ?
    O1 N9 . 1.211(7) ?
    O2 N9 . 1.281(8) ?
    O3 N9 . 1.237(7) ?
    O4 H4A . 0.85(3) ?
    O4 H4B . 0.85(3) ?
    O5 N10 . 1.241(8) ?
    O6 N10 . 1.246(7) ?
    O7 N10 . 1.261(7) ?
    O8 N11 . 1.254(7) ?
    O9 N11 . 1.225(8) ?
    O10 N11 . 1.236(7) ?
    O11 N12 . 1.255(7) ?
    O12 N12 . 1.238(7) ?
    O13 N12 . 1.252(7) ?
    O14 H14A . 0.84(2) ?
    O14 H14B . 0.85(3) ?
    O15 H15A . 0.84(3) ?
    O15 H15B . 0.83(3) ?
    O16 H16C . 0.84(3) ?
    O16 H16D . 0.85(3) ?
    N1 C1 . 1.492(7) ?
    N1 C8 . 1.505(7) ?
    N1 C9 . 1.489(7) ?
    N2 H2 . 0.98(3) ?
    N2 C2 . 1.488(8) ?
    N2 C3 . 1.486(7) ?
    N3 H3 . 0.99(3) ?
    N3 C4 . 1.482(8) ?
    N3 C5 . 1.496(8) ?
    N4 H4 . 0.99(3) ?
    N4 C6 . 1.478(8) ?
    N4 C7 . 1.490(7) ?
    N5 C16 . 1.508(7) ?
    N5 C17 . 1.491(7) ?
    N5 C24 . 1.501(7) ?
    N6 H6 . 0.97(3) ?
    N6 C18 . 1.484(8) ?
    N6 C19 . 1.471(7) ?
    N7 H7 . 0.97(3) ?
    N7 C20 . 1.480(9) ?
    N7 C21 . 1.479(8) ?
    N8 H8 . 0.98(3) ?
    N8 C22 . 1.484(7) ?
    N8 C23 . 1.489(8) ?
    C1 H1A . 0.9900 ?
    C1 H1B . 0.9900 ?
    C1 C2 . 1.535(9) ?
    C2 H2A . 0.9900 ?
    C2 H2B . 0.9900 ?
    C3 H3A . 0.9900 ?
    C3 H3B . 0.9900 ?
    C3 C4 . 1.526(9) ?
    C4 H4C . 0.9900 ?
    C4 H4D . 0.9900 ?
    C5 H5A . 0.9900 ?
    C5 H5B . 0.9900 ?
    C5 C6 . 1.499(9) ?
    C6 H6A . 0.9900 ?
    C6 H6B . 0.9900 ?
    C7 H7A . 0.9900 ?
    C7 H7B . 0.9900 ?
    C7 C8 . 1.510(8) ?
    C8 H8A . 0.9900 ?
    C8 H8B . 0.9900 ?
    C9 H9A . 0.9900 ?
    C9 H9B . 0.9900 ?
    C9 C10 . 1.518(8) ?
    C10 C11 . 1.390(8) ?
    C10 C15 . 1.392(9) ?
    C11 H11 . 0.9500 ?
    C11 C12 . 1.386(8) ?
    C12 H12 . 0.9500 ?
    C12 C13 . 1.397(8) ?
    C13 C14 . 1.377(8) ?
    C13 C16 . 1.511(8) ?
    C14 H14 . 0.9500 ?
    C14 C15 . 1.387(8) ?
    C15 H15 . 0.9500 ?
    C16 H16A . 0.9900 ?
    C16 H16B . 0.9900 ?
    C17 H17A . 0.9900 ?
    C17 H17B . 0.9900 ?
    C17 C18 . 1.517(9) ?
    C18 H18A . 0.9900 ?
    C18 H18B . 0.9900 ?
    C19 H19A . 0.9900 ?
    C19 H19B . 0.9900 ?
    C19 C20 . 1.508(10) ?
    C20 H20A . 0.9900 ?
    C20 H20B . 0.9900 ?
    C21 H21A . 0.9900 ?
    C21 H21B . 0.9900 ?
    C21 C22 . 1.514(9) ?
    C22 H22A . 0.9900 ?
    C22 H22B . 0.9900 ?
    C23 H23A . 0.9900 ?
    C23 H23B . 0.9900 ?
    C23 C24 . 1.521(8) ?
    C24 H24A . 0.9900 ?
    C24 H24B . 0.9900 ?
loop_
    _geom_angle_atom_site_label_1
    _geom_angle_atom_site_label_2
    _geom_angle_atom_site_label_3
    _geom_angle_site_symmetry_1
    _geom_angle_site_symmetry_3
    _geom_angle
    _geom_angle_publ_flag
    N1 Cu1 O1 . . 96.2(2) ?
    N2 Cu1 O1 . . 103.8(2) ?
    N2 Cu1 N1 . . 86.85(19) ?
    N2 Cu1 N3 . . 86.1(2) ?
    N2 Cu1 N4 . . 148.5(2) ?
    N3 Cu1 O1 . . 111.8(2) ?
    N3 Cu1 N1 . . 152.0(2) ?
    N4 Cu1 O1 . . 107.4(2) ?
    N4 Cu1 N1 . . 85.93(19) ?
    N4 Cu1 N3 . . 86.1(2) ?
    N5 Cu2 O4 . . 108.55(19) ?
    N6 Cu2 O4 . . 103.2(2) ?
    N6 Cu2 N5 . . 86.4(2) ?
    N6 Cu2 N7 . . 86.2(2) ?
    N7 Cu2 O4 . . 97.5(2) ?
    N7 Cu2 N5 . . 153.9(2) ?
    N8 Cu2 O4 . . 108.0(2) ?
    N8 Cu2 N5 . . 86.4(2) ?
    N8 Cu2 N6 . . 148.7(2) ?
    N8 Cu2 N7 . . 87.0(2) ?
    N9 O1 Cu1 . . 118.9(4) ?
    Cu2 O4 H4A . . 110(6) ?
    Cu2 O4 H4B . . 129(7) ?
    H4A O4 H4B . . 106(4) ?
    H14A O14 H14B . . 109(4) ?
    H15A O15 H15B . . 110(4) ?
    H16C O16 H16D . . 107(4) ?
    C1 N1 Cu1 . . 101.5(3) ?
    C1 N1 C8 . . 111.4(4) ?
    C8 N1 Cu1 . . 106.2(3) ?
    C9 N1 Cu1 . . 112.8(3) ?
    C9 N1 C1 . . 113.3(5) ?
    C9 N1 C8 . . 111.0(5) ?
    Cu1 N2 H2 . . 120(4) ?
    C2 N2 Cu1 . . 109.2(4) ?
    C2 N2 H2 . . 97(4) ?
    C3 N2 Cu1 . . 104.3(4) ?
    C3 N2 H2 . . 112(4) ?
    C3 N2 C2 . . 114.8(5) ?
    Cu1 N3 H3 . . 109(4) ?
    C4 N3 Cu1 . . 108.3(4) ?
    C4 N3 H3 . . 105(4) ?
    C4 N3 C5 . . 115.0(5) ?
    C5 N3 Cu1 . . 103.1(4) ?
    C5 N3 H3 . . 116(4) ?
    Cu1 N4 H4 . . 113(4) ?
    C6 N4 Cu1 . . 108.6(4) ?
    C6 N4 H4 . . 105(4) ?
    C6 N4 C7 . . 113.9(5) ?
    C7 N4 Cu1 . . 102.6(4) ?
    C7 N4 H4 . . 114(4) ?
    C16 N5 Cu2 . . 110.9(3) ?
    C17 N5 Cu2 . . 101.8(3) ?
    C17 N5 C16 . . 113.0(4) ?
    C17 N5 C24 . . 111.3(5) ?
    C24 N5 Cu2 . . 106.4(3) ?
    C24 N5 C16 . . 112.6(4) ?
    Cu2 N6 H6 . . 107(4) ?
    C18 N6 Cu2 . . 109.7(4) ?
    C18 N6 H6 . . 114(4) ?
    C19 N6 Cu2 . . 103.5(4) ?
    C19 N6 H6 . . 107(4) ?
    C19 N6 C18 . . 114.3(5) ?
    Cu2 N7 H7 . . 124(5) ?
    C20 N7 Cu2 . . 107.4(4) ?
    C20 N7 H7 . . 108(4) ?
    C21 N7 Cu2 . . 103.2(4) ?
    C21 N7 H7 . . 100(4) ?
    C21 N7 C20 . . 114.7(5) ?
    Cu2 N8 H8 . . 114(4) ?
    C22 N8 Cu2 . . 108.3(4) ?
    C22 N8 H8 . . 105(4) ?
    C22 N8 C23 . . 114.9(5) ?
    C23 N8 Cu2 . . 102.7(4) ?
    C23 N8 H8 . . 111(4) ?
    O1 N9 O2 . . 117.4(6) ?
    O1 N9 O3 . . 122.9(6) ?
    O3 N9 O2 . . 119.4(5) ?
    O5 N10 O6 . . 121.6(6) ?
    O5 N10 O7 . . 119.1(5) ?
    O6 N10 O7 . . 119.2(6) ?
    O9 N11 O8 . . 117.8(6) ?
    O9 N11 O10 . . 123.0(6) ?
    O10 N11 O8 . . 119.2(6) ?
    O12 N12 O11 . . 121.1(5) ?
    O12 N12 O13 . . 120.2(6) ?
    O13 N12 O11 . . 118.6(5) ?
    N1 C1 H1A . . 109.7 ?
    N1 C1 H1B . . 109.7 ?
    N1 C1 C2 . . 109.7(5) ?
    H1A C1 H1B . . 108.2 ?
    C2 C1 H1A . . 109.7 ?
    C2 C1 H1B . . 109.7 ?
    N2 C2 C1 . . 109.0(5) ?
    N2 C2 H2A . . 109.9 ?
    N2 C2 H2B . . 109.9 ?
    C1 C2 H2A . . 109.9 ?
    C1 C2 H2B . . 109.9 ?
    H2A C2 H2B . . 108.3 ?
    N2 C3 H3A . . 110.2 ?
    N2 C3 H3B . . 110.2 ?
    N2 C3 C4 . . 107.5(5) ?
    H3A C3 H3B . . 108.5 ?
    C4 C3 H3A . . 110.2 ?
    C4 C3 H3B . . 110.2 ?
    N3 C4 C3 . . 109.3(5) ?
    N3 C4 H4C . . 109.8 ?
    N3 C4 H4D . . 109.8 ?
    C3 C4 H4C . . 109.8 ?
    C3 C4 H4D . . 109.8 ?
    H4C C4 H4D . . 108.3 ?
    N3 C5 H5A . . 110.0 ?
    N3 C5 H5B . . 110.0 ?
    N3 C5 C6 . . 108.3(5) ?
    H5A C5 H5B . . 108.4 ?
    C6 C5 H5A . . 110.0 ?
    C6 C5 H5B . . 110.0 ?
    N4 C6 C5 . . 109.3(5) ?
    N4 C6 H6A . . 109.8 ?
    N4 C6 H6B . . 109.8 ?
    C5 C6 H6A . . 109.8 ?
    C5 C6 H6B . . 109.8 ?
    H6A C6 H6B . . 108.3 ?
    N4 C7 H7A . . 110.3 ?
    N4 C7 H7B . . 110.3 ?
    N4 C7 C8 . . 107.2(5) ?
    H7A C7 H7B . . 108.5 ?
    C8 C7 H7A . . 110.3 ?
    C8 C7 H7B . . 110.3 ?
    N1 C8 C7 . . 110.1(5) ?
    N1 C8 H8A . . 109.7 ?
    N1 C8 H8B . . 109.7 ?
    C7 C8 H8A . . 109.7 ?
    C7 C8 H8B . . 109.7 ?
    H8A C8 H8B . . 108.2 ?
    N1 C9 H9A . . 108.3 ?
    N1 C9 H9B . . 108.3 ?
    N1 C9 C10 . . 115.9(4) ?
    H9A C9 H9B . . 107.4 ?
    C10 C9 H9A . . 108.3 ?
    C10 C9 H9B . . 108.3 ?
    C11 C10 C9 . . 120.7(5) ?
    C11 C10 C15 . . 118.3(5) ?
    C15 C10 C9 . . 120.9(5) ?
    C10 C11 H11 . . 119.6 ?
    C12 C11 C10 . . 120.7(5) ?
    C12 C11 H11 . . 119.6 ?
    C11 C12 H12 . . 119.9 ?
    C11 C12 C13 . . 120.1(5) ?
    C13 C12 H12 . . 119.9 ?
    C12 C13 C16 . . 119.9(5) ?
    C14 C13 C12 . . 119.6(5) ?
    C14 C13 C16 . . 120.5(5) ?
    C13 C14 H14 . . 120.0 ?
    C13 C14 C15 . . 119.9(6) ?
    C15 C14 H14 . . 120.0 ?
    C10 C15 H15 . . 119.4 ?
    C14 C15 C10 . . 121.3(6) ?
    C14 C15 H15 . . 119.4 ?
    N5 C16 C13 . . 115.8(4) ?
    N5 C16 H16A . . 108.3 ?
    N5 C16 H16B . . 108.3 ?
    C13 C16 H16A . . 108.3 ?
    C13 C16 H16B . . 108.3 ?
    H16A C16 H16B . . 107.4 ?
    N5 C17 H17A . . 109.5 ?
    N5 C17 H17B . . 109.5 ?
    N5 C17 C18 . . 110.8(5) ?
    H17A C17 H17B . . 108.1 ?
    C18 C17 H17A . . 109.5 ?
    C18 C17 H17B . . 109.5 ?
    N6 C18 C17 . . 108.7(5) ?
    N6 C18 H18A . . 109.9 ?
    N6 C18 H18B . . 109.9 ?
    C17 C18 H18A . . 109.9 ?
    C17 C18 H18B . . 109.9 ?
    H18A C18 H18B . . 108.3 ?
    N6 C19 H19A . . 110.2 ?
    N6 C19 H19B . . 110.2 ?
    N6 C19 C20 . . 107.6(6) ?
    H19A C19 H19B . . 108.5 ?
    C20 C19 H19A . . 110.2 ?
    C20 C19 H19B . . 110.2 ?
    N7 C20 C19 . . 110.2(5) ?
    N7 C20 H20A . . 109.6 ?
    N7 C20 H20B . . 109.6 ?
    C19 C20 H20A . . 109.6 ?
    C19 C20 H20B . . 109.6 ?
    H20A C20 H20B . . 108.1 ?
    N7 C21 H21A . . 109.9 ?
    N7 C21 H21B . . 109.9 ?
    N7 C21 C22 . . 109.1(5) ?
    H21A C21 H21B . . 108.3 ?
    C22 C21 H21A . . 109.9 ?
    C22 C21 H21B . . 109.9 ?
    N8 C22 C21 . . 109.5(5) ?
    N8 C22 H22A . . 109.8 ?
    N8 C22 H22B . . 109.8 ?
    C21 C22 H22A . . 109.8 ?
    C21 C22 H22B . . 109.8 ?
    H22A C22 H22B . . 108.2 ?
    N8 C23 H23A . . 110.4 ?
    N8 C23 H23B . . 110.4 ?
    N8 C23 C24 . . 106.5(5) ?
    H23A C23 H23B . . 108.6 ?
    C24 C23 H23A . . 110.4 ?
    C24 C23 H23B . . 110.4 ?
    N5 C24 C23 . . 109.8(5) ?
    N5 C24 H24A . . 109.7 ?
    N5 C24 H24B . . 109.7 ?
    C23 C24 H24A . . 109.7 ?
    C23 C24 H24B . . 109.7 ?
    H24A C24 H24B . . 108.2 ?
loop_
    _geom_torsion_atom_site_label_1
    _geom_torsion_atom_site_label_2
    _geom_torsion_atom_site_label_3
    _geom_torsion_atom_site_label_4
    _geom_torsion_site_symmetry_1
    _geom_torsion_site_symmetry_2
    _geom_torsion_site_symmetry_3
    _geom_torsion_site_symmetry_4
    _geom_torsion
    _geom_torsion_publ_flag
    Cu1 O1 N9 O2 . . . . 21.7(8) ?
    Cu1 O1 N9 O3 . . . . -164.3(5) ?
    Cu1 N1 C1 C2 . . . . 49.1(5) ?
    Cu1 N1 C8 C7 . . . . 24.5(5) ?
    Cu1 N1 C9 C10 . . . . -178.2(4) ?
    Cu1 N2 C2 C1 . . . . 24.8(6) ?
    Cu1 N2 C3 C4 . . . . 49.5(5) ?
    Cu1 N3 C4 C3 . . . . 27.1(6) ?
    Cu1 N3 C5 C6 . . . . 49.3(5) ?
    Cu1 N4 C6 C5 . . . . 27.9(6) ?
    Cu1 N4 C7 C8 . . . . 54.2(5) ?
    Cu2 N5 C16 C13 . . . . 175.5(4) ?
    Cu2 N5 C17 C18 . . . . -49.1(5) ?
    Cu2 N5 C24 C23 . . . . -24.9(6) ?
    Cu2 N6 C18 C17 . . . . -22.2(6) ?
    Cu2 N6 C19 C20 . . . . -50.2(5) ?
    Cu2 N7 C20 C19 . . . . -26.4(6) ?
    Cu2 N7 C21 C22 . . . . -47.7(5) ?
    Cu2 N8 C22 C21 . . . . -26.3(6) ?
    Cu2 N8 C23 C24 . . . . -54.1(5) ?
    N1 C1 C2 N2 . . . . -51.4(6) ?
    N1 C9 C10 C11 . . . . 94.2(6) ?
    N1 C9 C10 C15 . . . . -86.7(7) ?
    N2 C3 C4 N3 . . . . -52.0(7) ?
    N3 C5 C6 N4 . . . . -52.8(7) ?
    N4 C7 C8 N1 . . . . -53.8(6) ?
    N5 C17 C18 N6 . . . . 49.2(6) ?
    N6 C19 C20 N7 . . . . 52.6(7) ?
    N7 C21 C22 N8 . . . . 50.9(7) ?
    N8 C23 C24 N5 . . . . 53.9(6) ?
    C1 N1 C8 C7 . . . . -85.3(6) ?
    C1 N1 C9 C10 . . . . -63.5(7) ?
    C2 N2 C3 C4 . . . . 168.9(5) ?
    C3 N2 C2 C1 . . . . -91.8(6) ?
    C4 N3 C5 C6 . . . . 166.9(5) ?
    C5 N3 C4 C3 . . . . -87.5(6) ?
    C6 N4 C7 C8 . . . . 171.4(5) ?
    C7 N4 C6 C5 . . . . -85.7(6) ?
    C8 N1 C1 C2 . . . . 161.9(5) ?
    C8 N1 C9 C10 . . . . 62.7(6) ?
    C9 N1 C1 C2 . . . . -72.1(6) ?
    C9 N1 C8 C7 . . . . 147.5(5) ?
    C9 C10 C11 C12 . . . . 178.5(5) ?
    C9 C10 C15 C14 . . . . -179.2(5) ?
    C10 C11 C12 C13 . . . . 0.9(8) ?
    C11 C10 C15 C14 . . . . 0.0(8) ?
    C11 C12 C13 C14 . . . . -0.3(8) ?
    C11 C12 C13 C16 . . . . -179.1(5) ?
    C12 C13 C14 C15 . . . . -0.5(8) ?
    C12 C13 C16 N5 . . . . 90.8(7) ?
    C13 C14 C15 C10 . . . . 0.6(8) ?
    C14 C13 C16 N5 . . . . -88.0(6) ?
    C15 C10 C11 C12 . . . . -0.7(8) ?
    C16 N5 C17 C18 . . . . 70.0(6) ?
    C16 N5 C24 C23 . . . . -146.6(5) ?
    C16 C13 C14 C15 . . . . 178.3(5) ?
    C17 N5 C16 C13 . . . . 61.9(7) ?
    C17 N5 C24 C23 . . . . 85.3(6) ?
    C18 N6 C19 C20 . . . . -169.5(5) ?
    C19 N6 C18 C17 . . . . 93.5(6) ?
    C20 N7 C21 C22 . . . . -164.2(5) ?
    C21 N7 C20 C19 . . . . 87.7(6) ?
    C22 N8 C23 C24 . . . . -171.5(5) ?
    C23 N8 C22 C21 . . . . 87.8(6) ?
    C24 N5 C16 C13 . . . . -65.3(6) ?
    C24 N5 C17 C18 . . . . -162.1(5) ?
loop_
    _geom_hbond_atom_site_label_D
    _geom_hbond_atom_site_label_H
    _geom_hbond_atom_site_label_A
    _geom_hbond_site_symmetry_A
    _geom_hbond_distance_DH
    _geom_hbond_distance_HA
    _geom_hbond_distance_DA
    _geom_hbond_angle_DHA
    _geom_hbond_publ_flag
    N2 H2 O7 3_656 0.98(3) 2.10(3) 3.046(7) 162(6) yes
    N3 H3 O10 4_467 0.99(3) 2.17(5) 3.032(7) 145(6) yes
    N4 H4 O13 1_565 0.99(3) 2.06(5) 2.929(8) 146(6) yes
    N6 H6 O13 3_756 0.97(3) 1.95(3) 2.900(7) 167(6) yes
    N7 H7 O16 4_556 0.97(3) 2.00(4) 2.934(7) 160(6) yes
    N8 H8 O5 . 0.98(3) 2.06(3) 3.015(7) 165(6) yes
    O4 H4A O8 . 0.85(3) 2.07(6) 2.794(8) 143(7) yes
    O14 H14A O8 . 0.84(2) 2.01(3) 2.740(7) 145(5) yes
    O14 H14B O7 . 0.85(3) 2.16(3) 2.865(7) 140(5) yes
    O15 H15A O14 . 0.84(3) 1.91(3) 2.742(7) 169(8) yes
    O15 H15B O11 . 0.83(3) 2.03(4) 2.825(7) 159(8) yes
    O16 H16C O15 . 0.84(3) 2.06(5) 2.802(7) 147(7) yes
    O16 H16D O3 1_545 0.85(3) 2.05(5) 2.830(7) 153(9) yes
_shelx_space_group_comment
;
The symmetry employed for this shelxl refinement is uniquely defined
by the following loop, which should always be used as a source of
symmetry information in preference to the above space-group names.
They are only intended as comments.
;
_shelx_estimated_absorpt_T_min     0.385
_shelx_estimated_absorpt_T_max     0.712
_shelx_hkl_file
;
   0   0  -1    3.17    0.29
   0   0  -2 7145.43  194.24
   0   0  -2 7471.79  194.35
   0   0  -3    0.43    0.26
   0   0  -3    0.64    0.32
   0   0  -4 4956.48  139.55
   0   0  -4 5495.31  139.81
   0   0  -5    0.47    0.42
   0   0  -5    4.33    0.84
   0   0  -6  756.42   22.70
   0   0  -6  769.44   22.92
   0   0  -7    0.59    0.57
   0   0  -7    0.18    0.70
   0   0  -8 1977.36   56.03
   0   0  -8 1946.15   56.10
   0   0  -9    1.15    0.81
   0   0 -10  403.73   15.55
   0   0  10  396.22   15.66
   0   0 -12 2385.99   30.53
   0   0  12   -0.23    1.98
   0   0 -13    2.06    1.37
   0   0  13   -0.44    1.16
   0   0 -14   -0.23    1.15
   0   0  14    6.97    2.79
   0   0  15  230.52   13.04
   0   0 -15    1.31    1.71
   0   0 -16    0.92    2.09
   0   0 -16  328.37   13.45
   0   0 -17   -0.63    2.02
   0   0  17   -2.77    2.22
   0   0 -17   -0.94    1.91
   0   0 -18   26.74    3.72
   0   0  18   22.80    3.62
   0   0  18   27.70    3.71
   0   0  19    0.95    1.05
   0   1   0    0.78    0.17
   0   1   0    0.65    0.13
   0  -1  -1    2.83    0.27
   0   1  -1    2.37    0.26
   0   1   1    2.99    0.29
   0   1  -1    2.86    0.30
   0   1  -2  239.07    7.34
   0   1   2  230.63    7.20
   0   1  -2  241.78    7.32
   0  -1  -2  227.79    7.27
   0   1   2  264.99    7.00
   0   1  -2  248.25    7.29
   0   1  -2  260.07    7.02
   0   1  -3   38.30    1.39
   0   1   3   38.03    1.84
   0   1  -3   35.80    1.93
   0  -1  -3   39.89    2.01
   0   1  -3   42.30    2.03
   0   1   3   47.25    1.43
   0   1   3   47.44    1.48
   0   1  -3   50.60    2.00
   0   1  -3   38.23    1.46
   0   1  -4    3.93    0.71
   0   1  -4    4.59    0.77
   0  -1  -4    4.94    0.83
   0   1  -4    4.44    0.65
   0  -1  -5  275.90    8.87
   0  -1  -5  267.32    8.97
   0   1  -5  251.89    8.84
   0   1  -5  279.60    8.46
   0  -1  -6 1852.11   50.77
   0   1  -6 1768.23   50.88
   0  -1  -6 1843.41   51.02
   0   1  -6 1844.64   51.03
   0   1  -6 1791.75   50.02
   0  -1  -7    8.67    1.44
   0   1  -7   11.02    1.56
   0  -1  -7   10.39    1.44
   0   1  -7   11.31    1.58
   0   1  -8 1502.23   44.95
   0  -1  -8 1583.47   44.86
   0   1  -9  568.25   12.57
   0  -1  -9  591.02   12.37
   0   1 -10   60.43    4.43
   0  -1 -10   63.87    4.54
   0   1  10   56.94    4.46
   0  -1  10   61.85    4.67
   0   1  11  155.33    8.75
   0   1 -11  144.55    8.25
   0  -1 -11  150.69    8.42
   0   1  12  276.81   10.98
   0   1 -12  283.55   10.90
   0  -1  13   38.27    5.81
   0   1  13   34.87    5.07
   0  -1  14  207.43   11.20
   0   1  14  203.16   11.10
   0   1 -14    1.53    1.49
   0  -1 -14    1.28    1.66
   0  -1 -14    1.94    1.43
   0   1  15   49.57    5.73
   0  -1  15   55.32    6.05
   0   1 -15   15.10    3.38
   0  -1 -15   18.58    3.54
   0   1 -15    3.37    1.97
   0  -1 -15   -0.23    1.61
   0  -1 -16  265.41   14.14
   0   1 -16  287.33   14.46
   0   1 -16  265.80   13.62
   0  -1  17   -2.50    3.02
   0   1  17   -2.74    2.82
   0  -1 -17   48.33    5.15
   0   1 -17   56.46    5.59
   0   1 -17   51.67    5.06
   0  -1 -17   52.05    5.02
   0  -1  18  260.74   12.92
   0   1  18  256.02   12.82
   0   1 -18  275.05   12.92
   0  -1 -18  276.78   13.03
   0   1  18  296.72   13.25
   0  -1 -18  270.02   12.37
   0  -1  19  174.72    8.68
   0   1  19  167.68    8.60
   0  -1  19  163.85    8.64
   0   1  19  161.81    8.61
   0   2   0 1812.20   46.93
   0   2   0 1680.18   46.73
   0   2   0 1718.27   46.64
   0   2   1   98.61    3.49
   0   2   1  119.35    3.78
   0   2  -1  107.03    3.72
   0   2  -1  101.96    3.51
   0   2  -1  103.15    3.14
   0  -2  -1  100.21    3.13
   0   2   1   99.62    3.36
   0   2  -1   98.04    3.63
   0   2  -1  115.60    3.63
   0   2  -1  105.40    3.57
   0   2   1   98.82    3.52
   0   2   2  806.05   21.49
   0  -2  -2  710.20   20.85
   0   2  -2  721.88   20.86
   0   2   2  743.73   20.95
   0   2  -2  794.00   21.20
   0   2  -2  768.62   20.97
   0   2   2  791.97   21.01
   0   2   3  105.63    4.14
   0   2  -3   94.67    3.66
   0  -2  -3   98.59    3.71
   0   2   3  100.24    3.67
   0   2   3   97.07    3.26
   0   2  -3   93.94    3.71
   0   2  -3  101.06    3.44
   0   2   3  103.82    3.44
   0   2   4  660.88   19.44
   0   2  -4  690.52   18.93
   0  -2  -4  658.42   19.00
   0   2  -4  661.31   18.98
   0   2   4  646.81   18.78
   0   2  -4  597.66   18.99
   0   2  -5    3.49    0.69
   0  -2  -5    2.82    0.73
   0   2   5    2.29    0.77
   0   2  -5    1.76    0.63
   0   2  -6   21.93    1.74
   0  -2  -6   22.16    1.99
   0   2  -6   22.30    1.98
   0   2  -6   18.53    1.88
   0  -2  -6   23.45    1.92
   0   2   6   18.97    1.98
   0   2  -7  240.74    8.45
   0   2   7  241.30    9.57
   0  -2  -7  255.18    9.02
   0   2  -7  216.32    9.07
   0  -2  -7  226.26    9.07
   0   2  -7  223.88    8.98
   0  -2  -8  794.82   24.42
   0   2   8  777.93   25.21
   0   2   9  223.73   10.02
   0  -2   9  229.27   10.14
   0   2   9  230.82   10.45
   0  -2  -9  253.33   10.10
   0   2  10   -0.35    1.78
   0   2  10  751.15   15.85
   0  -2  10   -0.70    1.84
   0  -2  10  748.31   15.88
   0   2  10  822.58   17.22
   0  -2 -10  821.73   15.69
   0  -2 -11  486.45   13.27
   0   2  11  503.40   14.44
   0  -2  12   54.10    6.26
   0   2  12   63.58    5.92
   0   2  13  300.32   12.75
   0  -2  13  278.35   12.69
   0   2  13  201.73   10.14
   0   2 -13  208.31   10.29
   0   2 -14   94.45    7.72
   0   2 -14  100.87    8.05
   0  -2 -14   84.68    7.54
   0  -2 -15    2.40    1.69
   0   2 -15    2.47    1.78
   0  -2 -15    0.26    1.93
   0   2 -15    2.04    1.77
   0   2  15  212.82   11.71
   0  -2  15  191.97   10.95
   0   2 -16   32.77    4.48
   0   2 -16   45.56    5.20
   0  -2 -16   36.39    4.84
   0   2 -17   25.28    3.74
   0  -2 -17   27.36    3.94
   0   2  17   20.61    3.52
   0  -2  18   35.69    4.21
   0   2  18   30.67    3.93
   0   2 -18   28.21    3.70
   0  -2 -18   33.63    3.98
   0  -2 -18   33.02    3.80
   0   2  18   29.62    3.87
   0  -2  19    0.30    1.04
   0   2  19   -0.29    1.18
   0   2  19    0.15    1.40
   0  -2  19   -0.70    1.31
   0   3   0    0.21    0.37
   0   3   0    2.30    0.52
   0   3  -1    1.03    0.45
   0   3  -1    1.36    0.45
   0   3   1    1.34    0.46
   0   3   1    0.92    0.43
   0   3  -1    0.68    0.42
   0   3  -2  762.67   21.55
   0   3   2  780.52   21.59
   0   3  -2  810.60   21.72
   0  -3  -2  722.11   21.02
   0   3  -2  756.70   21.05
   0   3   2  761.83   21.92
   0   3   2  766.16   21.33
   0   3  -2  762.15   21.98
   0   3  -3   24.68    1.53
   0   3  -3   24.99    1.69
   0   3   3   25.47    1.56
   0   3  -3   23.71    1.50
   0  -3  -3   24.31    1.53
   0   3   3   28.17    1.94
   0   3   3   26.12    1.59
   0   3  -4 1658.80   46.15
   0  -3  -4 1572.17   45.92
   0   3  -4 1624.77   45.98
   0   3   4 1683.57   46.81
   0   3  -4 1635.34   45.26
   0   3   4 1653.80   45.95
   0   3  -5  847.65   25.61
   0   3   5  885.61   25.60
   0  -3  -5  904.53   25.85
   0   3  -5  862.98   25.71
   0  -3  -6    7.33    1.12
   0   3  -6    4.41    0.92
   0   3   6    8.81    1.47
   0   3  -6    2.15    0.82
   0  -3  -6    1.80    0.85
   0   3   7  111.93    6.18
   0   3  -7  122.19    5.48
   0   3   8   77.44    4.75
   0  -3  -8   82.61    4.14
   0   3   9  254.39   10.93
   0  -3   9  243.62   10.83
   0   3   9  251.80   11.45
   0   3  10    3.41    1.40
   0  -3  11   -1.84    1.92
   0   3  11   -1.43    2.13
   0   3 -11   -0.20    1.26
   0   3  12   28.61    4.74
   0  -3  12   -0.23    2.19
   0   3  12   97.82    7.01
   0   3 -12   92.81    6.75
   0  -3  13   10.44    3.29
   0   3  13   16.42    3.39
   0   3  13   16.58    3.20
   0   3 -13   13.62    2.94
   0  -3 -13   17.71    3.26
   0   3 -13   16.44    3.12
   0   3 -14    5.00    2.04
   0  -3 -14    2.96    1.75
   0   3 -14    2.69    1.70
   0   3  15   26.32    4.34
   0  -3 -15   23.92    3.57
   0   3 -15   22.78    3.78
   0  -3 -15   22.80    3.84
   0   3  16  131.88    9.45
   0  -3 -16  140.88    9.45
   0   3 -16  138.40    9.23
   0  -3 -16  132.66    8.61
   0  -3  17  214.63   11.69
   0   3  17  207.31   11.60
   0   3 -17  207.93   11.30
   0  -3 -17  218.45   11.60
   0   3  17  216.70   11.80
   0  -3  18    0.19    1.95
   0   3  18    0.37    1.89
   0   3  18    3.19    1.53
   0  -3 -18    2.86    1.56
   0   3 -18    1.20    1.29
   0  -3 -18    1.96    1.42
   0  -3 -19  159.03    7.61
   0   3  19  148.15    7.72
   0   3  19  135.05    7.36
   0   4   0 2866.58   79.04
   0   4   0 2961.95   79.26
   0   4   1  103.13    3.74
   0   4  -1  107.47    4.14
   0   4   1   98.61    4.18
   0   4  -1  104.82    4.22
   0   4  -1   91.87    4.17
   0   4   1   99.92    4.35
   0   4   2  317.84    9.96
   0   4  -2  310.66   10.69
   0   4   2  337.02   10.47
   0   4  -2  337.35   10.43
   0   4  -2  354.60   10.57
   0   4   2  307.99   10.65
   0   4  -2  323.58   10.74
   0   4   3  408.48   12.23
   0   4   3  395.96   12.05
   0   4  -3  387.22   13.04
   0   4  -3  397.42   12.36
   0   4   3  413.04   12.43
   0   4  -3  393.81   12.59
   0   4   3  406.24   13.01
   0   4   4    9.66    1.13
   0   4  -4   10.43    1.00
   0   4  -4    9.69    1.20
   0   4   4   12.01    1.48
   0   4   5  169.82    6.47
   0   4   5  170.36    7.20
   0   4  -5  166.04    6.63
   0   4   6  898.07   28.29
   0   4  -6  944.84   27.39
   0   4   7   52.47    3.54
   0   4   7   55.15    4.14
   0   4  -7   54.71    3.46
   0   4   8  465.62   15.77
   0   4  -8  441.56   14.99
   0   4   8  420.29   16.35
   0   4  -9  115.77    7.25
   0   4   9  119.65    7.24
   0   4 -10  610.50   22.29
   0   4  10  578.14   21.90
   0   4 -11   28.24    3.61
   0   4 -11   28.26    3.82
   0   4  11   27.10    3.75
   0   4 -12  604.86   23.20
   0   4 -12  601.04   23.60
   0   4  12  615.71   23.78
   0   4  13   37.83    4.83
   0   4  13   42.29    5.30
   0   4 -13   42.26    4.80
   0   4  14  281.04   13.16
   0   4 -14  294.08   12.31
   0   4 -15   16.52    3.21
   0   4  15   19.98    3.83
   0  -4 -16   75.03    6.11
   0   4  16   72.73    6.83
   0   4 -16   70.25    6.14
   0   4  17   55.59    5.59
   0   4 -17   54.16    5.15
   0   4  17   68.54    5.94
   0   4  18    9.15    2.16
   0  -4 -18   -0.31    1.31
   0   4  19   51.07    4.16
   0  -4 -19   56.96    4.13
   0   5   0    0.13    0.46
   0   5   0    0.43    0.48
   0   5   1   31.81    1.78
   0   5  -1   27.62    2.13
   0   5   1   29.50    2.26
   0   5  -1   26.17    2.05
   0   5   1   25.88    2.05
   0   5  -2  750.28   22.64
   0   5   2  796.39   21.59
   0   5  -2  783.49   22.61
   0   5   2  696.60   22.41
   0   5  -2  735.91   22.12
   0   5   2  732.49   22.15
   0   5  -2  736.27   22.10
   0   5   3  363.50   11.25
   0   5   3  354.88   11.22
   0   5  -3  346.27   11.12
   0   5  -3  345.03   12.21
   0   5   3  349.16   12.15
   0   5  -3  357.66   11.61
   0   5   3  358.19   11.64
   0   5  -3  365.42   11.81
   0   5   4  398.76   12.68
   0   5  -4  368.07   13.62
   0   5  -4  402.02   12.34
   0   5   4  388.65   13.56
   0   5   4  435.33   12.93
   0   5  -4  394.85   12.73
   0   5  -4  387.99   13.11
   0   5  -5  342.55   12.73
   0   5   5  335.32   11.38
   0   5   5  345.91   12.54
   0   5  -5  341.97   11.81
   0   5   6 7207.25  189.44
   0   5  -6 7092.23  191.27
   0   5  -6 6875.18  189.65
   0   5   6 6897.27  190.86
   0   5   7    0.69    0.73
   0   5  -7    2.90    1.03
   0   5  -8  440.48   14.54
   0   5   8  353.29   15.16
   0   5   9    2.97    1.44
   0   5  -9    5.04    1.51
   0   5  -9    7.20    1.80
   0   5   9    5.18    1.74
   0   5   9    6.01    1.52
   0   5   9    4.79    1.65
   0   5 -10  120.70    7.96
   0   5  10  133.50    8.29
   0   5  10  126.75    7.43
   0   5  10  136.52    8.88
   0   5  11   11.96    2.86
   0   5  11   10.50    2.53
   0   5  11   12.27    2.34
   0   5 -11   15.24    2.86
   0   5  12   15.09    3.04
   0   5 -12   14.35    2.93
   0   5  12   13.00    3.12
   0   5  13    2.29    1.86
   0   5 -13    0.49    1.10
   0   5  14  129.65    9.77
   0   5  15   -0.28    1.74
   0  -5 -16  284.88   12.94
   0   5  16  261.04   13.93
   0  -5 -17   38.29    4.00
   0   5  17   30.47    4.08
   0   5  18  178.86    8.83
   0   5  18  108.85    7.19
   0   6   0 3356.52   92.14
   0   6   0 3501.92   91.59
   0   6   0 3195.12   92.24
   0   6   1   15.40    1.71
   0   6  -1   15.57    1.69
   0   6  -1   11.49    1.34
   0   6   1   16.55    1.56
   0   6  -1   10.26    1.48
   0   6   1   11.73    1.58
   0   6  -2  339.83   11.35
   0   6   2  342.13   11.44
   0   6  -2  331.52   10.80
   0   6   2  326.01   10.84
   0   6   2  332.83   10.49
   0   6   2  306.01   11.56
   0   6  -2  308.36   11.38
   0   6  -3   27.52    2.29
   0   6  -3   21.46    2.09
   0   6   3   26.72    2.25
   0   6   3   27.14    1.98
   0   6  -3   29.23    2.08
   0   6   3   30.11    2.19
   0   6  -3   23.83    2.43
   0   6   3   26.18    2.49
   0   6  -4  746.76   22.59
   0   6   4  820.93   22.91
   0   6  -4  742.70   23.03
   0   6   4  765.04   22.35
   0   6  -4  694.72   23.59
   0   6  -4  754.15   22.12
   0   6   4  688.54   23.44
   0   6  -5   29.44    2.59
   0   6  -5   29.55    3.04
   0   6   5   27.92    2.30
   0   6   5   27.94    2.91
   0   6   6    1.73    0.98
   0   6   6    2.34    0.87
   0   6  -6    1.43    1.09
   0   6  -7   45.36    3.54
   0   6   7   47.44    4.19
   0   6  -7   58.08    4.73
   0   6  -8   86.93    6.19
   0   6   8   84.77    6.14
   0   6  -8  104.26    5.73
   0   6  -8  115.55    7.13
   0   6  -8   78.58    5.82
   0   6   8   81.79    5.72
   0   6   8  105.24    7.07
   0   6  -9   36.16    4.03
   0   6   9   26.89    3.58
   0   6  -9   31.52    3.13
   0   6  -9   30.05    3.62
   0   6   9   24.58    3.14
   0   6  -9   27.12    3.68
   0   6   9   27.56    3.90
   0   6 -10  224.68   11.78
   0   6  10  182.83   11.02
   0   6 -10  225.82   12.01
   0   6 -10  217.62   11.36
   0   6  10  206.21   10.65
   0   6  10  215.38   12.14
   0   6  11   16.68    3.38
   0   6 -11   18.53    3.09
   0   6  11   17.58    3.36
   0   6 -11   15.72    3.04
   0   6  11   17.01    2.83
   0   6 -11   17.09    3.26
   0   6  12  138.02    9.74
   0   6 -12  159.55   10.10
   0   6  12  152.96    8.98
   0   6  12  159.11   10.66
   0   6 -12  158.86   10.22
   0   6  13   34.13    5.03
   0   6 -13   34.98    4.63
   0   6  14   99.38    8.56
   0   6 -14  116.28    8.49
   0   6  15    9.06    3.02
   0   6  16  134.99    9.15
   0   6  17    4.19    1.92
   0  -6 -17    4.45    1.75
   0   6  18   19.07    2.69
   0   7   0    2.60    0.80
   0   7   0    1.17    0.80
   0   7   0    3.90    1.12
   0   7  -1   39.61    2.74
   0   7   1   43.49    2.86
   0   7   1   42.89    3.29
   0   7  -1   40.06    3.12
   0   7  -1   37.83    2.98
   0   7   1   40.99    3.07
   0   7  -2  536.09   16.47
   0   7   2  537.49   16.57
   0   7  -2  505.62   17.23
   0   7   2  513.91   17.46
   0   7   2  512.20   17.01
   0   7  -2  505.61   16.89
   0   7   3   55.91    3.35
   0   7  -3   53.37    3.23
   0   7   3   57.65    4.08
   0   7   3   47.86    3.44
   0   7  -3   53.11    3.54
   0   7   4 1551.01   49.34
   0   7   4 1752.34   47.91
   0   7  -4 1503.83   49.34
   0   7  -4 1839.64   48.06
   0   7   4 1836.20   48.81
   0   7  -4 1670.35   48.39
   0   7  -4 1631.88   48.73
   0   7  -5  220.13    9.13
   0   7  -5  220.89   10.06
   0   7   5  228.93    8.59
   0   7   5  197.52    9.59
   0   7  -6  598.45   20.01
   0   7  -6  618.63   21.56
   0   7   6  627.24   19.46
   0   7  -7  111.54    7.31
   0   7   7  137.73    7.99
   0   7  -7  156.47    7.58
   0   7  -7  135.01    6.96
   0   7  -7  130.65    7.93
   0   7  -7  120.52    7.44
   0   7   7  121.09    7.27
   0   7   7  145.29    8.46
   0   7  -8  690.25   25.23
   0   7   8  680.13   25.16
   0   7  -8  828.03   24.40
   0   7  -8  772.76   26.22
   0   7  -8  655.00   24.84
   0   7   8  763.46   26.53
   0   7   8  637.55   24.22
   0   7  -9   91.39    6.58
   0   7   9   79.85    6.05
   0   7  -9   92.68    5.43
   0   7  -9   84.20    6.11
   0   7   9   85.48    5.86
   0   7  -9   96.20    6.78
   0   7   9   90.37    6.90
   0   7 -10 1063.10   37.40
   0   7  10  980.96   36.58
   0   7 -10 1047.59   37.39
   0   7 -10 1014.42   36.61
   0   7  10 1075.77   36.09
   0   7  10 1070.39   38.01
   0   7  11   20.20    3.72
   0   7 -11   16.30    3.11
   0   7 -11   10.78    2.72
   0   7  11   10.91    2.68
   0   7  11   13.04    2.66
   0   7 -11   19.07    3.43
   0   7  12   67.05    6.84
   0   7 -12   73.49    6.55
   0   7  12   69.92    5.95
   0   7 -12   81.53    7.11
   0   7  13  164.05    9.57
   0   7  13  149.91   10.78
   0   7 -13  173.04   10.80
   0   7  14   46.32    5.59
   0   7 -14   40.28    5.00
   0   7  15  143.53    9.80
   0   7 -15  133.99    8.95
   0   7  16   63.76    5.96
   0   7  17   30.23    3.76
   0  -7 -17   35.02    3.58
   0   7  18   63.33    4.68
   0   8   0 1487.84   41.41
   0   8   0 1447.88   42.27
   0   8   0 1357.54   41.79
   0   8  -1   83.27    4.46
   0   8   1   86.53    4.56
   0   8  -1   78.91    4.94
   0   8   1   78.13    4.98
   0   8   1   71.83    4.58
   0   8  -1   72.13    4.59
   0   8  -2  130.41    5.99
   0   8   2  131.70    6.10
   0   8  -2  135.74    6.79
   0   8   2  125.98    6.77
   0   8  -2  119.13    6.23
   0   8   2  127.88    6.47
   0   8   3   25.63    2.46
   0   8  -3   25.44    2.38
   0   8   3   20.58    2.63
   0   8  -3   25.88    2.63
   0   8   3   31.56    2.86
   0   8  -4  105.77    5.72
   0   8   4  105.83    5.79
   0   8   4   89.76    6.07
   0   8   5   32.03    3.36
   0   8  -5   38.51    3.48
   0   8  -5   33.35    3.47
   0   8   5   32.43    3.42
   0   8  -5   36.29    3.23
   0   8  -5   32.24    3.41
   0   8   5   32.19    3.60
   0   8  -6   25.50    3.28
   0   8   6   24.95    3.28
   0   8  -6   25.36    2.90
   0   8  -6   26.55    3.40
   0   8  -6   24.30    3.12
   0   8   6   23.52    3.09
   0   8   6   23.62    3.36
   0   8   7    2.90    1.55
   0   8  -7    6.01    1.78
   0   8  -7    0.81    1.38
   0   8   7    3.64    1.49
   0   8  -7    3.08    1.27
   0   8  -7    2.50    1.28
   0   8   7    2.61    1.33
   0   8  -8  136.77    7.92
   0   8  -8  143.55    8.32
   0   8   8  129.42    7.65
   0   8  -8  112.65    7.09
   0   8   8  124.57    7.09
   0   8   8  125.71    7.88
   0   8  -9  127.79    8.72
   0   8   9  124.80    8.55
   0   8  -9  128.37    8.83
   0   8  -9  127.11    8.54
   0   8   9  119.54    7.88
   0   8   9  121.71    8.77
   0   8  10    7.01    2.57
   0   8 -10   10.34    2.49
   0   8 -10    6.95    2.48
   0   8  10    7.03    2.23
   0   8 -10   11.32    2.74
   0   8  10    6.06    2.10
   0   8  11    1.43    1.81
   0   8 -11    4.56    1.93
   0   8 -11    2.43    1.88
   0   8  11    3.47    1.81
   0   8 -11    2.13    1.69
   0   8  11    2.37    1.62
   0   8  12  243.84   14.16
   0   8 -12  261.28   13.67
   0   8  12  248.88   12.58
   0   8 -12  254.25   13.89
   0   8 -13  400.05   17.94
   0   8 -13  423.05   18.67
   0   8 -14   63.83    6.20
   0   8  14   73.55    6.84
   0   8  15   74.86    6.67
   0   8  16   53.69    5.23
   0  -8 -17   63.80    4.58
   0   8  17   53.36    4.63
   0   9   0    2.18    0.97
   0   9   0    0.26    0.81
   0   9   0    1.74    1.02
   0   9  -1    4.43    1.20
   0   9   1    0.84    0.80
   0   9   1    0.27    0.89
   0   9   1    0.63    0.89
   0   9  -1    0.40    0.77
   0   9  -1    3.21    1.17
   0   9   2  507.63   18.17
   0   9   2  487.53   17.50
   0   9  -2  474.63   17.25
   0   9  -2  443.67   17.20
   0   9   2  535.91   17.16
   0   9  -2  527.78   16.99
   0   9  -3    4.99    1.43
   0   9   3    6.36    1.42
   0   9  -3    3.54    1.27
   0   9  -3    3.67    1.30
   0   9   3    6.52    1.68
   0   9   3    2.56    1.18
   0   9  -3    2.99    1.21
   0   9  -3    1.63    1.01
   0   9  -3    3.12    1.07
   0   9   3    2.17    1.09
   0   9  -3    3.95    1.25
   0   9  -3    0.96    1.02
   0   9   3    5.44    1.56
   0   9  -4   25.65    3.22
   0   9  -4   28.50    3.38
   0   9  -4   25.12    2.89
   0   9   4   27.38    3.34
   0   9  -4   26.02    3.15
   0   9  -4   27.85    3.17
   0   9  -4   26.65    2.66
   0   9   4   23.39    3.27
   0   9  -5  170.89    8.32
   0   9  -5  202.67    8.00
   0   9   5  186.99    8.80
   0   9  -5  193.16    8.27
   0   9   5  184.80    8.97
   0   9  -6  250.28   10.72
   0   9   6  242.54   11.91
   0   9   6  238.92   12.04
   0   9  -6  216.51   11.29
   0   9   7   12.26    2.73
   0   9  -7   12.49    2.61
   0   9  -7   17.26    2.66
   0   9   7   11.36    2.54
   0   9   7   17.50    2.94
   0   9  -7   14.74    2.83
   0   9   8    9.32    2.58
   0   9  -8    8.04    2.19
   0   9   8    8.23    2.34
   0   9   8    5.99    2.06
   0   9  -8    6.29    2.07
   0   9  -9   69.37    6.56
   0   9  -9   84.17    7.17
   0   9   9   66.48    6.37
   0   9  -9   79.74    6.86
   0   9   9   70.75    6.14
   0   9   9   71.39    6.77
   0   9 -10  208.29   11.93
   0   9 -10  205.26   12.06
   0   9 -10  205.27   12.07
   0   9  10  204.25   12.23
   0   9  10  177.82   10.63
   0   9  10  189.75   11.64
   0   9 -11    2.94    1.86
   0   9  11    2.90    2.13
   0   9 -11    4.40    2.06
   0   9 -12   10.06    2.79
   0   9  12    6.38    3.00
   0   9 -12   11.25    2.99
   0   9  13   41.43    5.44
   0   9 -13   53.88    5.65
   0   9 -14   -0.22    1.14
   0   9  14    1.79    1.66
   0   9  15   59.00    5.66
   0   9  16  116.25    7.41
   0   9  17   36.00    3.53
   0   9 -17   34.56    3.20
   0  10   0   82.25    5.71
   0  10   0   92.50    5.56
   0  10   0   92.58    5.96
   0  10   0   89.40    5.95
   0  10   0   85.93    5.23
   0  10   0   93.99    5.57
   0  10   0   93.24    6.25
   0  10   0   88.17    5.94
   0  10   1   10.68    2.08
   0  10  -1    9.72    1.99
   0  10  -1   10.37    2.01
   0  10   1   10.35    2.02
   0  10   1    8.77    1.72
   0  10  -1    5.78    1.80
   0  10  -1   12.59    2.06
   0  10  -1    9.87    1.83
   0  10   1    6.88    1.81
   0  10   1   11.20    1.96
   0  10   1   12.08    2.37
   0  10  -1   14.90    2.49
   0  10   1   11.06    2.09
   0  10  -1   13.66    2.11
   0  10  -1   10.15    2.02
   0  10   1    4.00    1.30
   0  10   2   18.63    2.87
   0  10  -2   15.22    2.66
   0  10  -2   16.91    2.62
   0  10  -2   12.96    2.33
   0  10   2   15.76    2.24
   0  10   2   12.94    2.20
   0  10   2   16.02    2.55
   0  10  -2   17.37    2.39
   0  10  -2   15.25    2.24
   0  10   2   15.94    2.26
   0  10  -2   15.05    2.56
   0  10   3   24.78    3.26
   0  10  -3   25.30    3.31
   0  10   3   27.80    2.98
   0  10  -3   27.39    2.90
   0  10   3   27.35    2.95
   0  10  -3   26.16    2.77
   0  10   3   29.51    2.98
   0  10  -3   28.06    3.28
   0  10   4  314.64   14.21
   0  10  -4  299.24   13.13
   0  10  -4  319.58   14.34
   0  10  -4  364.39   13.06
   0  10  -4  363.53   14.54
   0  10  -4  316.50   13.68
   0  10   5    8.69    2.22
   0  10  -5   12.50    2.27
   0  10  -5    9.90    2.38
   0  10  -5    9.32    2.24
   0  10   5    9.68    2.47
   0  10  -5   14.26    2.54
   0  10  -6   10.07    2.48
   0  10   6   11.74    2.66
   0  10   6   12.66    2.60
   0  10  -6   12.47    2.36
   0  10  -6    7.84    2.18
   0  10  -7    6.37    2.12
   0  10   7   10.10    2.52
   0  10   7    6.17    1.94
   0  10  -7    9.66    2.05
   0  10   8  459.88   15.74
   0  10  -8  454.33   15.56
   0  10   8  471.09   16.21
   0  10  -9   29.27    4.32
   0  10   9   19.22    3.60
   0  10   9   24.29    4.22
   0  10  10  343.74   17.23
   0  10 -10  352.36   17.02
   0  10  11  565.70   25.56
   0  10 -11  596.45   25.47
   0  10 -12  403.73   18.04
   0  10  12  350.34   17.54
   0  10  13  262.79   13.96
   0  10  14  100.32    7.63
   0  10  15   69.02    5.74
   0  10 -16    0.13    0.90
   0  10  16    0.89    1.03
   0  11   0    2.24    1.14
   0  11   0    1.80    1.15
   0  11   0   -0.17    1.15
   0  11   0    0.14    0.86
   0  11   0   -0.16    1.04
   0  11   0    1.06    1.09
   0  11   1    6.87    1.80
   0  11  -1    6.58    1.79
   0  11   1    6.65    1.72
   0  11  -1    9.33    1.94
   0  11  -1    8.11    1.95
   0  11  -1    8.97    1.88
   0  11   1    0.14    0.94
   0  11   1    7.57    1.86
   0  11  -1    8.70    2.03
   0  11  -1    8.19    1.74
   0  11   1    6.32    1.66
   0  11  -1    9.30    2.11
   0  11   2   39.60    3.69
   0  11  -2   39.20    4.16
   0  11   2   35.36    3.93
   0  11  -2   35.89    3.95
   0  11  -2   32.24    3.89
   0  11  -2   38.36    3.66
   0  11   2   36.91    3.49
   0  11   2   39.89    3.77
   0  11  -2   37.00    3.45
   0  11  -3   17.74    2.97
   0  11   3   23.25    2.84
   0  11   3   19.38    2.98
   0  11  -3   20.28    2.97
   0  11  -3   19.15    2.55
   0  11   3   20.50    2.65
   0  11  -3   20.51    3.22
   0  11  -3   22.21    2.77
   0  11   3   20.50    2.77
   0  11  -3   18.71    2.72
   0  11  -4  895.18   31.12
   0  11  -4  930.59   30.72
   0  11  -4  893.76   29.98
   0  11  -4  931.84   28.85
   0  11  -4 1000.55   29.45
   0  11  -5    0.22    1.31
   0  11  -5    1.53    1.21
   0  11  -5    0.68    1.07
   0  11   5    0.22    0.99
   0  11   6  176.32   10.88
   0  11   6  161.74   10.23
   0  11  -6  195.47   10.99
   0  11  -6  194.34    9.73
   0  11   7   26.64    4.10
   0  11   7   29.39    4.13
   0  11  -7   28.63    3.61
   0  11  -7   28.51    4.08
   0  11   8  868.65   22.22
   0  11  -8  954.63   22.47
   0  11   9  132.46    9.72
   0  11  -9  147.69    9.74
   0  11  10  255.57   14.46
   0  11 -10  301.50   14.74
   0  11  11   30.43    4.67
   0  11 -11   38.16    4.74
   0  11  12    4.14    2.43
   0  11 -12    4.84    1.99
   0  11  13    3.72    1.78
   0  11 -13    6.13    2.05
   0  11  14  139.68    8.78
   0  11 -14  163.83    8.71
   0  11 -15    2.41    1.16
   0  12   0 1174.52   41.25
   0  12   0 1243.46   41.06
   0  12   0 1339.00   41.42
   0  12   0 1400.85   40.60
   0  12   0 1344.17   40.00
   0  12   1   11.84    2.67
   0  12  -1   13.83    2.46
   0  12   1   15.69    2.56
   0  12  -1   13.93    2.84
   0  12   1   23.64    2.98
   0  12  -1   14.13    2.91
   0  12   1   25.16    3.08
   0  12  -1   17.46    2.60
   0  12  -1   21.26    3.12
   0  12  -2 1262.64   40.52
   0  12  -2 1291.72   40.85
   0  12   2 1358.09   39.88
   0  12   2 1309.79   39.58
   0  12   2 1256.48   38.95
   0  12  -2 1280.55   38.95
   0  12  -2 1330.36   39.57
   0  12  -2 1205.64   40.67
   0  12   3   -0.64    1.62
   0  12  -3   -0.18    1.23
   0  12  -3    0.77    1.28
   0  12  -3    1.65    1.20
   0  12   3    1.55    1.18
   0  12  -3    1.24    1.28
   0  12   3    0.14    1.28
   0  12  -3    0.98    1.22
   0  12  -4  867.65   29.92
   0  12   4  814.51   30.63
   0  12  -4  909.59   30.67
   0  12  -4  920.16   31.45
   0  12  -4  961.31   29.09
   0  12  -4  877.85   31.26
   0  12  -5    5.40    1.75
   0  12   5    4.48    1.87
   0  12  -5    5.72    2.03
   0  12  -6    4.37    1.64
   0  12  -6    6.23    2.23
   0  12  -7    5.88    1.86
   0  12  -7    5.42    2.07
   0  12   8    3.71    1.99
   0  12  -8    3.48    1.96
   0  12   9   48.25    5.55
   0  12  -9   45.17    5.17
   0  12 -10  142.66    9.28
   0  12 -11   65.61    5.94
   0  12  12  288.29   14.06
   0  12 -12  305.80   13.78
   0  12  13    5.37    1.74
   0  12 -13    6.58    1.86
   0  12 -14   57.15    4.41
   0  13   0    1.00    1.25
   0  13   0    0.34    1.05
   0  13   0    0.79    1.19
   0  13   0   -0.15    1.09
   0  13   1    8.39    2.22
   0  13   1   11.16    2.31
   0  13  -1    9.71    2.42
   0  13   1   11.21    2.22
   0  13  -1   13.02    2.40
   0  13  -1   11.18    2.13
   0  13   1   11.03    2.23
   0  13  -1   10.84    2.39
   0  13   2   16.89    3.15
   0  13  -2   19.32    3.04
   0  13  -2   24.17    3.46
   0  13  -2   23.06    3.02
   0  13   2   26.85    3.28
   0  13  -2   27.51    3.89
   0  13   2   10.77    3.50
   0  13  -2   28.15    3.76
   0  13  -3    2.65    1.68
   0  13  -3    3.24    1.58
   0  13   3    2.93    1.49
   0  13  -3    4.93    1.71
   0  13  -3    4.10    1.94
   0  13  -3    6.72    2.20
   0  13  -4    1.70    1.36
   0  13  -4    1.23    1.37
   0  13  -4    2.59    1.74
   0  13  -4   -0.15    1.26
   0  13  -4    1.34    1.38
   0  13  -5   35.04    3.96
   0  13  -5   30.43    4.30
   0  13  -6  306.48   13.55
   0  13  -6  296.69   14.80
   0  13  -6  306.67   14.73
   0  13  -7  158.92   10.26
   0  13  -7  185.04   10.72
   0  13  -8   43.45    4.92
   0  13   9    1.35    1.61
   0  13  -9   63.68    5.62
   0  13  10   93.70    6.50
   0  13 -10   70.07    6.07
   0  13 -11   23.78    3.34
   0  13 -12    0.16    0.98
   0  13 -13    1.40    1.07
   0  14   0   38.97    3.96
   0  14  -1    0.79    1.27
   0  14   1    1.29    1.31
   0  14  -2   46.64    4.75
   0  14  -2   52.74    5.11
   0  14  -2   56.01    4.74
   0  14   2   52.23    4.62
   0  14  -2   52.83    5.21
   0  14  -3   13.71    2.69
   0  14  -3   18.40    3.09
   0  14  -3   15.89    2.63
   0  14   3   18.16    2.82
   0  14  -3   13.88    3.10
   0  14  -3   15.68    2.99
   0  14  -4  249.66   12.94
   0  14  -4  238.10   11.73
   0  14  -4  256.88   12.77
   0  14  -5    1.18    1.49
   0  14  -5    5.12    1.85
   0  14  -5    5.07    1.95
   0  14  -6   20.14    3.50
   0  14  -6   21.55    3.10
   0  14  -6   26.95    3.78
   0  14  -7   17.66    3.18
   0  14  -7   18.45    3.11
   0  14  -8   12.99    2.80
   0  14  -8   16.08    2.89
   0  14  -9   13.52    2.85
   0  14  -9   15.59    2.76
   0  14  10   11.46    2.20
   0  14 -10    8.33    2.20
   0  14 -10   12.76    2.38
   0  14 -11   10.31    2.18
   0  14 -12    1.73    1.13
   0  15   0   -0.88    1.53
   0  15   0    0.19    1.15
   0  15  -1    0.96    1.25
   0  15  -2    9.44    2.20
   0  15  -3   18.34    2.96
   0  15  -3   20.02    3.23
   0  15  -4    0.71    1.09
   0  15  -4    1.00    1.36
   0  15  -5  109.39    7.70
   0  15  -5  102.21    6.74
   0  15  -5  108.68    7.41
   0  15  -6   79.47    6.46
   0  15  -6   88.65    6.45
   0  15  -7   17.60    3.02
   0  15   8   -0.48    1.20
   0  15  -8   -0.19    1.09
   0  15   9   64.49    4.73
   0  15  -9   50.51    4.58
   0  15 -10    7.58    1.80
   0  15 -11    6.36    1.47
   0  16   0   35.97    3.98
   0  16  -1   12.59    2.56
   0  16   1   12.05    2.46
   0  16  -2  110.42    7.05
   0  16  -3    4.07    1.55
   0  16  -4   56.31    4.63
   0  17   0   -0.59    1.05
   0  17   0   -0.51    1.31
   0  17  -1    0.86    0.96
   0  17   1    0.30    0.89
   0  17   2    1.78    1.08
   0  17  -2    3.75    1.34
   0  17  -3   14.06    2.20
   0  17   3   11.26    2.10
   0  18   0  102.44    5.70
   0  18   1    6.89    1.67
   0  18  -1    7.35    1.61
   0  18   2   64.39    4.41
   0  18  -2   75.55    4.58
   0  18   3   -0.59    1.15
   0  18  -3   -0.49    1.02
   0  18   4   39.63    3.21
   1   0   0    0.19    0.12
   1   0   0    0.37    0.14
   1   0  -1   57.15    1.99
  -1   0  -1   44.18    1.81
  -1   0  -2   26.25    1.35
  -1   0   2   25.46    1.13
   1   0  -2   26.17    1.01
   1   0  -3  111.62    3.35
   1   0  -3  122.62    3.61
  -1   0   3  106.05    3.73
  -1   0  -3  106.27    4.04
  -1   0  -3  116.95    4.16
   1   0   3  110.08    4.18
  -1   0   3  123.89    4.16
   1   0  -4  173.85    5.30
  -1   0   4  160.66    5.47
  -1   0  -4  163.00    5.93
   1   0   4  161.77    6.04
  -1   0  -4  169.95    5.98
   1   0   5  351.02   11.57
  -1   0  -5  344.28   11.38
  -1   0  -5  367.38   11.41
   1   0   6   69.82    3.91
  -1   0  -6   67.64    3.72
   1   0  -6   74.41    3.81
  -1   0  -6   71.93    3.73
   1   0   7  404.83   13.88
   1   0  -7  433.59   13.69
  -1   0  -7  393.66   13.39
   1   0  -8  544.38   17.14
  -1   0  -8  467.69   16.72
   1   0  -9  189.52    8.71
  -1   0  -9  198.52    8.94
   1   0  10   -0.56    1.33
  -1   0  10    2.88    1.45
   1   0 -10    2.36    1.13
  -1   0 -10    2.82    1.34
   1   0 -11  734.31   16.38
  -1   0  11   18.09    3.56
  -1   0  11  693.93   16.81
   1   0  11   -0.22    2.39
  -1   0  12   77.61    6.42
  -1   0 -12   79.75    6.27
   1   0 -12   90.76    6.57
   1   0 -12   90.89    7.10
   1   0 -13  543.11   15.46
  -1   0 -13  499.52   14.96
   1   0  13  504.49   15.36
  -1   0  13  513.01   15.38
   1   0 -13  557.75   16.93
   1   0 -14    8.71    2.67
   1   0  14    8.55    3.44
   1   0 -15  297.77   15.43
  -1   0 -15  330.86   16.06
  -1   0 -16  101.63    7.82
   1   0 -16  107.03    8.03
  -1   0 -16   84.26    6.73
  -1   0  16  109.87    8.66
   1   0 -17   58.92    5.92
  -1   0 -17   71.46    6.40
   1   0  17   61.02    6.26
  -1   0 -17   59.41    5.65
   1   0 -17   63.20    5.75
  -1   0  18   26.31    3.64
   1   0  18   24.47    3.47
   1   0 -18   26.01    3.74
  -1   0 -18   26.74    3.68
   1   0  18   25.04    3.73
  -1   0  19   -1.04    1.58
   1   0  19   -0.72    1.53
  -1   0 -19    0.76    0.94
   1   0  19    0.62    1.06
  -1   0  19    0.95    1.20
  -1   1  19   96.14    6.05
   1  -1  19   97.00    6.01
  -1   1  19   87.29    6.00
   1  -1  19   84.34    5.96
  -1  -1 -19   90.45    5.99
  -1   1  18  241.67   10.34
  -1  -1 -18  247.92   10.66
   1   1 -18  216.46    9.92
  -1  -1 -18  219.39    9.44
   1  -1  18  212.56   10.08
  -1  -1 -17  168.25   10.10
   1   1 -17  141.44    9.39
  -1  -1 -17  152.46    9.21
   1   1 -17  145.73    9.14
   1  -1  17  157.12   10.12
  -1  -1 -16  216.91   11.59
   1   1 -16  217.99   11.57
   1   1 -16  200.24   10.61
  -1  -1 -15   55.70    5.78
   1   1 -15   52.16    5.65
   1   1 -15   45.74    5.04
   1   1 -14  246.91   11.63
  -1  -1 -14  221.20   10.22
   1   1 -13   69.04    6.02
  -1   1  13   67.73    5.94
   1   1 -12    0.22    0.97
   1  -1  12   -0.99    1.72
  -1   1  12    2.59    1.52
  -1   1  12    1.45    1.34
   1   1 -12    0.19    1.06
  -1   1  11  248.84    9.77
   1   1 -11  257.76    9.65
   1  -1  11   -0.44    2.03
  -1   1  11   43.40    4.63
  -1   1  11  189.55    8.30
  -1   1  10   16.84    2.69
   1   1 -10   14.78    2.33
   1   1  -9  469.67   16.33
  -1  -1  -9  433.52   15.90
  -1  -1  -9  432.98   15.91
   1   1  -8 1244.71   35.55
  -1  -1  -8 1206.30   35.40
  -1  -1  -7    5.77    1.15
   1   1  -7    9.34    1.44
   1  -1   7    7.63    1.48
  -1  -1  -7    7.62    1.33
  -1  -1  -6  251.97    9.02
   1  -1   6  247.85    9.35
   1   1  -6  264.18    9.14
  -1  -1  -6  248.38    8.92
  -1  -1  -5  244.02    8.27
  -1  -1  -5  224.74    8.00
  -1   1   5  227.57    7.76
   1   1  -5  255.42    8.42
   1  -1   5  231.92    8.40
   1   1  -5  250.61    7.69
   1   1  -4   50.27    2.15
  -1  -1  -4   39.78    2.16
  -1   1   4   44.36    2.16
   1   1  -4   45.20    2.37
  -1  -1  -4   43.83    2.34
   1  -1   4   42.22    2.39
  -1   1   4   44.81    2.40
   1   1  -3 1853.75   45.17
   1   1  -3 1532.58   44.96
   1   1  -3 1699.42   45.46
  -1  -1  -3 1554.97   45.49
  -1   1   3 1677.40   45.53
   1   1  -3 1713.87   45.10
  -1  -1  -3 1676.92   45.81
   1  -1   3 1701.91   45.97
  -1   1   3 1787.29   45.82
  -1  -1  -2 1052.53   29.21
  -1   1   2 1105.20   29.14
  -1  -1  -2 1027.82   28.97
   1   1  -2 1037.43   28.80
   1   1  -2 1140.03   28.92
   1   1  -2 1045.11   29.04
  -1  -1  -1  131.67    4.06
   1   1  -1  127.88    3.98
   1   1  -1  148.59    4.19
  -1   1   1  143.06    4.13
  -1   1   0   29.53    1.15
   1   1   0   23.94    1.09
   1   1   0   25.16    1.08
   1   1   0   26.50    1.10
   1  -1   0   25.98    1.10
   1   1   0   28.05    1.18
   1  -1   0   29.33    1.16
   1   1   0   27.68    1.12
  -1   1  -1  135.27    4.16
   1   1   1  129.72    4.07
   1  -1  -1  145.12    4.27
   1   1   1  143.64    4.19
   1   1   1  123.65    4.00
  -1   1  -2 1085.88   28.20
   1   1   2 1117.09   27.84
  -1  -1   3 1822.14   49.04
  -1   1  -3 1784.93   49.07
   1   1   3 1837.87   48.35
   1   1   3 1671.78   49.11
   1   1   3 1816.92   48.30
   1   1   4   40.95    2.37
  -1  -1   4   39.56    2.25
  -1   1  -4   42.23    2.26
   1   1   5  240.82    8.68
  -1   1  -5  260.79    8.62
   1   1   6  251.71    9.46
  -1   1  -6  267.07    9.28
  -1   1  -7    9.27    1.44
   1   1   7    7.66    1.41
   1  -1  -7    7.96    1.29
  -1   1  -8 1179.74   36.66
   1  -1  -8 1308.60   36.85
  -1   1  -9  446.95   16.11
   1  -1  -9  451.05   15.95
   1  -1 -10   15.82    2.31
  -1   1 -10   13.12    2.19
  -1  -1  11  218.06    8.87
  -1   1 -11  258.55    9.71
   1   1  11  262.89   10.08
  -1  -1  11   22.19    3.71
   1   1  11   -1.30    2.16
   1  -1 -11  264.29    9.68
  -1   1 -12    0.99    1.16
   1   1  12    1.64    1.39
   1  -1 -12    2.18    1.45
   1  -1 -12    0.59    1.08
   1   1  12   -1.73    1.98
  -1  -1  12    1.60    1.27
   1   1  13   62.42    5.70
   1  -1 -13   57.79    5.60
   1  -1 -14  243.47   11.61
   1  -1 -14  229.73   10.26
   1   1  14    6.75    3.23
  -1  -1  14   -1.59    2.28
  -1   1 -15   62.86    6.13
   1  -1 -15   60.00    6.03
  -1   1 -15   55.26    5.53
   1  -1 -15   -0.90    1.84
  -1  -1  15    5.19    2.36
  -1   1 -16  210.86   11.54
   1  -1 -16  199.30   11.34
  -1   1 -16  201.71   10.97
   1  -1 -17  152.47    9.66
  -1   1 -17  159.43    9.85
   1   1  17  142.40    9.70
   1  -1 -17  150.23    9.11
  -1   1 -17  141.98    9.08
   1   1  18  238.85   10.61
   1  -1 -18  231.24   10.62
  -1   1 -18  248.40   10.87
   1   1  18  226.40   10.70
   1  -1 -18  218.77    9.86
  -1  -1  19  105.57    6.32
   1   1  19   88.14    5.84
  -1   1 -19   91.70    5.97
   1   1  19   88.26    6.05
  -1  -1  19   91.51    6.20
  -1   2  19    2.31    1.34
   1  -2  19    2.03    1.26
   1  -2  19    0.88    1.03
  -1   2  19    1.16    1.13
  -1  -2 -19    1.01    1.03
  -1   2  18   13.17    2.71
  -1  -2 -18   12.27    2.63
  -1   2  18   15.45    2.94
   1  -2  18   14.83    2.88
  -1  -2 -18   11.11    2.44
  -1   2  17   77.04    6.58
   1  -2  17   72.47    6.64
   1   2 -17   77.24    6.49
  -1  -2 -17   84.32    6.83
   1  -2  16   -2.22    2.42
  -1   2  16   -1.84    2.29
   1   2 -16   20.69    3.55
   1   2 -16   23.01    3.84
  -1  -2 -16   23.99    3.96
  -1  -2 -15  245.22   10.75
   1   2 -15  221.19   10.80
   1   2 -15  230.32   11.29
  -1  -2 -15  256.03   11.98
   1   2 -14  456.18   15.96
   1   2 -14  461.24   16.37
  -1   2  13  428.06   16.64
   1   2 -13  462.87   17.12
  -1   2  12  614.06   17.07
   1   2 -12  623.53   16.88
  -1   2  11  896.99   30.32
  -1   2  11  875.71   29.43
  -1   2  10 1423.24   22.40
  -1   2  10 1433.60   22.61
  -1  -2  -9  265.06   10.91
  -1   2   9  248.71   11.23
  -1  -2  -9  268.47   10.84
   1   2  -9  264.31   11.17
  -1  -2  -8  290.23   11.31
  -1   2   8  285.63   11.69
   1   2  -8  316.57   11.83
  -1  -2  -8  305.21   11.28
  -1  -2  -7  291.32   10.54
   1   2  -7  308.41   10.95
  -1  -2  -7  299.02   10.46
   1   2  -6  262.48    8.48
   1  -2   6  236.97    9.16
  -1  -2  -6  257.21    8.96
  -1  -2  -6  241.91    8.63
   1   2  -6  254.26    9.10
  -1   2   6  246.22    8.52
  -1   2   6  221.46    9.12
   1   2  -5  397.09   11.68
   1  -2   5  369.32   12.16
  -1  -2  -5  380.84   11.96
   1   2  -5  373.23   12.04
  -1  -2  -5  351.93   11.60
  -1   2   5  389.61   11.75
  -1   2   5  358.11   12.33
   1   2  -4  182.96    3.22
  -1   2   4  175.35    4.65
   1   2  -4  170.69    3.76
   1  -2   4  153.96    4.04
  -1  -2  -4  152.89    3.75
  -1   2   4  164.41    3.71
  -1  -2  -4  151.69    3.42
   1   2  -3  222.41    7.38
  -1   2   3  223.15    7.32
  -1  -2  -3  215.91    7.32
  -1   2   3  230.01    7.36
   1   2  -3  216.01    7.32
   1   2  -3  219.55    7.07
   1   2  -3  247.37    7.27
  -1   2   3  246.61    7.91
   1   2  -2 5235.54  137.07
   1   2  -2 4825.65  136.72
  -1   2   2 5361.46  136.99
  -1  -2  -2 5005.55  136.47
   1   2  -2 4987.62  136.82
  -1  -2  -2 5087.24  136.79
   1   2  -2 5045.32  136.64
  -1   2   2 5443.68  137.32
   1   2  -2 5477.69  137.00
   1   2  -1 2965.50   79.32
   1   2  -1 2989.26   79.38
  -1   2   1 2984.23   79.35
  -1   2   1 3063.85   78.81
   1   2  -1 3204.44   79.00
  -1  -2  -1 2943.34   78.93
   1   2  -1 2820.70   79.05
   1   2  -1 2812.85   79.20
   1   2  -1 2938.61   79.37
   1   2  -1 2923.70   78.79
  -1  -2  -1 2895.57   78.52
  -1   2   0 5294.03  136.13
   1   2   0 5381.24  136.13
   1   2   0 5399.31  136.14
  -1   2   0 5274.64  135.85
   1  -2   0 6457.29  135.80
   1   2   0 5481.66  135.61
   1   2   0 4743.30  135.87
   1   2   0 4307.33  135.34
   1   2   0 5120.11  136.03
   1   2   1 3148.41   78.20
  -1   2  -1 3061.09   78.32
   1   2   1 3169.61   78.25
  -1   2  -1 2965.77   78.11
   1  -2  -1 3053.66   77.85
  -1   2  -1 3050.82   77.78
   1   2   1 2757.78   77.91
  -1   2  -1 3084.40   78.32
   1   2   1 3097.97   78.10
  -1   2  -2 5328.40  141.04
   1   2   2 5470.25  141.19
   1   2   2 5488.78  140.84
  -1   2  -2 5194.00  140.73
   1   2   2 4899.46  140.56
   1   2   2 5446.11  140.74
   1   2   3  234.14    6.85
   1   2   3  214.76    6.70
   1   2   3  230.59    7.51
  -1   2  -3  218.02    7.18
   1   2   3  227.59    6.74
  -1   2  -3  204.83    7.00
  -1  -2   3  225.79    7.06
  -1   2  -4  153.62    3.73
  -1   2  -4  159.11    3.84
   1   2   4  148.00    3.91
  -1   2  -5  360.62   11.52
  -1   2  -5  366.86   11.46
   1   2   5  340.55   11.71
   1   2   5  373.99   12.04
  -1   2  -6  243.00    8.88
   1   2   6  247.12    9.21
   1   2   6  231.57    9.20
  -1   2  -7  276.23   10.21
  -1   2  -7  275.87    9.76
   1   2   7  280.99   10.70
  -1   2  -8  324.34   12.15
  -1   2  -8  316.45   11.42
   1   2   8  308.51   12.45
  -1   2  -9  256.89   11.02
   1  -2  -9  287.15   11.15
   1   2   9  281.54   11.81
   1   2  10 1430.46   22.52
   1  -2 -10 1445.81   20.51
  -1  -2  10 1414.93   22.32
   1   2  11  892.19   19.07
  -1  -2  11  831.10   17.35
   1   2  12  634.34   17.29
   1  -2 -12  595.93   16.68
   1  -2 -12  642.36   16.24
  -1   2 -13    0.23    1.75
  -1  -2  13  169.05    9.88
   1   2  13  454.59   15.10
   1  -2 -13  475.19   15.53
   1  -2 -14  476.42   16.70
  -1   2 -14  460.84   16.32
  -1   2 -15  233.91   11.38
   1  -2 -15  218.56   11.05
   1  -2 -15  238.79   10.57
  -1   2 -15  213.55   10.76
   1   2  16   25.32    4.00
   1  -2 -16   21.74    3.85
  -1   2 -16   22.32    3.84
  -1   2 -16   25.50    3.91
   1   2  17   69.58    6.29
   1   2  17   68.82    6.43
  -1   2 -17   73.82    6.39
   1  -2 -17   76.07    6.53
   1   2  18   10.36    2.46
  -1   2 -18   14.65    2.72
   1   2  18   10.46    2.53
  -1  -2  18   12.90    2.71
   1  -2 -18   11.29    2.41
   1   2  19    4.23    1.52
  -1  -2  19    2.41    1.33
   1   2  19    0.87    1.08
  -1  -2  19    0.90    1.06
  -1   2 -19    1.52    1.09
  -1   3  19    9.55    1.92
  -1   3  19    8.71    1.87
  -1  -3 -19    8.26    1.73
  -1   3  18  185.86    9.93
   1  -3  18  175.72    9.66
  -1   3  18  172.18    9.58
  -1  -3 -18  185.22    9.45
  -1   3  17   97.62    7.52
   1  -3  17   99.01    7.55
   1   3 -17   89.28    6.96
  -1  -3 -17   99.81    7.38
  -1   3  16  129.08    9.24
   1   3 -16  125.34    8.77
  -1  -3 -16  144.81    9.41
   1  -3  16  124.63    9.17
  -1  -3 -16  130.39    8.37
  -1   3  15   10.48    2.97
  -1  -3 -15   18.47    3.11
  -1  -3 -15   16.84    3.40
   1   3 -15   14.15    3.19
   1   3 -14    7.87    2.52
  -1  -3 -14    8.93    2.51
   1   3 -14   11.53    2.87
   1   3 -13   22.10    3.59
  -1   3  13   21.11    3.57
   1   3 -13   18.33    3.21
   1   3 -12  166.90    9.93
  -1   3  12  162.04   10.01
   1   3 -12  176.39   10.02
   1   3 -11   -1.76    1.27
  -1   3  11   -0.97    1.90
   1  -3  11   -1.09    2.11
  -1   3  11   65.54    5.14
  -1   3  11   86.60    6.28
   1   3 -11   68.99    5.38
  -1   3  10   16.30    2.75
  -1   3  10   16.02    2.72
  -1   3   9   28.11    3.28
  -1  -3  -9   24.62    2.83
  -1   3   8 2012.24   61.88
  -1  -3  -8 2265.88   61.25
   1   3  -7 1202.75   33.92
   1   3  -7 1149.95   34.91
  -1   3   7 1139.40   35.38
  -1  -3  -7 1195.39   34.50
   1   3  -6 3195.18   85.36
  -1   3   6 3078.73   85.29
   1   3  -6 3076.45   86.02
  -1   3   6 3017.57   86.56
  -1  -3  -6 3215.66   85.64
   1   3  -5 4416.00  120.04
  -1  -3  -5 4545.30  120.13
  -1   3   5 4611.47  120.10
   1   3  -5 4136.65  120.32
  -1   3   5 4513.06  121.13
   1   3  -4  114.28    4.67
   1   3  -4  122.50    4.16
  -1  -3  -4  113.59    4.50
   1   3  -4  108.09    4.65
  -1   3   4  121.65    4.66
   1   3  -4  130.16    4.56
  -1   3   4  109.71    5.07
  -1   3   3 2230.21   53.85
   1   3  -3 2168.86   53.16
   1   3  -3 2058.63   53.30
   1   3  -3 2121.06   52.76
  -1  -3  -3 2076.42   52.82
   1   3  -3 2013.18   53.03
   1   3  -3 2042.36   52.93
  -1   3   3 2139.14   53.11
  -1   3   2 3086.95   81.27
   1   3  -2 3088.04   80.99
   1   3  -2 2919.24   80.94
   1   3  -2 3064.87   80.92
   1   3  -2 3002.92   80.61
  -1  -3  -2 2937.54   80.33
   1   3  -2 3022.79   81.31
  -1   3   2 3042.91   80.77
   1   3  -2 2820.18   80.77
  -1   3   2 3023.50   80.31
   1   3  -1 3833.89  104.43
  -1   3   1 3885.41  104.47
   1   3  -1 3766.29  104.38
   1   3  -1 3969.42  104.36
   1   3  -1 3724.12  104.07
  -1  -3  -1 3792.27  103.50
   1   3  -1 3705.48  104.20
   1   3  -1 3963.67  104.50
   1   3  -1 4151.56  103.57
  -1   3   0  111.94    3.79
   1   3   0   96.73    3.91
   1   3   0  103.09    3.79
   1   3   0   99.36    3.86
   1   3   0  104.25    3.27
  -1   3   0  114.11    4.13
   1   3   0  111.60    4.11
   1   3   0  106.87    4.04
   1   3   1 4012.50  104.13
   1   3   1 3788.45  103.98
  -1   3  -1 4178.74  104.22
  -1   3  -1 3880.18  103.85
   1   3   1 3764.27  103.93
   1   3   1 3762.14  103.72
  -1   3  -1 3963.43  103.11
   1   3   1 3720.39  103.80
  -1   3  -1 3892.73  104.14
   1   3   1 3736.57  103.31
   1  -3  -1 3883.70  103.19
   1   3   2 3216.50   80.33
   1   3   2 2687.94   80.40
  -1   3  -2 2998.87   80.35
  -1   3  -2 3008.76   79.69
   1   3   2 2979.23   80.10
  -1   3  -2 3048.79   80.70
   1   3   2 2781.29   79.83
  -1  -3   2 3046.43   79.67
   1   3   2 2980.20   80.02
   1   3   3 2101.64   42.20
  -1   3  -3 2015.25   41.73
  -1   3  -3 2027.78   41.01
   1   3   3 2067.45   41.09
   1   3   3 2112.10   41.03
  -1   3  -4  113.79    4.42
  -1   3  -4  117.51    4.73
   1   3   4  113.47    5.00
  -1   3  -5 4367.98  122.55
  -1   3  -5 4508.73  122.79
  -1   3  -6 3063.72   84.56
  -1   3  -6 3111.58   84.58
   1   3   6 3084.17   85.56
  -1   3  -7 1246.48   35.09
   1   3   7 1142.15   35.65
  -1   3  -7 1185.94   34.60
  -1   3  -8 2161.25   64.11
   1   3   8 2153.29   65.04
  -1   3  -8 2205.82   63.56
   1   3   9   27.49    3.23
  -1   3  -9   22.57    2.75
   1  -3 -10   16.42    2.34
   1   3  10   -1.32    1.90
  -1   3 -10   -0.36    1.05
   1   3  10   16.54    2.71
  -1   3 -11   16.36    3.02
   1   3  11   -1.08    1.93
  -1  -3  11   -0.58    1.83
  -1  -3  11   69.01    5.13
   1  -3 -11   75.31    5.66
   1  -3 -11   84.37    5.50
   1   3  11   84.11    6.17
   1  -3 -12  166.57    9.84
   1   3  12  165.44   10.03
  -1   3 -12  168.19   10.08
   1  -3 -13   22.40    3.50
  -1   3 -13   18.65    3.40
   1   3  13   17.73    3.29
  -1  -3  13   11.62    3.04
   1  -3 -14    6.66    2.22
  -1   3 -14    8.08    2.46
  -1  -3  14    2.84    2.04
  -1   3 -14    7.83    2.48
  -1   3 -15   16.03    3.32
   1  -3 -15   16.52    3.37
   1   3  15   16.19    3.52
   1  -3 -15   16.10    2.99
   1  -3 -16  130.72    9.06
  -1   3 -16  136.71    9.10
   1   3  16  132.34    9.39
   1   3  16  132.62    9.49
   1  -3 -16  127.03    8.32
  -1   3 -17  102.18    7.34
   1  -3 -17   94.63    7.21
   1   3  17   92.37    7.34
   1   3  17   91.99    7.23
  -1   3 -18  198.57    9.88
   1   3  18  189.05   10.00
   1  -3 -18  198.80    9.74
   1   3  18  179.78    9.78
  -1  -3  18  178.73    9.82
   1   3  19    6.57    1.59
   1  -3 -19   10.53    1.90
   1   3  19    4.95    1.66
  -1   4  19   11.74    2.15
  -1  -4 -19   17.92    2.31
  -1   4  18   21.95    3.11
   1   4 -17   21.94    3.27
  -1   4  17   20.13    3.41
   1   4 -16   93.09    7.29
  -1   4  16   96.71    7.84
  -1  -4 -16  103.71    7.18
   1   4 -15   37.28    4.56
  -1   4  15   33.00    4.70
   1   4 -14   20.84    3.66
  -1   4  14   21.96    4.13
   1   4 -13   73.38    6.39
  -1   4  13   58.34    5.86
   1   4 -13   65.13    5.95
  -1   4  13   71.12    6.76
   1   4 -12  124.29    8.55
  -1   4  12  125.46    8.71
   1   4 -11  172.59    9.93
  -1   4  11  168.74    9.91
   1   4 -10  221.82   10.82
  -1   4  10  216.93   11.16
   1   4 -10  230.20   11.34
  -1   4  10  238.80   10.67
   1   4  -9  173.46    8.78
   1   4  -9  194.19    9.52
  -1   4   8  220.14   10.15
   1   4  -7  287.55   10.42
  -1   4   7  273.63   11.43
  -1   4   7  299.99   10.48
   1   4  -6   75.36    4.00
  -1   4   6   70.38    4.53
  -1   4   6   78.62    3.99
  -1   4   5    4.28    1.07
   1   4  -5    6.04    1.07
  -1   4   5    5.63    0.96
   1   4  -4  470.95   15.41
  -1   4   4  498.60   15.12
   1   4  -4  511.53   14.81
  -1   4   4  493.88   16.04
   1   4  -4  514.77   16.29
  -1   4   4  508.16   15.21
   1   4  -3  189.83    7.28
   1   4  -3  210.93    6.98
  -1   4   3  213.56    7.77
   1   4  -3  209.08    7.35
  -1   4   3  215.89    7.17
   1   4  -3  209.21    7.83
   1   4  -2  293.11    9.44
   1   4  -2  268.68    8.98
   1   4  -2  271.78    8.74
  -1   4   2  273.05    9.35
   1   4  -2  278.05    9.14
  -1   4   2  278.31    8.76
   1   4  -2  263.39    9.29
   1   4  -1   64.96    3.13
   1   4  -1   65.30    2.91
   1   4  -1   63.19    3.14
   1   4  -1   64.90    3.13
  -1   4   1   68.63    3.30
   1   4  -1   61.94    3.02
   1   4   0   33.58    2.16
   1   4   0   33.76    1.95
  -1   4   0   31.47    2.11
   1   4   0   34.49    2.17
   1   4   0   31.70    2.08
   1   4   0   31.21    2.00
   1   4   0   34.90    1.52
   1   4   1   64.44    3.10
  -1   4  -1   62.03    2.92
   1   4   1   62.68    2.88
   1   4   1   70.14    3.33
   1   4   1   61.08    3.02
  -1   4  -1   61.40    3.10
   1   4   1   61.61    2.95
   1   4   1   62.97    2.49
  -1   4  -2  258.76    8.97
   1   4   2  280.98    9.14
   1   4   2  273.64    8.81
   1   4   2  290.91    9.10
  -1   4  -2  306.35    9.57
   1   4   2  263.65    9.27
  -1   4  -2  269.64    9.38
   1   4   2  270.42    8.51
  -1   4  -3  197.25    7.30
  -1   4  -3  213.94    7.85
   1   4   3  199.26    6.90
   1   4   3  217.90    7.05
   1   4   3  193.81    7.52
   1   4   3  216.36    7.21
  -1   4  -4  498.11   14.58
  -1   4  -4  457.90   15.09
  -1   4  -4  502.41   16.00
   1   4   4  493.81   15.67
  -1   4  -5    7.56    1.08
  -1   4  -5    7.41    1.18
   1   4   5    4.73    1.07
  -1   4  -6   81.95    4.15
  -1   4  -6   81.24    4.28
   1   4   6   75.39    4.60
  -1   4  -7  303.50   10.99
  -1   4  -7  304.35   10.99
   1   4   7  293.93   11.83
  -1   4  -8  253.44    9.99
  -1   4  -8  246.43    9.69
   1   4   8  235.82   10.63
   1   4   9  191.30    9.37
  -1   4  -9  155.23    8.54
  -1   4  -9  180.69    8.01
  -1   4  -9  181.01    9.47
   1   4  10  220.55   11.03
   1   4  10  239.55   10.48
   1   4  11  170.54    9.85
   1   4  11  175.11    9.01
  -1   4 -11  168.16    9.97
  -1   4 -12   96.04    7.60
   1   4  12  115.62    8.14
   1   4  13   61.40    6.10
   1   4  13   71.95    6.80
   1   4  14   22.07    3.98
  -1   4 -14   17.01    3.32
   1   4  15   30.32    4.73
  -1   4 -15   30.67    4.37
   1  -4 -16  105.03    7.19
  -1   4 -16   93.90    7.23
   1   4  16   96.26    7.81
   1   4  16   93.57    7.64
  -1   4 -17   17.20    3.02
   1   4  17   16.35    3.20
   1   4  17   15.79    3.07
   1   4  18   26.84    3.44
   1   4  19   13.80    2.23
   1  -4 -19   15.34    2.17
  -1   5  18  196.92    9.81
  -1   5  17  117.74    7.75
  -1  -5 -17   76.79    5.84
  -1   5  16   73.92    6.68
  -1  -5 -16   61.15    5.37
  -1   5  15  197.55   11.95
   1   5 -15  185.74   10.92
  -1   5  14  126.05    9.54
   1   5 -14  124.22    8.82
  -1   5  13   60.87    6.44
   1   5 -13   54.55    5.65
  -1   5  12  148.56    9.45
   1   5 -12  141.91    8.57
  -1   5  12  117.37    8.02
   1   5 -11   50.70    5.00
  -1   5  11   44.29    4.94
  -1   5  11   55.54    5.75
   1   5 -11   54.14    5.31
   1   5 -10  164.75    9.14
  -1   5  10  160.04    9.85
  -1   5  10  146.28    9.05
  -1   5   9  230.80   11.69
   1   5  -9  246.30   11.72
  -1   5   9  251.69   12.56
  -1   5   9  237.11   10.93
  -1   5   8   81.12    5.82
   1   5  -8  106.19    5.45
  -1   5   7  886.46   24.57
   1   5  -7  853.64   24.67
   1   5  -6  225.01    9.63
  -1   5   6  227.26    8.37
  -1   5   6  201.80    9.24
   1   5  -6  206.56    8.43
   1   5  -5  244.65    9.99
  -1   5   5  268.10    8.98
   1   5  -5  246.57    9.18
   1   5  -4   48.43    2.68
  -1   5   4   50.10    2.86
   1   5  -4   52.10    3.54
   1   5  -4   52.95    3.22
  -1   5   4   49.10    2.92
  -1   5   4   45.84    3.27
   1   5  -3  682.36   19.67
  -1   5   3  661.73   19.68
   1   5  -3  681.26   20.79
  -1   5   3  640.50   19.99
   1   5  -3  675.00   20.02
  -1   5   3  666.24   20.70
   1   5  -2 1961.22   52.92
   1   5  -2 1860.40   53.74
  -1   5   2 1933.08   52.79
   1   5  -2 1884.92   53.42
  -1   5   2 1922.88   53.74
   1   5  -2 1893.92   53.65
   1   5  -2 1957.29   53.32
   1   5  -1 1011.25   28.21
   1   5  -1  986.37   28.67
  -1   5   1  987.99   28.86
   1   5  -1  967.89   28.65
   1   5  -1  989.20   28.61
   1   5   0   73.98    3.43
   1   5   0   71.30    3.70
  -1   5   0   78.83    3.83
   1   5   0   70.32    3.66
   1   5   0   69.51    3.63
   1   5   1 1034.23   29.35
  -1   5  -1 1023.70   29.44
   1   5   1 1031.84   29.72
   1   5   1 1068.53   30.01
   1   5   1  983.23   29.60
  -1   5  -1 1055.33   29.82
   1   5   2 1945.80   52.62
  -1   5  -2 1899.06   53.40
   1   5   2 1917.49   52.07
  -1   5  -2 1882.74   52.85
   1   5   2 1911.53   53.01
   1   5   2 1820.47   53.28
  -1   5  -2 1859.77   53.26
   1   5   2 1977.42   53.00
   1   5   3  693.37   19.84
  -1   5  -3  668.53   20.81
   1   5   3  657.58   19.51
   1   5   3  640.26   20.55
  -1   5  -3  665.70   20.05
  -1   5  -3  682.49   20.24
   1   5   4   45.19    2.73
  -1   5  -4   42.57    3.27
  -1   5  -4   52.83    3.00
  -1   5  -4   42.68    2.93
  -1   5  -5  256.44   10.16
   1   5   5  239.14    9.72
  -1   5  -5  246.38    9.26
  -1   5  -6  195.20    8.99
   1   5   6  202.00    8.84
  -1   5  -6  199.52    8.17
  -1   5  -7  893.23   23.65
   1   5   7  774.92   24.30
  -1   5  -8  107.34    5.72
   1   5   8   99.74    6.37
   1   5   9  242.85   11.79
  -1   5  -9  269.49   10.86
   1   5   9  257.54   11.50
   1   5   9  278.58   12.94
   1   5  10  173.26   10.07
   1   5  10  161.33    8.66
   1   5  10  150.86    9.01
  -1   5 -10  151.06    8.97
   1   5  11   50.57    5.54
   1   5  11   53.33    4.76
   1   5  11   43.26    4.80
  -1   5 -11   52.21    5.13
   1   5  12  117.38    7.95
   1   5  12  138.96    7.55
   1   5  12  136.15    9.00
   1   5  13   59.73    6.41
   1   5  14  131.71    9.71
   1   5  15  158.37   10.61
   1   5  16   69.79    6.54
   1  -5 -16   75.23    5.95
   1   5  17  118.61    8.02
   1  -5 -17  119.45    7.38
   1   5  18  145.20    8.41
   1   5  18  188.69    9.22
  -1   6  18   15.01    2.44
  -1  -6 -17   25.33    3.29
  -1   6  17   22.59    3.38
   1   6 -16    4.96    1.85
  -1   6  16    3.36    2.23
   1   6 -15   65.91    6.12
  -1   6  15   66.72    6.62
   1   6 -14   42.15    5.04
  -1   6  14   32.32    4.94
   1   6 -13    1.82    1.68
  -1   6  13    3.83    2.13
  -1   6  12   38.63    5.16
   1   6 -12   46.74    5.09
   1   6 -12   43.71    5.17
   1   6 -12   48.38    5.39
  -1   6  12   44.36    5.21
  -1   6  11   58.73    5.98
  -1   6  11   68.93    6.67
   1   6 -11   78.76    6.45
   1   6 -11   71.28    6.38
  -1   6  11   76.56    5.83
   1   6 -11   69.92    6.32
  -1   6  10   94.71    6.46
  -1   6  10   88.78    7.00
   1   6 -10   91.72    6.89
   1   6 -10   88.62    7.04
   1   6 -10   93.76    7.13
  -1   6  10   91.77    7.51
   1   6  -9   97.67    6.83
  -1   6   9   76.70    6.21
  -1   6   9   83.28    6.81
   1   6  -9   86.29    6.32
  -1   6   9   83.87    5.87
   1   6  -9   92.56    6.77
   1   6  -8   81.12    6.00
  -1   6   8   78.09    5.90
   1   6  -8   86.25    5.13
   1   6  -8   88.03    6.25
   1   6  -8   74.04    5.11
   1   6  -8   83.21    5.95
  -1   6   8   85.28    6.51
  -1   6   8   80.99    5.54
   1   6  -7  250.48   11.19
  -1   6   7  257.44    9.70
   1   6  -7  248.83    9.91
  -1   6   6   83.23    5.52
  -1   6   6   96.84    4.85
   1   6  -6   89.38    5.77
   1   6  -6   92.34    5.08
  -1   6   5    5.47    1.14
  -1   6   5    3.89    1.24
  -1   6   4  253.28   10.62
   1   6  -4  288.20    9.63
  -1   6   4  280.55    9.67
   1   6  -4  262.79   10.74
  -1   6   4  286.94   10.05
  -1   6   3  135.02    6.53
   1   6  -3  152.94    5.89
   1   6  -3  132.06    6.50
  -1   6   3  142.88    5.71
  -1   6   3  142.89    6.16
   1   6  -3  140.34    6.11
   1   6  -2  300.39   11.49
  -1   6   2  317.28   11.73
   1   6  -2  345.64   11.10
  -1   6   2  346.69   10.85
   1   6  -2  328.88   11.40
  -1   6   2  337.52   11.49
   1   6  -1   77.50    3.78
   1   6  -1   74.21    4.03
  -1   6   1   72.73    4.09
  -1   6   1   65.44    3.87
   1   6  -1   73.70    3.97
   1   6   0  450.98   13.55
   1   6   0  422.89   13.94
  -1   6   0  451.53   14.08
  -1   6   0  370.15   13.53
   1   6   0  399.89   13.69
   1   6   1   77.65    3.86
   1   6   1   73.48    4.16
  -1   6  -1   71.75    4.06
  -1   6  -1   84.36    4.02
  -1   6  -1   74.30    4.04
   1   6   1   72.63    4.03
   1   6   2  340.55   11.10
   1   6   2  319.22   11.75
  -1   6  -2  314.08   11.50
  -1   6  -2  334.16   11.37
  -1   6  -2  321.11   11.20
   1   6   2  338.77   11.49
   1   6   3  140.57    6.63
   1   6   3  157.78    6.14
   1   6   3  143.31    5.64
  -1   6  -3  139.81    6.70
  -1   6  -3  159.96    6.42
  -1   6  -3  139.55    6.24
   1   6   4  265.59    9.09
  -1   6  -4  242.20   10.16
   1   6   4  229.17    9.88
  -1   6  -4  266.45    9.46
  -1   6  -4  270.79    9.82
  -1   6  -5    7.13    1.59
  -1   6  -5    6.93    1.32
   1   6   5    3.76    1.15
  -1   6  -6   98.35    5.21
  -1   6  -6   85.29    5.64
   1   6   6   82.00    5.36
   1   6   7  230.51   10.87
  -1   6  -7  241.45   11.31
  -1   6  -8   65.91    5.40
   1   6   8   78.89    5.81
  -1   6  -8   88.96    5.32
   1   6   8   84.64    5.70
  -1   6  -8   76.17    5.56
   1   6   8   86.07    6.39
  -1   6  -8   84.52    6.18
  -1   6  -9   81.18    6.23
   1   6   9   81.87    6.25
  -1   6  -9   93.31    5.68
   1   6   9   91.21    6.17
  -1   6  -9   79.47    6.00
   1   6   9   81.37    6.61
  -1   6  -9   90.88    6.80
  -1   6 -10   98.02    7.26
  -1   6 -10   96.23    6.13
   1   6  10   94.75    6.61
   1   6  10   96.03    7.20
   1   6  10   96.16    7.57
  -1   6 -10   92.69    7.27
  -1   6 -11   70.36    6.28
   1   6  11   84.87    6.25
   1   6  11   60.36    5.97
   1   6  11   90.34    7.44
  -1   6 -11   76.70    6.73
  -1   6 -12   44.75    5.16
   1   6  12   53.14    5.08
   1   6  12   44.50    5.23
   1   6  12   46.51    5.73
  -1   6 -12   51.89    5.64
   1   6  13    3.08    1.70
  -1   6 -13    4.30    1.90
   1   6  13    3.77    1.93
   1   6  14   35.69    5.05
   1   6  15   61.89    6.48
   1   6  16    3.35    1.95
   1  -6 -17   23.92    3.13
   1   6  17   22.28    3.35
   1   6  17   18.21    3.17
   1   6  18   15.19    2.43
  -1   7  18  104.34    6.11
  -1   7  17  134.36    8.19
  -1  -7 -17  159.20    8.06
   1   7 -16  157.38    9.05
  -1   7  16  139.45    9.08
   1   7 -15  141.20    9.12
  -1   7  15  126.06    9.18
   1   7 -14  105.78    8.09
  -1   7  14   86.22    7.87
   1   7 -13  188.14   11.37
  -1   7  13  161.94   11.17
   1   7 -13  171.55   10.58
  -1   7  12   11.43    2.57
   1   7 -12   15.44    3.10
   1   7 -12   16.66    3.37
  -1   7  12   13.41    3.30
   1   7 -11    7.30    2.38
  -1   7  11    7.02    2.17
   1   7 -11    8.40    2.41
   1   7 -11   12.70    2.89
  -1   7  11   10.21    2.40
  -1   7  11    9.21    2.72
  -1   7  10  194.11   11.70
  -1   7  10  230.79   11.60
   1   7 -10  244.40   12.84
   1   7 -10  236.82   12.41
  -1   7  10  238.34   13.23
   1   7 -10  224.90   12.42
   1   7  -9  219.90   10.05
  -1   7   9  208.04    8.93
  -1   7   9  186.95    9.13
   1   7  -9  194.81    9.31
  -1   7   9  196.82   10.12
   1   7  -9  215.17   10.04
   1   7  -8  168.70    9.60
  -1   7   8  181.46    9.80
  -1   7   8  164.22    8.96
   1   7  -8  174.82    9.56
  -1   7   8  186.10   10.42
   1   7  -8  176.22    9.86
   1   7  -7  447.92   18.31
  -1   7   7  477.25   18.59
   1   7  -7  557.47   18.13
  -1   7   7  403.38   17.39
   1   7  -7  455.14   18.18
   1   7  -7  543.91   19.44
  -1   7   7  546.69   17.09
  -1   7   7  501.68   19.39
   1   7  -6   11.26    2.16
  -1   7   6   12.29    1.73
  -1   7   6   10.44    2.08
  -1   7   5  453.05   14.63
   1   7  -5  438.60   16.38
  -1   7   5  402.66   15.85
  -1   7   4  243.05   10.71
  -1   7   4  269.18    9.53
   1   7  -4  225.06   10.44
   1   7  -4  280.30    9.66
  -1   7   4  268.38   10.07
  -1   7   3   47.90    3.80
  -1   7   3   47.53    3.00
   1   7  -3   55.13    3.32
  -1   7   3   54.10    3.63
  -1   7   2  133.99    6.75
   1   7  -2  155.82    7.03
  -1   7   2  153.40    5.98
   1   7  -2  147.96    6.27
  -1   7   2  137.33    6.51
   1   7  -2  145.15    6.63
   1   7  -1   64.09    3.59
   1   7  -1   54.02    3.73
  -1   7   1   52.17    3.73
  -1   7   1   54.99    3.67
   1   7  -1   54.55    3.65
   1   7   0    6.00    1.11
   1   7   0    3.82    1.10
   1   7   0    6.04    1.29
  -1   7   0    2.68    0.96
  -1   7   0    5.87    1.28
   1   7   1   58.43    3.52
   1   7   1   61.70    3.96
  -1   7  -1   61.55    3.89
  -1   7  -1   51.14    3.59
   1   7   1   56.26    3.73
   1   7   2  150.71    6.37
  -1   7  -2  143.05    6.72
   1   7   2  140.93    6.82
  -1   7  -2  151.44    6.56
  -1   7  -2  140.82    6.52
   1   7   2  146.12    6.70
   1   7   3   61.83    3.63
  -1   7  -3   56.19    3.69
  -1   7  -3   58.56    3.78
   1   7   3   50.13    3.87
  -1   7  -4  248.22    9.75
  -1   7  -4  248.20    9.47
  -1   7  -4  251.92    8.92
   1   7   4  242.32   10.29
  -1   7  -5  443.12   15.30
  -1   7  -5  437.27   16.33
   1   7   5  411.74   15.83
   1   7   6    9.45    2.00
  -1   7  -6   16.94    2.21
  -1   7  -6   14.79    2.47
  -1   7  -7  427.75   17.78
   1   7   7  481.55   18.33
  -1   7  -7  529.45   17.51
  -1   7  -7  577.94   18.14
   1   7   7  442.91   17.62
  -1   7  -7  403.01   17.42
   1   7   7  520.39   19.18
  -1   7  -7  496.28   18.87
  -1   7  -8  165.49    9.48
   1   7   8  170.52    9.50
  -1   7  -8  204.65    9.12
   1   7   8  176.02    9.37
  -1   7  -8  166.90    9.37
  -1   7  -8  179.84   10.06
   1   7   8  186.06   10.29
  -1   7  -9  180.20    9.03
   1   7   9  189.41    9.19
  -1   7  -9  208.65    8.19
  -1   7  -9  189.71    9.03
  -1   7  -9  202.70    9.85
   1   7   9  198.93    9.99
  -1   7 -10  219.58   12.32
   1   7  10  219.68   12.21
  -1   7 -10  256.57   11.41
   1   7  10  266.04   12.42
  -1   7 -10  218.39   11.96
   1   7  10  232.52   13.05
  -1   7 -10  235.39   12.83
  -1   7 -11    8.83    2.47
   1   7  11    7.28    2.24
   1   7  11    5.97    2.03
   1   7  11    9.23    2.73
  -1   7 -11    8.35    2.24
  -1   7 -11    9.92    2.64
   1   7  12   17.09    3.12
  -1   7 -12   17.14    3.30
   1   7  12   16.53    3.50
   1   7  13  172.67    9.95
  -1   7 -13  159.51   10.53
   1   7  13  175.92   11.34
   1   7  14   96.55    7.01
  -1   7 -14   96.65    7.67
   1   7  14   92.16    7.99
   1   7  15  141.98    9.58
   1   7  15  123.71    9.11
   1   7  16  130.11    8.54
   1   7  16  136.22    8.83
   1  -7 -17  163.97    8.13
   1   7  17  128.05    8.03
   1   7  18  107.16    6.18
  -1  -8 -17   13.77    2.20
  -1   8  17   10.40    2.18
  -1   8  16   13.12    2.66
  -1   8  15   15.80    3.19
   1   8 -15   18.15    3.20
  -1   8  14  127.78    9.36
   1   8 -14  140.66    9.53
   1   8 -14  136.40    9.13
  -1   8  13  164.87   11.01
   1   8 -13  153.85   10.09
   1   8 -13  166.19   10.75
  -1   8  12  159.45   10.96
   1   8 -12  164.46   10.50
   1   8 -12  166.27   10.78
   1   8 -11  146.52    9.97
  -1   8  11  124.98    9.39
   1   8 -11  147.31    9.74
  -1   8  11  147.39   10.33
   1   8 -11  155.74   10.25
   1   8 -10  323.22   15.26
  -1   8  10  264.97   13.18
  -1   8  10  247.84   13.92
   1   8 -10  315.09   14.88
  -1   8  10  277.70   14.86
   1   8 -10  330.47   15.45
   1   8  -9   94.22    7.40
  -1   8   9   89.02    6.69
  -1   8   9   83.14    6.97
   1   8  -9  102.56    7.55
  -1   8   9  103.60    7.98
   1   8  -9  104.20    7.74
   1   8  -8  190.01   10.79
  -1   8   8  190.84   10.71
  -1   8   8  178.32    9.95
   1   8  -8  212.65   11.08
  -1   8   8  209.33   11.53
   1   8  -8  224.12   11.58
   1   8  -7  124.59    8.05
  -1   8   7  129.56    8.19
   1   8  -7  147.24    7.67
  -1   8   7  113.67    7.47
   1   8  -7  125.67    7.99
  -1   8   7  129.88    8.54
   1   8  -7  133.08    8.41
   1   8  -6  163.34    9.00
  -1   8   6  155.79    8.92
   1   8  -6  192.66    8.70
  -1   8   6  137.95    8.27
   1   8  -6  159.38    8.83
  -1   8   6  185.71    7.82
   1   8  -6  174.67    9.38
  -1   8   6  165.75    9.43
   1   8  -5   53.51    4.11
   1   8  -5   48.44    4.14
  -1   8   5   60.86    3.60
   1   8  -5   49.79    3.78
  -1   8   5   49.48    4.31
   1   8  -5   49.51    4.21
  -1   8   5   51.14    4.49
  -1   8   4  248.30   10.04
  -1   8   4  222.94   10.65
  -1   8   4  247.88    9.34
   1   8  -4  259.69    9.65
  -1   8   3  244.50   10.04
  -1   8   3  234.12   10.56
  -1   8   3  243.96    9.48
   1   8  -3  268.17    9.78
  -1   8   2 1776.99   51.20
  -1   8   2 1638.14   51.38
   1   8  -2 1754.92   51.43
  -1   8   2 1799.10   50.42
   1   8  -2 1870.55   50.71
  -1   8   1   21.37    2.55
   1   8  -1   23.35    2.55
  -1   8   1   23.11    2.53
   1   8  -1   26.54    2.45
   1   8   0  466.81   16.34
  -1   8   0  461.00   16.30
  -1   8   0  448.72   16.12
   1   8   0  509.10   15.97
   1   8   1   23.80    2.64
  -1   8  -1   25.45    2.66
  -1   8  -1   24.06    2.58
   1   8   1   25.44    2.43
  -1   8  -2 1730.56   50.96
  -1   8  -2 1753.89   51.29
   1   8   2 1686.07   51.40
  -1   8  -2 1737.45   50.11
  -1   8  -3  221.01    9.75
   1   8   3  252.63   10.74
  -1   8  -3  240.89    9.36
  -1   8  -4  243.78    9.77
  -1   8  -4  231.81    9.87
   1   8   4  219.51   10.41
  -1   8  -4  245.07    9.20
  -1   8  -5   44.41    3.92
   1   8   5   57.00    4.45
  -1   8  -5   46.36    3.65
  -1   8  -5   51.72    3.82
  -1   8  -5   51.58    4.06
   1   8   5   48.30    4.06
   1   8   5   48.32    4.29
  -1   8  -6  201.52    9.46
  -1   8  -6  152.20    8.83
  -1   8  -6  149.10    8.83
   1   8   6  179.01    9.38
  -1   8  -6  183.95    8.69
  -1   8  -6  200.95    8.94
   1   8   6  163.00    8.86
   1   8   6  178.10    9.66
  -1   8  -6  180.50    9.61
  -1   8  -7  115.61    7.80
   1   8   7  125.24    7.91
  -1   8  -7  143.34    7.50
  -1   8  -7  161.86    8.03
   1   8   7  120.06    7.66
  -1   8  -7  119.08    7.79
   1   8   7  143.89    8.75
  -1   8  -7  125.59    8.18
  -1   8  -8  197.58   10.97
   1   8   8  200.75   10.89
  -1   8  -8  227.18   10.25
   1   8   8  202.22   10.57
  -1   8  -8  203.10   10.92
   1   8   8  214.87   11.63
  -1   8  -8  208.94   11.43
  -1   8  -9   87.50    7.16
   1   8   9   98.54    7.45
  -1   8  -9  112.00    6.80
   1   8   9  100.48    7.14
  -1   8  -9   95.32    7.26
   1   8   9  101.40    7.89
  -1   8  -9  102.59    7.77
  -1   8 -10  250.30   13.69
  -1   8 -10  263.07   13.69
  -1   8 -10  301.80   12.80
   1   8  10  287.28   13.49
   1   8  10  257.57   13.77
   1   8  10  278.13   14.54
  -1   8 -10  288.03   14.61
  -1   8 -11  151.22    9.74
  -1   8 -11  135.16    9.58
   1   8  11  157.41    9.43
   1   8  11  133.94    9.45
   1   8  11  147.28   10.22
  -1   8 -11  147.03   10.08
   1   8  12  158.68   10.82
  -1   8 -12  163.48   10.33
  -1   8 -12  151.62   10.28
   1   8  12  165.10    9.85
   1   8  13  157.06   10.68
   1   8  13  153.49    9.43
   1   8  14  115.58    8.87
   1   8  15   17.11    3.27
   1   8  16   10.04    2.43
   1  -8 -17   13.33    2.09
   1   8  17   10.04    2.14
  -1  -9 -17   63.08    4.20
  -1   9  17   48.09    4.07
  -1   9  16   10.02    2.30
  -1   9  15   17.46    3.15
   1   9 -15   21.62    3.20
  -1   9  14   76.82    6.93
   1   9 -14   84.27    6.85
   1   9 -13   13.38    3.00
  -1   9  13   17.04    3.56
   1   9 -13   16.79    3.43
   1   9 -12  102.77    8.10
  -1   9  12   82.16    7.75
   1   9 -12  106.07    8.35
   1   9 -11  188.56   11.39
   1   9 -11  184.80   11.50
  -1   9  11  155.60   11.00
  -1   9  10  410.00   19.52
   1   9 -10  465.33   19.80
  -1   9  10  394.72   18.94
   1   9 -10  478.98   20.20
   1   9 -10  452.43   19.80
  -1   9   9  325.28   16.42
   1   9  -9  374.87   16.75
  -1   9   9  311.96   15.76
   1   9  -9  355.10   16.75
   1   9  -9  354.40   16.51
  -1   9   8  274.47   11.79
   1   9  -8  288.36   12.06
   1   9  -8  301.61   12.15
  -1   9   8  318.34   13.05
   1   9  -7  303.01   14.61
   1   9  -7  310.20   14.71
  -1   9   7  314.38   14.91
  -1   9   7  314.99   15.14
   1   9  -6  447.26   18.78
   1   9  -6  453.77   18.82
  -1   9   6  503.60   19.94
  -1   9   6  469.41   19.15
   1   9  -5  582.45   20.27
  -1   9   5  491.42   20.37
   1   9  -5  520.83   19.47
   1   9  -5  482.83   20.13
   1   9  -5  453.97   19.94
  -1   9   5  540.52   21.27
   1   9  -4  571.42   19.65
   1   9  -4  479.32   19.52
  -1   9   4  612.33   19.15
  -1   9   4  498.47   19.75
  -1   9   4  589.69   19.29
   1   9  -4  530.76   19.06
   1   9  -4  497.64   19.21
   1   9  -4  603.43   18.64
  -1   9   4  561.47   20.79
   1   9  -3  308.26   11.37
   1   9  -3  333.69   11.88
   1   9  -3  318.75   12.55
  -1   9   3  311.30   11.88
  -1   9   3  276.56   12.59
  -1   9   3  317.22   12.31
   1   9  -3  257.29   11.99
  -1   9   3  332.65   12.46
  -1   9   3  322.02   12.77
  -1   9   3  261.68   12.68
  -1   9   3  320.59   11.71
   1   9  -2  656.80   24.64
  -1   9   2  759.90   24.97
  -1   9   2  736.36   25.44
  -1   9   2  781.76   25.27
  -1   9   2  784.60   24.55
  -1   9   2  792.73   24.37
   1   9  -2  783.71   24.09
   1   9  -2  880.23   24.86
  -1   9   1   56.09    4.48
   1   9  -1   61.51    4.64
  -1   9   1   69.64    4.32
  -1   9   1   69.23    4.74
   1   9  -1   72.83    4.48
   1   9  -1   57.25    4.35
   1   9   0   66.77    4.31
   1   9   0   62.90    4.57
  -1   9   0   61.57    4.51
  -1   9   0   49.88    4.11
  -1   9   0   61.84    4.06
   1   9   1   78.25    4.70
  -1   9  -1   69.15    4.84
   1   9   1   61.71    4.70
  -1   9  -1   66.90    4.26
  -1   9  -1   67.48    4.70
  -1   9  -2  742.16   25.51
   1   9   2  711.58   25.15
  -1   9  -2  717.44   24.62
   1   9   2  794.32   24.16
   1   9   2  842.73   24.73
  -1   9  -2  784.62   24.14
  -1   9  -2  769.80   25.21
  -1   9  -3  319.00   13.06
  -1   9  -3  321.56   12.93
  -1   9  -3  302.74   13.11
   1   9   3  314.79   11.87
   1   9   3  273.63   12.49
  -1   9  -3  312.38   12.32
   1   9   3  323.29   12.04
  -1   9  -3  342.89   12.32
  -1   9  -3  318.74   11.68
  -1   9  -3  323.56   12.69
   1   9   3  256.06   12.62
   1   9   4  542.59   20.38
  -1   9  -4  574.25   19.45
  -1   9  -4  521.90   19.34
  -1   9  -4  549.54   20.73
  -1   9  -4  558.39   20.15
  -1   9  -4  591.31   18.84
   1   9   4  565.78   21.01
   1   9   5  498.17   20.26
   1   9   5  502.10   20.65
  -1   9  -5  517.83   19.71
  -1   9  -5  504.89   20.65
  -1   9  -5  557.36   20.51
   1   9   5  564.17   21.52
   1   9   6  495.80   19.73
  -1   9  -6  543.98   18.81
  -1   9  -6  465.27   19.40
  -1   9  -6  556.10   19.55
   1   9   6  461.35   19.01
   1   9   6  530.14   20.45
  -1   9  -7  353.35   13.65
   1   9   7  309.35   14.39
   1   9   7  326.71   14.97
   1   9   7  286.37   13.65
  -1   9  -7  271.68   13.80
  -1   9  -8  277.81   11.61
   1   9   8  308.95   12.24
   1   9   8  289.15   11.32
   1   9   8  306.99   12.64
  -1   9  -9  308.04   15.39
  -1   9  -9  338.35   16.36
   1   9   9  331.00   15.94
   1   9   9  347.28   15.42
   1   9   9  343.03   16.38
  -1   9 -10  436.53   19.22
  -1   9 -10  446.63   19.85
   1   9  10  455.47   19.98
   1   9  10  483.28   19.15
   1   9  11  155.66   10.72
  -1   9 -11  168.09   10.60
   1   9  11  156.51    9.76
   1   9  12   96.75    8.26
  -1   9 -12   97.90    7.85
   1   9  12  101.09    7.60
   1   9  13   20.03    3.88
   1   9  14   77.82    6.87
   1   9  15   17.96    3.19
   1   9  16    8.92    2.17
  -1   9 -17   52.67    4.03
   1   9  17   47.73    4.05
  -1  10  16   61.53    4.77
   1  10 -15  141.81    7.77
  -1  10  15  127.53    8.10
  -1  10  14  105.32    7.81
   1  10 -13  161.00    9.91
  -1  10  13  125.24    9.23
   1  10 -12  378.16   16.99
  -1  10  12  291.41   15.82
   1  10 -11  353.63   16.61
  -1  10  11  286.91   15.79
   1  10 -10  232.72   13.17
   1  10 -10  245.37   13.39
  -1  10  10  210.86   12.93
  -1  10   9    3.25    1.92
   1  10  -9    4.53    2.00
   1  10  -9    6.07    2.31
  -1  10   9    2.79    2.09
  -1  10   8   78.89    6.71
   1  10  -8   86.87    6.93
   1  10  -8   86.83    6.90
  -1  10   8   81.14    6.94
   1  10  -7   13.99    2.95
  -1  10   7   15.46    3.12
  -1  10   7   16.38    3.11
  -1  10   6   77.12    6.42
   1  10  -6   84.87    5.88
   1  10  -6   81.64    6.46
   1  10  -6   73.77    6.34
  -1  10   6   83.90    6.90
  -1  10   5  428.69   18.02
   1  10  -5  444.58   16.95
  -1  10   5  429.81   18.55
   1  10  -5  418.95   17.91
  -1  10   4  629.09   22.98
  -1  10   4  560.16   21.82
   1  10  -4  547.54   20.55
   1  10  -4  564.84   21.74
  -1  10   4  650.19   20.82
   1  10  -4  617.39   21.39
   1  10  -4  654.65   20.38
   1  10  -4  525.35   20.92
  -1  10   3  337.88   13.71
  -1  10   3  338.27   14.60
  -1  10   3  283.48   13.30
  -1  10   3  305.16   12.86
  -1  10   3  310.80   12.51
   1  10  -3  318.81   13.18
   1  10  -3  323.92   12.17
   1  10  -3  336.74   12.56
  -1  10   3  342.75   12.67
  -1  10   3  321.33   12.21
   1  10  -3  260.97   12.68
  -1  10   2 1517.19   42.12
  -1  10   2 1243.53   41.50
  -1  10   2 1313.13   41.20
   1  10  -2 1396.83   40.33
  -1  10   2 1368.79   40.53
   1  10  -2 1447.55   40.75
  -1  10   2 1340.69   40.19
   1  10  -2 1310.06   41.79
  -1  10   2 1398.63   42.07
  -1  10   2 1420.67   43.00
   1  10  -2 1179.27   40.99
  -1  10   1  229.44    8.49
  -1  10   1  232.47    9.20
  -1  10   1  205.38    8.85
   1  10  -1  224.40    9.11
  -1  10   1  219.51    8.76
   1  10  -1  258.18    8.81
  -1  10   1  223.26    7.92
   1  10  -1  244.63    8.24
   1  10  -1  228.61    9.27
  -1  10   1  246.54    8.46
   1  10  -1  213.98    8.76
  -1  10   1  261.80   10.44
  -1  10   1  243.68    9.61
  -1  10   0 1149.43   36.41
  -1  10   0 1343.72   37.94
  -1  10   0 1160.19   36.33
  -1  10   0 1134.17   35.41
  -1  10   0 1096.43   36.01
   1  10   0 1047.64   35.81
  -1  10   0 1081.22   35.66
  -1  10   0 1175.22   36.74
  -1  10   0 1181.84   35.20
   1  10   0 1223.05   36.40
   1  10   0 1296.64   35.81
   1  10   0 1137.49   34.86
  -1  10   0 1106.82   34.68
  -1  10   0 1249.68   36.61
   1  10   0 1064.27   35.63
  -1  10  -1  259.70   10.52
  -1  10  -1  244.81    9.77
  -1  10  -1  226.25    9.49
   1  10   1  219.87    9.24
  -1  10  -1  220.18    9.25
  -1  10  -1  215.14    8.89
  -1  10  -1  261.91   10.23
  -1  10  -1  248.72    8.67
  -1  10  -1  225.71    8.13
  -1  10  -1  232.27    9.56
   1  10   1  246.18    8.58
   1  10   1  256.96    9.05
   1  10   1  229.83    9.00
   1  10   2 1206.25   41.56
  -1  10  -2 1247.36   41.13
  -1  10  -2 1360.83   42.44
   1  10   2 1438.19   41.02
  -1  10  -2 1346.43   42.01
  -1  10  -2 1417.57   42.52
  -1  10  -2 1318.21   42.05
  -1  10  -2 1364.96   40.38
   1  10   2 1370.30   40.57
   1  10   2 1475.41   41.22
  -1  10  -2 1414.82   40.83
  -1  10  -2 1398.12   42.18
   1  10   3  272.51   13.00
  -1  10  -3  295.93   12.57
  -1  10  -3  281.27   13.31
  -1  10  -3  306.78   13.17
  -1  10  -3  322.73   13.63
   1  10   3  313.18   12.09
  -1  10  -3  326.15   12.26
  -1  10  -3  305.33   11.83
   1  10   3  324.24   12.40
  -1  10  -3  339.62   13.46
  -1  10  -4  558.69   20.79
   1  10   4  574.28   21.88
  -1  10  -4  606.49   21.75
  -1  10  -4  655.06   22.47
  -1  10  -4  629.02   20.41
  -1  10  -4  598.61   19.91
  -1  10  -4  598.61   22.46
  -1  10  -5  463.95   17.45
  -1  10  -5  429.47   17.93
   1  10   5  436.47   18.25
  -1  10  -5  442.28   16.67
   1  10   6   91.53    6.91
  -1  10  -6   89.18    6.06
  -1  10  -6   80.42    6.74
   1  10   6   87.44    6.99
  -1  10  -7   16.32    3.13
   1  10   7   16.49    3.09
  -1  10  -7   18.05    2.80
   1  10   7   18.37    3.37
   1  10   8   77.98    6.56
  -1  10  -8   72.20    6.31
   1  10   9    3.78    2.13
  -1  10  -9    8.33    2.53
   1  10   9    5.21    2.25
  -1  10 -10  233.92   12.97
   1  10  10  218.06   12.88
   1  10  11  310.29   15.91
   1  10  12  311.72   15.79
   1  10  13  120.26    8.79
   1  10  14  115.72    8.18
  -1  10 -15  130.36    7.73
   1  10  15  120.08    7.79
  -1  10 -16   71.54    4.87
   1  10  16   57.30    4.66
  -1  11  15   42.93    4.10
  -1  11  14   11.99    2.56
   1  11 -13   16.00    2.79
  -1  11  13   15.26    3.15
   1  11 -12   25.46    3.59
  -1  11  12   20.91    3.90
   1  11 -11   17.95    3.28
  -1  11  11   16.79    3.62
   1  11 -11   17.57    3.49
   1  11 -10   28.14    4.07
   1  11 -10   25.00    4.14
  -1  11  10   24.88    4.33
   1  11  -9   97.50    8.12
   1  11  -9  100.08    7.64
  -1  11   9   81.44    7.59
  -1  11   8   43.66    5.26
   1  11  -8   52.69    5.35
   1  11  -8   39.69    4.99
  -1  11   7   97.98    7.96
   1  11  -7   96.10    7.44
   1  11  -7   94.90    7.76
  -1  11   7   87.49    7.41
   1  11  -7  106.11    6.90
  -1  11   6   33.45    4.64
   1  11  -6   33.19    3.69
  -1  11   6   22.82    3.70
   1  11  -6   26.57    3.94
  -1  11   5    6.78    2.23
   1  11  -5   10.51    2.21
  -1  11   5    5.62    2.07
   1  11  -4   65.26    5.25
  -1  11   4   65.98    5.83
   1  11  -4   76.49    5.81
   1  11  -4   74.59    4.99
  -1  11   4   74.96    6.38
  -1  11   3   16.01    2.89
  -1  11   3   13.78    2.71
  -1  11   3   12.66    2.50
   1  11  -3   10.24    2.15
  -1  11   3   14.73    2.38
   1  11  -3   15.26    2.56
  -1  11   3   16.34    2.53
   1  11  -3   13.69    2.25
   1  11  -3   14.08    2.30
  -1  11   3   11.42    2.16
   1  11  -3   14.80    2.73
  -1  11   2    7.19    1.92
  -1  11   2    7.47    1.95
  -1  11   2   10.98    2.16
  -1  11   2    9.75    1.98
   1  11  -2    7.14    1.76
  -1  11   2    6.47    1.99
  -1  11   2    8.71    2.28
  -1  11   2    6.94    1.76
   1  11  -2    6.79    1.69
   1  11  -2    8.73    2.11
  -1  11   1   11.83    2.41
  -1  11   1   16.96    2.70
  -1  11   1   16.23    2.60
  -1  11   1   15.31    2.76
  -1  11   1   15.00    2.66
   1  11  -1   15.00    2.29
  -1  11   1   16.48    2.45
  -1  11   1   17.00    2.41
   1  11  -1   16.24    2.71
   1  11  -1   16.81    2.45
  -1  11   0    5.33    1.75
  -1  11   0   11.89    2.19
   1  11   0    4.94    1.65
  -1  11   0    2.23    1.36
  -1  11   0    4.03    1.44
  -1  11   0   10.24    1.96
  -1  11   0    9.91    1.87
   1  11   0    9.90    1.87
   1  11   0    4.80    1.67
  -1  11   0    2.43    1.31
   1  11   0   15.96    2.38
  -1  11   0    4.55    1.69
  -1  11   0    9.25    2.26
  -1  11  -1   17.89    2.91
   1  11   1   16.75    2.80
  -1  11  -1   16.12    2.60
  -1  11  -1   18.04    2.86
  -1  11  -1   17.58    2.61
  -1  11  -1   16.35    2.72
  -1  11  -1   17.90    2.52
   1  11   1   16.97    2.41
  -1  11  -1   18.17    2.46
  -1  11  -1   16.73    2.73
   1  11   1   18.79    2.58
  -1  11  -1   21.28    3.20
  -1  11  -2    6.66    2.05
  -1  11  -2    7.07    1.96
   1  11   2    7.54    1.93
   1  11   2   10.23    1.92
  -1  11  -2    9.08    1.88
   1  11   2    9.08    2.00
  -1  11  -2   14.36    2.57
  -1  11  -2    9.43    2.15
  -1  11  -2   11.38    2.41
   1  11   2    6.87    1.74
  -1  11  -2    9.96    1.99
  -1  11  -3   13.34    2.50
  -1  11  -3   14.64    2.68
  -1  11  -3   11.87    2.23
  -1  11  -3   16.28    2.62
   1  11   3   15.70    2.73
  -1  11  -3   14.82    2.73
   1  11   3   14.94    2.41
  -1  11  -3   14.49    2.28
  -1  11  -3   15.70    2.38
  -1  11  -3   17.56    2.91
  -1  11  -3   10.07    2.41
   1  11   4   68.50    5.90
  -1  11  -4   65.19    5.24
  -1  11  -4   82.55    6.34
  -1  11  -4   81.57    6.10
  -1  11  -4   72.52    4.96
  -1  11  -4   77.67    5.28
  -1  11  -4   73.37    6.17
  -1  11  -5    8.60    2.37
  -1  11  -5    8.57    2.23
  -1  11  -5   10.02    2.16
   1  11   5    7.86    2.16
   1  11   6   33.50    4.58
  -1  11  -6   29.72    4.22
  -1  11  -6   30.67    3.59
   1  11   6   25.54    3.85
   1  11   7  100.17    7.93
  -1  11  -7   95.17    7.69
  -1  11  -7  106.10    6.91
   1  11   7   88.09    7.30
  -1  11  -8   48.54    5.33
   1  11   8   43.64    5.20
  -1  11  -9   94.52    7.83
   1  11   9   99.48    8.21
  -1  11 -10   28.52    4.25
   1  11  10   26.38    4.38
  -1  11 -11   19.30    3.49
   1  11  11   17.18    3.64
  -1  11 -12   28.01    4.02
   1  11  12   28.30    4.39
  -1  11 -13   17.87    3.06
   1  11  13   10.46    2.66
  -1  11 -14   13.44    2.53
   1  11  14    9.13    2.27
  -1  11 -15   43.73    3.92
  -1  12  14  136.74    7.80
  -1  12  13   45.82    4.71
  -1  12  12   83.93    6.86
  -1  12  11   83.42    7.30
  -1  12  10   49.40    5.72
  -1  12   9   18.39    3.62
  -1  12   9   26.44    4.18
  -1  12   8   51.36    5.79
   1  12  -7   56.60    5.08
  -1  12   7   52.61    5.91
   1  12  -6    0.91    1.18
  -1  12   6    0.80    1.50
   1  12  -5   29.51    3.70
  -1  12   5   34.89    4.35
  -1  12   5   35.46    4.60
  -1  12   4   33.49    4.13
   1  12  -4   28.46    3.48
   1  12  -4   32.19    3.77
   1  12  -4   30.58    4.09
   1  12  -4   33.09    3.41
  -1  12   4   32.56    4.36
   1  12  -3    0.87    1.50
  -1  12   3    3.01    1.50
   1  12  -3    3.89    1.53
  -1  12   3    4.90    1.72
  -1  12   3    3.27    1.52
  -1  12   3    5.89    2.03
  -1  12   3    5.78    1.74
   1  12  -3    2.40    1.36
   1  12  -3    6.19    1.99
   1  12  -2   66.68    5.39
  -1  12   2   59.84    5.53
  -1  12   2   72.43    5.43
   1  12  -2   66.34    4.97
   1  12  -2   66.13    5.76
  -1  12   2   67.10    5.04
  -1  12   2   69.31    6.18
  -1  12   2   67.87    5.32
  -1  12   1    6.47    1.99
   1  12  -1    6.69    2.03
  -1  12   1    5.48    1.80
   1  12  -1    3.87    1.75
  -1  12   1    5.84    1.79
  -1  12   1    8.23    2.40
  -1  12   1    7.35    2.14
  -1  12   1   -0.33    1.05
  -1  12   0    1.41    1.28
   1  12   0    1.19    1.23
  -1  12   0   10.96    2.23
  -1  12   0    1.14    1.24
  -1  12   0    2.65    1.39
  -1  12   0   12.18    2.24
   1  12   0   16.90    2.61
   1  12   1    5.59    1.86
  -1  12  -1    4.98    1.67
  -1  12  -1    3.20    1.62
  -1  12  -1    7.44    2.11
  -1  12  -1    3.84    1.74
   1  12   1    4.08    1.73
  -1  12  -1    6.93    2.19
  -1  12  -1    7.90    2.19
   1  12   2   65.12    5.34
   1  12   2   54.49    5.42
  -1  12  -2   63.37    5.60
  -1  12  -2   61.63    5.52
  -1  12  -2   69.58    5.40
  -1  12  -2   73.34    5.99
   1  12   2   60.77    4.85
  -1  12  -2   64.70    5.68
  -1  12  -2   66.41    4.94
  -1  12  -2   71.34    5.29
   1  12   3    3.58    1.74
  -1  12  -3    4.79    1.73
   1  12   3    3.56    1.63
  -1  12  -3    2.06    1.60
  -1  12  -3    3.99    1.74
  -1  12  -3    3.55    1.47
  -1  12  -3    5.37    1.98
  -1  12  -3    4.07    1.77
  -1  12  -3    4.76    1.68
   1  12   3    2.35    1.41
  -1  12  -4   29.05    3.50
   1  12   4   27.41    3.76
  -1  12  -4   32.41    3.92
  -1  12  -4   28.61    3.92
  -1  12  -4   30.43    4.03
  -1  12  -4   25.80    3.08
  -1  12  -5   38.56    4.10
   1  12   5   31.09    4.14
  -1  12  -5   35.69    4.23
  -1  12  -5   31.59    4.32
  -1  12  -5   28.37    4.07
  -1  12  -6    1.49    1.58
  -1  12  -6    1.28    1.32
  -1  12  -7   54.76    5.80
  -1  12  -7   57.25    5.02
  -1  12  -8   62.79    6.23
   1  12   9   25.64    3.98
  -1  12  -9   23.12    3.85
  -1  12 -10   50.29    5.47
  -1  12 -11   98.07    7.46
  -1  12 -12   85.96    6.65
  -1  12 -13   48.67    4.59
  -1  12 -14  149.35    7.82
   1  13 -13   18.02    2.55
  -1  13  13   17.72    2.66
  -1  13  12   14.85    2.71
  -1  13  11    6.56    2.04
  -1  13  10    8.37    2.44
  -1  13  10    4.10    1.88
  -1  13   9   -0.39    1.55
  -1  13   9   46.19    5.21
  -1  13   8   98.24    7.99
   1  13  -7   62.10    6.13
  -1  13   7   64.14    6.39
   1  13  -6  281.84   14.44
   1  13  -6  311.07   13.64
  -1  13   6  310.30   15.40
   1  13  -5   18.67    2.95
  -1  13   5   12.93    3.08
   1  13  -4  257.97   13.07
   1  13  -4  246.28   11.93
  -1  13   4  253.36   13.50
  -1  13   3   41.23    4.04
   1  13  -3   37.88    3.83
   1  13  -3   45.25    4.97
   1  13  -3   39.62    4.28
  -1  13   3   37.97    4.80
  -1  13   2   43.95    4.85
   1  13  -2   45.03    4.54
   1  13  -2   52.33    5.24
  -1  13   2   33.95    4.67
  -1  13   2   46.05    4.27
   1  13  -2   46.18    4.27
  -1  13   2   58.83    4.98
  -1  13   2   54.80    5.58
   1  13  -1    0.95    1.17
  -1  13   1    0.89    1.04
  -1  13   1    2.23    1.35
  -1  13   1    0.70    1.03
  -1  13   1    1.71    1.18
   1  13  -1   -0.15    1.28
   1  13   0   13.62    2.62
  -1  13   0   13.01    2.63
  -1  13   0   13.65    2.52
  -1  13   0   14.63    2.77
  -1  13   0   10.19    2.13
   1  13   0   11.88    2.23
   1  13   1    0.97    1.19
   1  13   1    0.66    1.12
  -1  13  -1    3.15    1.63
  -1  13  -1    3.73    1.55
  -1  13  -1   -0.21    1.49
  -1  13  -1   -0.36    1.17
  -1  13  -1    1.38    1.15
   1  13   1    1.42    1.28
  -1  13  -2   44.76    4.52
   1  13   2   41.82    4.72
   1  13   2   51.48    4.53
  -1  13  -2   55.96    5.34
  -1  13  -2   50.54    4.39
  -1  13  -2   52.22    4.80
  -1  13  -2   47.86    4.99
  -1  13  -2   43.87    4.75
  -1  13  -3   37.63    4.55
  -1  13  -3   42.21    4.00
   1  13   3   44.32    4.16
  -1  13  -3   41.00    4.35
  -1  13  -3   40.34    4.70
  -1  13  -3   43.40    4.76
  -1  13  -3   39.27    4.52
  -1  13  -3   41.51    4.34
  -1  13  -4  250.54   13.03
  -1  13  -4  265.05   11.41
  -1  13  -4  258.53   13.20
  -1  13  -4  273.07   12.99
  -1  13  -4  244.26   12.03
  -1  13  -5   10.82    2.72
  -1  13  -5    9.26    2.22
  -1  13  -6  295.91   14.63
  -1  13  -6  269.78   14.05
  -1  13  -6  296.02   13.24
  -1  13  -7   53.08    5.62
  -1  13  -7   48.70    5.38
  -1  13  -8   99.18    7.75
   1  13   9   -0.57    1.51
  -1  13  -9   54.38    5.37
   1  13  10    5.80    2.06
  -1  13 -10    6.34    2.17
  -1  13 -11    9.05    2.22
  -1  13 -12   17.61    2.87
  -1  13 -12   21.03    2.98
  -1  13 -13   18.20    2.60
  -1  13 -13   17.70    2.49
   1  14 -12   90.36    5.57
   1  14 -11  173.21    8.86
   1  14 -10  110.42    7.38
  -1  14  10   99.66    7.36
   1  14  -9   94.21    6.89
  -1  14   9   91.47    7.06
   1  14  -8  107.37    7.61
  -1  14   8  101.78    7.73
   1  14  -7   31.77    4.15
  -1  14   7   28.73    3.98
   1  14  -6   62.77    5.93
   1  14  -6   57.81    5.07
  -1  14   6   59.81    5.97
   1  14  -5   62.50    5.94
   1  14  -5   65.36    5.35
  -1  14   5   55.57    5.85
   1  14  -4   20.80    3.19
   1  14  -4   19.70    3.54
   1  14  -3  291.33   13.77
   1  14  -3  336.82   15.29
  -1  14   3  330.21   13.46
  -1  14   2  247.68   12.58
   1  14  -2  240.95   12.05
  -1  14   2  277.66   11.87
   1  14  -1  131.89    8.37
  -1  14   1  136.15    8.80
  -1  14   1  150.40    8.19
  -1  14   0   15.35    2.92
  -1  14   0   17.43    2.73
  -1  14   0   18.89    3.02
  -1  14  -1  137.82    7.63
  -1  14  -1  153.86    8.32
  -1  14  -1  147.12    7.12
  -1  14  -1  158.36    7.94
  -1  14  -1  159.92    8.70
  -1  14  -2  237.64   12.16
  -1  14  -2  262.35   12.80
  -1  14  -2  271.97   11.81
  -1  14  -2  277.56   13.42
  -1  14  -3  282.95   10.76
  -1  14  -3  329.56   12.04
  -1  14  -3  315.40   10.14
  -1  14  -3  310.25   12.24
  -1  14  -3  316.96   12.28
  -1  14  -4   15.69    2.79
  -1  14  -4   19.52    3.20
  -1  14  -4   21.17    3.60
  -1  14  -4   21.62    2.95
  -1  14  -4   23.54    3.76
  -1  14  -5   55.81    5.01
  -1  14  -5   54.96    5.54
  -1  14  -5   55.43    5.57
  -1  14  -6   57.49    5.00
  -1  14  -6   51.99    5.47
  -1  14  -6   55.41    5.57
  -1  14  -7   31.54    4.16
  -1  14  -7   24.03    3.59
  -1  14  -8   99.72    7.38
  -1  14  -8   96.11    7.17
  -1  14  -9   89.35    6.89
  -1  14  -9  106.48    7.28
  -1  14 -10  116.17    7.62
  -1  14 -10  114.54    7.45
  -1  14 -11  182.48    9.15
  -1  14 -11  172.45    8.90
  -1  14 -12   78.46    5.27
  -1  14 -12   89.32    5.43
   1  15 -11   15.30    2.13
   1  15 -10   71.60    5.07
  -1  15   9   43.56    3.88
   1  15  -9   34.27    3.78
   1  15  -8   71.53    5.36
  -1  15   8   -0.80    1.33
   1  15  -7  176.56    9.79
   1  15  -6  281.68   13.34
   1  15  -5  109.64    6.88
   1  15  -5  103.46    7.50
   1  15  -4  214.30   10.58
   1  15  -3    9.61    2.27
  -1  15   3   11.36    2.18
   1  15  -2   11.01    2.39
  -1  15   2   14.30    2.51
  -1  15   1   18.13    3.02
   1  15  -1   25.98    3.53
  -1  15   1   23.93    3.12
  -1  15   0    5.02    1.90
   1  15   0    6.06    1.94
  -1  15   0    9.53    2.23
  -1  15   0   11.63    2.32
   1  15   0   -1.53    1.86
  -1  15   0   -1.10    1.62
  -1  15   0   11.04    2.26
  -1  15  -1   23.91    3.39
  -1  15  -1   23.89    3.40
  -1  15  -1   29.20    3.36
  -1  15  -1   25.14    3.25
  -1  15  -2   11.15    2.46
  -1  15  -2   10.59    2.38
  -1  15  -2   13.65    2.43
  -1  15  -3   10.45    2.28
  -1  15  -3   13.68    2.62
  -1  15  -3    7.64    1.95
  -1  15  -3    8.92    2.32
  -1  15  -4  191.61   10.11
  -1  15  -4  223.77   11.42
  -1  15  -5  100.57    6.64
  -1  15  -5  101.59    7.42
  -1  15  -5  113.59    7.70
  -1  15  -6  269.16   13.03
  -1  15  -6  274.92   13.00
  -1  15  -7  171.72    9.77
  -1  15  -7  181.37    9.78
  -1  15  -8   73.18    5.50
  -1  15  -8   76.69    5.44
  -1  15  -9   28.07    3.52
  -1  15  -9   34.01    3.63
  -1  15 -10   76.22    5.29
  -1  15 -10   74.84    5.12
  -1  15 -11   10.84    1.87
  -1  15 -11   13.23    1.95
  -1  16   7    0.43    1.22
   1  16  -4    8.42    1.89
   1  16  -3    7.04    1.81
   1  16  -2    8.15    2.04
  -1  16   1   63.60    5.48
   1  16  -1   63.52    5.38
  -1  16   0   14.36    2.70
   1  16   0   14.54    2.60
  -1  16  -1   66.70    5.51
   1  16   1   68.33    5.52
  -1  16  -1   58.22    5.24
  -1  16  -2    7.95    2.00
  -1  16  -2    7.97    1.99
  -1  16  -3    5.36    1.68
  -1  16  -4    7.76    1.84
  -1  16  -5   26.07    3.36
  -1  16  -6    6.03    1.75
   1  16   7   -0.14    1.19
  -1  16  -7    1.34    1.05
  -1  16  -8   14.43    2.23
  -1  17   6   -0.85    1.21
  -1  17   3   12.33    2.15
   1  17  -3   14.55    2.21
   1  17  -2   19.65    2.58
  -1  17   2   19.56    2.77
  -1  17   1    1.20    1.01
   1  17  -1    0.28    0.91
  -1  17   0    2.67    1.19
   1  17   0    2.45    1.23
   1  17   1    1.45    1.14
  -1  17  -1    0.29    0.96
   1  17   2   18.77    2.65
  -1  17  -2   19.30    2.58
   1  17   3   10.92    2.07
  -1  17  -3   13.01    2.12
  -1  17  -4   -0.16    0.97
   1  17   4    0.40    0.89
   1  17   6   -0.85    1.23
  -1  18   4    2.41    0.90
   1  18  -3   -1.07    1.36
  -1  18   3    1.84    1.84
  -1  18   2   21.62    2.53
   1  18  -2   25.91    2.61
  -1  18   1   31.37    3.03
   1  18  -1   30.42    2.90
  -1  18   0   37.37    3.27
   1  18   0   35.66    3.19
   1  18   1   27.66    2.84
  -1  18  -1   34.36    3.10
   1  18   2   23.23    2.54
  -1  18  -2   28.30    2.74
   1  18   3    0.69    1.63
   1  18   3   32.66    2.78
   1  18   4    1.64    0.84
   2   0   0  248.72    7.57
   2   0   0  250.02    7.56
   2   0  -1 5876.83  156.94
  -2   0  -2    4.43    0.70
   2   0  -2    5.59    0.75
   2   0  -2    5.63    0.55
  -2   0  -3   47.29    2.05
  -2   0   3   47.92    1.56
  -2   0  -4   28.85    1.92
  -2   0   4   25.27    1.46
  -2   0  -5 4735.97  120.55
  -2   0   5 4750.47  120.37
  -2   0  -6 1227.19   19.17
  -2   0   6  315.11   15.27
   2   0  -7   31.10    2.56
  -2   0  -7   20.44    2.13
   2   0  -8 1228.13   34.84
  -2   0  -8 1098.20   34.41
   2   0  -9 1189.80   34.63
  -2   0  -9 1077.93   34.36
   2   0 -10  554.13   14.43
  -2   0 -10  560.70   13.18
  -2   0  11 2060.63   61.10
  -2   0 -11 2081.73   60.87
   2   0 -11 2161.76   60.99
  -2   0  12    5.60    2.12
   2   0 -12    5.10    1.89
  -2   0 -12    7.77    2.08
   2   0 -12    8.34    2.03
  -2   0 -13 1165.99   23.72
   2   0 -13 1166.96   23.16
  -2   0  13 1163.37   24.08
   2   0  13 1151.55   24.04
  -2   0  13 1086.06   22.86
   2   0 -13 1125.20   24.94
  -2   0  14   -1.27    2.30
   2   0 -14   58.78    5.84
   2   0  15   -0.93    2.47
  -2   0  15    3.92    2.54
  -2   0  16    0.51    1.78
   2   0  16   12.17    3.15
  -2   0 -16    6.14    2.23
   2   0 -16    9.57    2.56
  -2   0 -16    6.10    2.37
   2   0 -16    9.41    2.72
   2   0  17  112.46    8.48
  -2   0 -17  122.29    8.47
   2   0 -17  123.69    8.47
  -2   0 -17  112.44    7.81
   2   0 -17  123.28    8.08
  -2   0  18   56.12    5.07
   2   0  18   51.99    4.81
   2   0  18   43.45    4.78
  -2   0 -18   56.04    5.14
  -2   0  19    8.58    2.05
   2   0  19    7.28    1.89
  -2   0  19    9.10    2.03
   2   0  19    7.51    1.90
  -2   0 -19   12.16    2.19
   2  -1  19  105.50    6.25
  -2   1  19  105.76    6.45
  -2  -1 -19  117.90    6.79
   2  -1  19  103.54    6.49
  -2   1  19  109.94    6.68
  -2   1  18   63.55    5.50
   2  -1  18   63.85    5.85
  -2  -1 -18   80.64    6.25
  -2  -1 -18   72.79    5.60
  -2   1  17  300.26   14.16
   2   1 -17  278.60   13.97
  -2  -1 -17  307.55   14.50
   2  -1  17  278.40   14.40
  -2  -1 -17  277.60   13.32
  -2  -1 -16   23.36    3.92
   2   1 -16   19.67    3.67
   2  -1  16   24.98    4.26
   2   1 -16   21.88    3.56
   2   1 -15   47.96    5.34
   2  -1  15   -0.31    2.04
  -2   1  15    0.78    2.34
   2   1 -15   46.28    4.97
   2   1 -14   41.40    4.99
  -2  -1 -14   50.11    5.12
  -2   1  13   31.01    4.10
  -2  -1 -13   44.35    4.55
  -2   1  13   34.24    4.37
   2   1 -13   39.73    4.70
  -2   1  12   10.40    2.46
   2   1 -12    0.19    1.02
   2  -1  12   -0.27    1.46
  -2   1  12    9.14    2.30
   2   1 -12   12.25    2.53
   2   1 -12   10.40    2.51
  -2   1  11  149.03    8.66
   2   1 -11  165.66    8.77
  -2   1  11  146.57    8.60
  -2  -1 -11  143.37    8.35
   2   1 -11  157.87    8.73
   2   1 -11  152.67    9.05
   2   1 -10  602.88   13.60
  -2  -1 -10  609.76   13.86
  -2   1  10  633.06   14.50
   2   1 -10  579.56   14.73
   2   1 -10  648.70   14.34
  -2  -1  -9  384.38   14.68
   2   1  -9  428.37   15.07
  -2  -1  -8  354.93   13.45
   2   1  -8  415.32   13.92
  -2  -1  -7  987.06   30.49
   2   1  -7 1088.87   30.94
  -2  -1  -6  274.35    6.49
  -2   1   6  261.13    5.33
  -2  -1  -5 1319.03   36.73
  -2   1   5 1245.33   35.99
  -2   1   5 1349.14   36.66
  -2  -1  -4  159.06    6.00
  -2   1   4  167.82    5.66
   2   1  -4  176.09    5.31
   2   1  -4  158.08    5.42
  -2  -1  -3 1535.95   42.03
   2   1  -3 1539.15   41.38
  -2   1   3 1498.17   41.63
   2   1  -2   30.14    1.46
   2   1  -2   31.54    1.80
  -2   1   2   33.47    1.63
  -2  -1  -2   28.25    1.67
   2   1  -1 1016.37   28.64
   2   1  -1 1045.77   28.88
  -2   1   1 1077.79   28.51
   2   1   0   15.33    1.01
   2   1   0   18.18    1.12
   2  -1   0   17.30    1.14
  -2   1   0   17.75    0.88
   2   1   0   22.14    0.92
   2  -1   0   28.28    1.35
   2   1   0   23.46    1.25
   2   1   1  988.80   29.34
   2  -1  -1 1052.72   29.58
   2   1   2   27.16    1.38
  -2   1  -2   28.19    1.65
  -2  -1   2   31.15    1.21
   2   1   2   29.18    1.49
   2   1   3 1648.71   39.90
  -2   1  -3 1502.52   40.52
  -2   1  -4  164.97    5.68
  -2  -1   4  139.88    4.72
  -2  -1   5 1344.90   37.31
  -2   1  -5 1301.34   37.34
  -2  -1   6    0.07    0.61
  -2   1  -6  276.60    6.45
  -2   1  -7  945.92   28.26
  -2   1  -8  387.06   14.29
   2  -1  -8  443.89   14.70
  -2   1  -9  406.51   15.31
   2  -1  -9  449.41   15.54
  -2   1 -10  632.93   21.58
  -2  -1  10  608.76   21.60
  -2   1 -10  581.71   21.06
   2  -1 -10  653.28   21.29
   2  -1 -10  569.91   21.83
   2   1  11  150.54    8.68
  -2   1 -11  160.79    8.87
  -2  -1  11  162.38    8.94
  -2   1 -11  150.54    8.50
   2  -1 -11  154.73    8.44
   2  -1 -11  139.48    8.76
  -2  -1  12   13.92    2.84
   2   1  12   -0.26    1.55
   2  -1 -12   15.50    2.75
   2   1  12   13.08    2.62
  -2   1 -12   -0.20    1.29
   2  -1 -12   11.34    2.54
   2   1  13   41.67    4.75
   2  -1 -13   39.87    4.25
   2  -1 -13   37.69    4.39
  -2  -1  13   32.09    4.13
   2  -1 -13   41.36    4.88
  -2  -1  14   27.31    4.54
   2  -1 -14   36.65    4.50
   2  -1 -14   33.55    4.60
   2   1  15   -1.23    2.17
  -2  -1  15    1.31    2.46
  -2   1 -15   46.94    5.15
   2  -1 -15   48.13    5.37
   2   1  16   22.97    4.18
   2  -1 -16   25.33    4.12
  -2   1 -16   24.32    3.99
  -2   1 -16   27.80    3.97
   2   1  17  306.27   14.39
   2   1  17  289.48   14.78
  -2   1 -17  337.16   15.10
   2  -1 -17  296.32   14.54
   2  -1 -17  290.27   13.79
   2   1  18   66.65    5.52
   2   1  18   58.96    5.60
  -2   1 -18   75.91    6.01
   2  -1 -18   70.49    5.48
  -2  -1  19  121.05    6.90
   2   1  19  106.32    6.40
   2   1  19  107.89    6.63
  -2  -1  19  116.44    6.93
  -2   1 -19  113.61    6.64
   2  -2  19   52.21    4.20
  -2   2  19   58.66    4.56
  -2  -2 -19   59.14    4.58
  -2   2  19   55.95    4.50
  -2   2  18    4.43    1.81
   2  -2  18    5.60    1.93
  -2   2  18    0.19    1.29
  -2  -2 -18    7.87    2.04
  -2  -2 -18    3.42    1.57
  -2   2  17   14.56    3.01
   2  -2  17    9.40    2.65
   2   2 -17   11.33    2.73
  -2  -2 -17   16.17    3.12
  -2   2  16  118.87    8.72
   2  -2  16  119.56    9.07
  -2  -2 -16  129.72    9.02
   2   2 -16  113.08    8.42
  -2   2  15    2.58    2.35
   2  -2  15   -0.90    2.17
   2   2 -15   37.04    4.60
  -2  -2 -15   33.11    4.22
   2   2 -15   33.55    4.51
   2   2 -14  219.88   11.14
  -2  -2 -14  243.04   10.68
   2   2 -14  220.05   10.81
   2   2 -13   99.98    7.47
   2   2 -13   98.59    7.40
  -2   2  13  102.95    7.56
  -2   2  12  295.68   12.81
   2   2 -12  296.73   12.79
  -2   2  11  196.69   10.54
  -2  -2 -11  200.27   10.15
  -2   2  11  204.74   10.40
   2   2 -11  204.22   10.41
   2   2 -11  197.23   10.54
  -2   2  10  136.85    7.98
  -2  -2 -10  133.96    7.50
  -2   2  10  139.49    7.86
   2   2 -10  129.36    7.88
   2   2 -10  149.48    8.03
  -2  -2  -9  802.93   26.40
  -2   2   9  821.35   27.24
   2   2  -9  873.74   27.03
  -2  -2  -8  100.43    5.51
  -2   2   8  107.14    6.06
   2   2  -8  110.13    5.82
  -2  -2  -7  157.89    6.97
  -2   2   7  164.90    7.55
  -2   2   7  161.59    6.55
  -2  -2  -6  273.86    9.67
  -2   2   6  269.06    9.20
   2   2  -6  290.26    9.86
   2   2  -5  379.42   11.88
  -2   2   5  392.22   12.06
   2   2  -5  404.34   12.50
  -2  -2  -5  375.61   12.34
  -2   2   5  405.12   12.40
  -2   2   5  355.53   12.65
   2   2  -4 1195.58   35.40
  -2  -2  -4 1258.77   35.80
  -2   2   4 1238.67   35.49
   2   2  -4 1336.14   35.84
  -2   2   4 1271.45   35.70
   2   2  -4 1390.03   35.39
  -2   2   4 1260.62   36.20
  -2   2   3  119.49    4.45
   2   2  -3  120.75    4.30
  -2  -2  -3  124.45    4.58
   2   2  -3  115.80    4.14
  -2   2   3  130.62    4.85
   2   2  -3  122.70    4.37
   2   2  -3  127.04    4.93
  -2  -2  -2 1243.54   34.23
   2   2  -2 1305.19   34.38
  -2   2   2 1290.70   34.34
   2   2  -2 1243.07   34.16
   2   2  -2 1158.64   33.95
  -2   2   1  121.92    3.45
   2  -2   1  113.07    3.97
   2   2  -1  100.69    3.73
   2   2  -1  100.58    3.83
   2   2  -1   92.82    3.68
   2   2  -1  109.66    3.81
  -2   2   1  102.30    3.77
   2   2  -1  109.88    3.82
   2   2   0 1309.65   35.13
  -2   2   0 1319.56   35.18
   2   2   0 1197.79   35.17
   2  -2   0 1398.89   35.28
   2   2   0 1273.06   35.06
   2   2   0 1231.91   35.27
   2   2   1  125.26    4.18
  -2   2  -1  116.96    4.02
   2   2   1  106.46    3.92
   2   2   1  110.96    4.02
  -2   2  -1  116.45    4.05
   2   2   1  112.88    3.95
   2  -2  -1  110.74    3.98
  -2   2  -2 1280.70   34.67
   2  -2  -2 1238.44   34.77
   2   2   2 1323.62   34.61
   2   2   2 1324.38   34.75
  -2   2  -3  115.71    4.47
   2   2   3  127.71    4.24
   2  -2  -3  124.34    4.90
   2   2   3  112.85    4.09
   2   2   3  118.73    4.63
   2   2   3  128.98    4.30
   2   2   4 1377.20   36.27
   2   2   4 1309.10   37.21
  -2  -2   4 1289.20   36.81
  -2   2  -4 1287.82   36.95
   2   2   5  379.18   12.65
  -2  -2   5  407.02   12.44
  -2   2  -5  374.57   12.34
   2   2   6  274.12   10.05
  -2   2  -6  274.76    9.71
   2   2   7  173.61    7.63
  -2   2  -7  170.75    7.20
  -2   2  -8  104.57    5.58
  -2   2  -8  105.46    5.32
   2   2   8  109.89    6.07
  -2   2  -9  837.34   26.95
  -2   2  -9  782.10   25.95
   2   2   9  858.85   27.70
   2   2  10  131.77    6.87
  -2   2 -10  135.14    6.57
  -2  -2  10  139.77    7.01
   2  -2 -10  155.67    6.81
   2  -2 -10  132.47    7.17
   2   2  11  203.01   10.53
  -2   2 -11  196.29   10.04
   2  -2 -11  211.79   10.06
   2  -2 -11  190.39   10.49
  -2  -2  11  204.78   10.38
   2   2  12  329.41   12.93
   2  -2 -12  337.49   12.19
   2  -2 -13  103.99    7.47
   2   2  13   90.02    6.90
  -2   2 -13    2.11    2.17
   2  -2 -13  120.68    7.45
   2  -2 -13  103.12    7.42
  -2  -2  13   25.99    4.19
   2  -2 -14  216.33   11.34
  -2   2 -14  234.72   11.53
   2  -2 -14  228.93   10.40
   2   2  15   -1.50    2.22
  -2  -2  15   11.90    3.64
  -2   2 -15   37.57    4.66
   2  -2 -15   41.41    4.56
   2  -2 -15   31.17    4.43
   2   2  16  122.48    8.73
   2   2  16  120.28    9.09
   2  -2 -16  110.21    8.36
  -2   2 -16  122.86    8.73
   2   2  17   11.48    2.74
   2   2  17    7.26    2.59
   2  -2 -17    8.80    2.42
  -2   2 -17   10.87    2.56
   2   2  18    3.96    1.77
  -2  -2  18   -0.78    1.40
   2   2  18    4.83    1.82
   2  -2 -18    6.19    1.89
  -2   2 -18    7.19    1.94
  -2  -2  19   53.93    4.43
   2   2  19   53.50    4.33
  -2   2 -19   61.23    4.56
  -2  -2  19   57.66    4.61
   2  -3  19   44.28    3.72
  -2   3  19   42.97    3.80
  -2   3  19   42.86    3.81
   2   3 -19   53.16    4.09
  -2   3  18  201.62    8.78
   2  -3  18  190.13    8.55
  -2  -3 -18  212.17    8.43
  -2   3  17   15.07    3.03
   2  -3  17   11.70    2.87
  -2  -3 -17   15.37    2.94
  -2   3  16  104.82    7.64
   2  -3  16  107.52    7.87
  -2   3  16   -1.71    2.18
  -2  -3 -16    6.57    2.21
  -2  -3 -16  122.49    8.04
   2   3 -16  102.21    7.23
  -2   3  15   55.07    5.79
   2  -3  15   50.79    5.83
  -2  -3 -15   51.12    4.89
   2   3 -15   51.52    5.45
  -2  -3 -15   55.23    5.65
   2  -3  14   -1.46    1.94
  -2   3  14   -0.25    2.03
   2   3 -14   35.02    4.51
   2   3 -14   31.01    4.25
  -2   3  13    5.39    1.97
   2   3 -13    5.77    1.97
   2   3 -13    3.32    1.81
   2   3 -13    3.54    1.80
   2   3 -12  107.39    7.57
  -2   3  12  102.13    7.62
   2   3 -12  107.55    7.64
  -2   3  12   99.21    7.09
   2   3 -11  176.93    8.73
  -2   3  11  192.06    8.72
  -2   3  11  165.44    8.62
   2   3 -11  177.82    8.65
  -2   3  10  590.42   14.27
  -2  -3 -10  578.36   13.54
   2   3 -10  553.04   14.29
  -2   3  10  575.46   14.90
  -2  -3  -9  212.86    7.56
   2   3  -9  219.29    8.16
  -2   3   9  214.20    8.56
  -2  -3  -8  438.67   15.53
  -2   3   8  431.88   16.45
  -2  -3  -7   46.50    3.22
   2   3  -7   49.30    3.46
  -2   3   7   42.30    2.91
  -2   3   7   45.16    3.63
  -2  -3  -6 2653.85   75.55
   2   3  -6 2825.44   76.00
  -2   3   6 2744.27   75.37
   2   3  -6 2776.97   75.31
  -2   3   6 2739.27   76.73
   2   3  -5  787.40   23.25
  -2  -3  -5  775.66   23.32
   2   3  -5  782.73   23.45
  -2   3   5  787.03   23.23
  -2   3   5  844.35   23.48
  -2   3   5  813.46   24.30
  -2  -3  -4  130.39    5.14
  -2   3   4  129.92    5.10
   2   3  -4  136.58    5.17
  -2   3   4  127.38    5.01
  -2   3   4  125.98    5.57
   2   3  -3  846.37   23.21
  -2   3   3  827.89   23.17
   2   3  -3  734.13   22.75
   2   3  -3  827.09   23.39
  -2   3   3  807.08   23.61
   2   3  -3  879.73   23.41
   2   3  -3  813.13   22.95
  -2  -3  -3  784.90   22.98
   2   3  -2 4813.19  129.05
   2   3  -2 4753.59  129.88
   2   3  -2 4754.74  129.73
  -2  -3  -2 4697.67  129.34
   2   3  -2 5116.14  129.52
  -2   3   2 5065.97  129.96
   2   3  -2 4963.25  129.88
   2   3  -2 4551.69  129.53
  -2   3   1  353.63   10.07
   2   3  -1  342.59   10.23
   2   3  -1  336.87   10.77
  -2   3   1  316.95   10.58
   2   3  -1  345.21   10.64
   2   3  -1  330.33   10.56
   2   3  -1  336.69   10.64
   2  -3   1  364.69   10.41
   2   3  -1  334.36   10.66
   2   3  -1  366.60    9.76
  -2   3   0  216.10    6.60
   2   3   0  210.09    6.44
  -2   3   0  219.12    6.93
   2   3   0  198.46    6.93
   2   3   0  198.71    6.79
   2   3   0  178.46    6.72
   2   3   0  178.95    6.75
  -2   3  -1  334.45   10.18
   2   3   1  324.48   10.23
   2   3   1  345.04    9.99
   2  -3  -1  362.70   10.03
   2   3   1  352.20   10.41
   2   3   1  353.89   10.46
  -2   3  -1  352.29   10.39
   2   3   1  319.62   10.22
  -2   3  -2 4865.21  133.14
   2   3   2 5326.09  133.17
  -2   3  -2 4909.15  133.32
  -2   3  -2 5001.46  132.75
   2  -3  -2 4830.12  132.85
   2   3   2 5165.63  133.22
   2   3   2 4727.86  133.14
   2   3   2 4876.95  132.99
  -2   3  -3  815.38   23.97
   2   3   3  850.27   23.63
  -2   3  -3  797.79   23.55
   2  -3  -3  823.37   23.99
   2   3   3  822.89   24.10
   2   3   3  887.44   23.83
   2   3   3  841.90   23.61
  -2   3  -4  141.08    5.52
   2   3   4  148.09    4.98
  -2  -3   4  127.95    5.03
   2   3   4  137.11    4.88
   2   3   4  134.11    5.57
  -2   3  -4  127.53    5.13
  -2   3  -5  775.39   23.24
  -2  -3   5  808.38   23.06
  -2   3  -5  760.02   22.93
   2   3   5  794.56   23.72
  -2   3  -6 2703.44   75.63
  -2   3  -6 2786.60   75.85
   2   3   6 2761.20   76.47
  -2   3  -7   45.30    3.19
  -2   3  -7   49.54    3.27
   2   3   7   45.55    3.55
  -2   3  -8  445.33   15.31
   2   3   8  447.72   16.15
  -2   3  -8  430.63   15.00
  -2   3  -9  215.88    7.64
   2   3   9  207.13    8.21
  -2   3  -9  222.00    7.16
  -2   3 -10  573.24   13.49
   2  -3 -10  558.02   14.51
   2   3  10  554.14   14.43
  -2   3 -11  166.39    9.94
   2   3  11  190.28   10.30
   2  -3 -11  210.69    9.86
   2  -3 -11  175.20   10.00
  -2  -3  11  191.88   10.06
  -2   3 -12  104.86    7.79
   2   3  12   94.18    7.38
   2  -3 -12  124.08    7.67
  -2  -3  12  101.66    7.11
   2  -3 -12  101.42    7.52
   2  -3 -13    4.08    1.75
   2  -3 -13    4.32    2.04
   2  -3 -13    6.17    2.10
   2   3  13    2.63    1.52
  -2   3 -13    5.14    2.02
   2  -3 -14   33.22    4.37
  -2   3 -14   26.59    4.09
  -2  -3  14   -0.25    1.65
   2   3  14   -0.88    1.82
   2  -3 -15   57.48    5.21
   2   3  15   50.33    5.65
   2  -3 -15   51.57    5.42
  -2   3 -15   52.31    5.48
   2   3  15   51.01    5.79
   2  -3 -16  105.06    6.84
   2   3  16  105.72    7.70
  -2   3 -16  113.85    7.70
   2  -3 -16  104.25    7.41
   2   3  16  106.90    7.92
   2   3  17   14.89    3.05
  -2   3 -17   18.25    3.14
   2   3  17   12.99    2.95
   2  -3 -18  220.30    8.96
   2   3  18  202.04    9.13
   2   3  18  204.04    9.13
  -2   3 -18  231.04    9.44
   2  -3 -19   45.74    3.69
   2   3  19   43.59    3.68
  -2  -3  19   54.04    4.17
  -2   3 -19   42.59    3.59
   2   4 -19    8.55    1.68
  -2   4  18   30.10    3.47
  -2  -4 -18   10.87    2.25
  -2   4  17    4.29    1.75
   2   4 -16   67.97    6.04
  -2   4  16   70.47    6.53
  -2  -4 -16   69.27    5.78
   2   4 -15   66.91    5.90
   2   4 -15   65.07    5.90
  -2   4  15   67.75    6.46
   2   4 -14   36.74    4.59
  -2   4  14   31.68    4.65
   2   4 -14   39.37    4.61
  -2   4  13  521.54   17.43
   2   4 -13  508.32   15.76
  -2   4  12  138.85    8.38
   2   4 -12  148.80    8.18
   2   4 -12  141.53    8.36
  -2   4  12  144.58    9.01
   2   4 -11  471.55   18.47
   2   4 -11  481.70   18.94
   2   4 -10   88.91    6.38
  -2   4  10   79.45    6.18
   2   4 -10   76.94    5.80
  -2   4   9  348.00   14.89
   2   4  -9  359.47   14.67
  -2   4   8  218.27   10.31
  -2   4   8  238.96    9.20
  -2   4   7  143.29    7.22
  -2   4   7  132.54    6.01
  -2   4   6   91.45    5.35
  -2   4   6  108.79    4.88
   2   4  -6  101.38    5.13
  -2   4   5   96.92    5.10
   2   4  -5   96.11    4.63
  -2   4   5  101.37    4.51
   2   4  -4   50.62    2.85
  -2   4   4   42.84    2.99
   2   4  -4   43.88    2.72
   2   4  -4   47.69    3.16
   2   4  -4   43.43    2.58
  -2   4   4   45.24    2.66
  -2   4   4   46.70    2.50
   2   4  -3   11.89    1.41
  -2   4   3    8.02    1.07
   2   4  -3    7.84    1.09
   2   4  -3    8.46    1.17
  -2   4   3    7.93    1.17
   2   4  -3    8.56    1.07
   2   4  -2 4792.68  130.77
   2   4  -2 4709.34  131.01
  -2   4   2 5027.17  131.15
   2   4  -2 4902.81  131.08
   2   4  -1  410.71   13.19
  -2   4   1  458.88   12.62
   2   4  -1  428.99   12.98
   2   4  -1  403.62   13.16
   2   4  -1  439.35   13.54
  -2   4   1  415.17   13.32
   2   4   0  308.08   10.06
  -2   4   0  305.83    9.64
   2   4   0  302.21    9.81
   2   4   0  310.34   10.09
  -2   4   0  324.50   10.19
   2   4   0  321.89   10.34
   2   4   1  426.28   13.25
  -2   4  -1  443.03   13.14
   2   4   1  429.65   13.06
  -2   4  -1  419.65   13.31
   2   4   1  421.39   13.40
   2   4   1  446.46   13.55
  -2   4  -2 4844.87  134.34
   2   4   2 5060.21  133.96
  -2   4  -2 4832.10  133.97
   2   4   2 5249.03  134.36
   2   4   2 5109.69  134.21
   2   4   2 4806.65  133.93
  -2   4  -3   17.52    1.68
   2   4   3   12.19    1.24
   2   4   3   21.67    1.67
   2   4   3    7.06    1.13
   2   4   3   14.43    1.39
  -2   4  -3   10.81    1.31
   2   4   4   47.43    2.56
  -2   4  -4   49.37    3.24
  -2   4  -4   41.92    2.42
  -2   4  -4   43.17    2.80
   2   4   4   50.89    2.65
   2   4   4   50.79    3.12
  -2   4  -5  103.12    4.52
  -2   4  -5  104.82    4.95
   2   4   5  103.55    5.18
  -2   4  -6  102.21    4.84
   2   4   6   97.88    5.43
  -2   4  -7  141.70    6.31
  -2   4  -7  147.36    6.58
  -2   4  -8  245.78    9.81
   2   4   8  226.53   10.40
  -2   4  -8  243.98    9.78
  -2   4  -9  403.23   15.06
  -2   4  -9  375.81   16.02
  -2   4  -9  414.99   14.85
   2   4   9  353.44   15.44
  -2   4 -10   91.18    6.77
  -2   4 -10   93.58    5.77
   2   4  10   86.31    6.38
  -2   4 -11  452.03   19.01
   2   4  11  472.35   18.86
   2   4  12  166.15    9.00
   2   4  12  132.08    8.96
  -2   4 -12  142.81    9.53
   2   4  12  154.85   10.05
   2   4  13  443.24   15.11
   2   4  13  544.94   17.66
   2   4  14   27.63    4.37
   2   4  14   15.24    3.53
   2   4  15   61.50    6.46
  -2   4 -15   70.13    6.32
   2   4  15   67.06    6.58
   2   4  16   72.20    6.68
   2  -4 -16   76.65    6.05
   2   4  16   70.64    6.55
  -2   4 -16   69.79    6.17
   2   4  17    2.34    1.59
   2   4  17    2.08    1.45
   2  -4 -18   -0.29    1.27
   2   4  18   31.74    3.53
  -2  -5 -18   -0.54    1.19
  -2   5  18   77.69    5.22
  -2   5  17   67.90    5.81
   2   5 -16   90.74    6.78
  -2  -5 -16   80.46    6.13
  -2   5  16   77.34    6.83
  -2   5  15  185.31   11.51
   2   5 -15  187.99   10.94
  -2   5  14  154.16   10.70
   2   5 -14  169.60   10.44
  -2   5  13   31.93    4.79
   2   5 -13   35.94    4.59
   2   5 -13   34.05    4.27
   2   5 -12  145.31    9.02
   2   5 -12  137.21    9.18
  -2   5  12  129.60    9.53
  -2   5  12  116.60    8.70
   2   5 -11  194.12    9.47
  -2   5  11  174.95    9.99
   2   5 -10   53.83    5.02
  -2   5  10   53.84    5.23
  -2   5  10   64.76    5.98
   2   5  -9  327.94   13.28
  -2   5   9  289.18   13.94
   2   5  -9  313.76   13.90
  -2   5   9  297.94   14.57
  -2   5   8   37.52    3.84
   2   5  -8   32.06    3.48
   2   5  -8   32.73    3.83
  -2   5   8   35.48    4.00
  -2   5   7 2315.91   61.56
   2   5  -7 2248.62   63.48
  -2   5   6   48.89    3.16
   2   5  -6   42.08    3.63
  -2   5   6   45.77    3.74
   2   5  -5 2306.94   66.48
  -2   5   5 2428.49   65.12
  -2   5   5 2276.65   66.32
  -2   5   4  389.69   12.66
   2   5  -4  372.37   13.50
  -2   5   4  354.57   13.31
   2   5  -4  422.04   13.22
   2   5  -4  411.21   12.73
   2   5  -3 1586.18   44.51
  -2   5   3 1592.11   44.14
   2   5  -3 1580.12   45.05
  -2   5   3 1496.86   44.86
   2   5  -3 1628.21   44.79
   2   5  -2  348.56   10.99
   2   5  -2  317.98   11.25
   2   5  -2  366.07   11.64
   2   5  -2  326.95   11.48
  -2   5   2  336.87   11.60
   2   5  -1   71.06    3.36
   2   5  -1   60.36    3.40
   2   5  -1   59.48    3.50
   2   5  -1   66.88    3.52
  -2   5   1   64.82    3.55
   2   5   0  475.69   14.46
   2   5   0  453.67   14.69
  -2   5   0  471.78   14.21
  -2   5   0  461.64   14.80
   2   5   0  441.60   14.67
   2   5   0  504.18   15.15
   2   5   1   69.34    3.48
  -2   5  -1   70.13    3.46
  -2   5  -1   63.72    3.59
   2   5   1   65.43    3.67
   2   5   1   71.24    3.77
   2   5   2  367.91   11.49
   2   5   2  353.83   11.60
  -2   5  -2  340.56   11.54
  -2   5  -2  366.11   11.99
   2   5   2  341.13   11.91
   2   5   2  350.68   11.73
   2   5   3 1596.03   44.99
  -2   5  -3 1520.42   45.65
  -2   5  -3 1539.28   45.18
   2   5   3 1635.35   45.69
   2   5   3 1652.66   45.24
   2   5   3 1691.18   45.24
  -2   5  -4  383.89   13.63
  -2   5  -4  377.43   13.03
   2   5   4  368.58   13.32
  -2   5  -5 2275.37   64.77
  -2   5  -5 2311.19   63.89
   2   5   5 2256.20   64.38
  -2   5  -6   41.10    3.69
   2   5   6   44.50    3.63
  -2   5  -7 2034.48   60.94
   2   5   7 2072.00   60.55
  -2   5  -7 2154.13   59.67
  -2   5  -8   43.19    3.50
  -2   5  -8   37.87    3.68
   2   5   8   44.31    4.25
  -2   5  -8   28.88    3.60
   2   5   8   40.32    3.83
  -2   5  -9  355.67   13.41
   2   5   9  314.51   14.61
   2   5   9  332.98   14.27
   2   5  10   75.40    6.29
   2   5  10   69.18    5.46
  -2   5 -10   73.23    5.07
   2   5  10   59.91    5.40
   2   5  11  193.98    8.88
   2   5  11  196.44   10.36
   2   5  12  125.41    8.82
   2   5  12  138.68    8.42
  -2   5 -12  131.16    9.28
   2   5  12  140.53    9.73
   2   5  13   26.65    4.33
   2   5  13   33.94    4.05
   2   5  14  156.12   10.59
   2   5  15  175.54   11.18
   2   5  16   77.15    6.75
   2  -5 -16   72.03    5.79
   2   5  17   75.49    5.77
   2  -5 -17   -0.17    1.00
   2   5  18   61.22    5.03
   2   5  18   82.69    5.65
  -2   6  18    8.49    1.88
  -2   6  17   38.93    4.29
  -2  -6 -17   34.81    3.69
   2   6 -17   37.13    3.85
  -2   6  16   26.25    3.89
  -2  -6 -16   30.82    3.65
   2   6 -16   27.15    3.73
   2   6 -15  245.87   12.80
  -2   6  15  230.74   13.02
   2   6 -14   25.43    4.08
   2   6 -14   23.91    3.71
  -2   6  14   22.25    4.05
   2   6 -13  291.92   14.88
   2   6 -13  299.28   14.58
  -2   6  13  281.88   15.39
  -2   6  12  113.79    8.82
   2   6 -12  153.93    9.52
  -2   6  12  137.92    9.90
   2   6 -12  157.76    9.99
   2   6 -12  128.69    9.08
  -2   6  11  345.19   16.89
  -2   6  11  366.15   17.70
   2   6 -11  393.25   17.11
   2   6 -11  418.44   17.66
   2   6 -11  421.89   17.91
  -2   6  10    7.86    2.31
   2   6 -10    9.04    2.24
   2   6 -10    8.45    2.33
   2   6 -10   10.21    2.46
  -2   6  10    7.38    2.40
  -2   6   9  115.08    7.81
   2   6  -9  139.16    8.32
   2   6  -9  137.06    7.51
  -2   6   9  121.03    8.40
   2   6  -9  127.41    8.10
  -2   6   9  117.92    7.22
  -2   6   8   37.50    3.94
   2   6  -8   21.44    3.05
   2   6  -8   16.09    2.39
  -2   6   8   35.76    4.13
  -2   6   8   33.31    3.37
   2   6  -8   20.45    3.06
  -2   6   8   19.57    2.33
  -2   6   7  108.95    6.73
   2   6  -7  108.83    6.74
   2   6  -7  102.81    6.04
   2   6  -7  116.83    7.00
  -2   6   7  126.05    5.94
   2   6  -6  234.01   10.53
  -2   6   6  259.03    9.43
  -2   6   6  222.15   10.32
  -2   6   5  470.17   14.86
   2   6  -5  447.04   16.22
  -2   6   5  428.06   16.01
  -2   6   4   44.00    3.56
   2   6  -4   52.51    3.54
   2   6  -4   51.73    3.32
  -2   6   4   58.36    3.49
  -2   6   4   48.94    3.07
   2   6  -4   47.80    3.68
   2   6  -3  518.21   15.66
  -2   6   3  489.14   15.57
  -2   6   3  484.68   16.62
   2   6  -3  489.46   16.36
  -2   6   2 1016.05   30.41
   2   6  -2  966.79   30.14
   2   6  -2  991.19   30.05
   2   6  -2 1078.74   29.60
  -2   6   1 2139.05   58.71
   2   6  -1 1984.02   58.36
   2   6  -1 1968.61   58.58
   2   6  -1 2245.85   58.15
  -2   6   0 1014.96   28.28
   2   6   0  955.52   28.99
  -2   6   0  947.13   28.83
   2   6   0  889.76   28.65
   2   6   0 1061.82   28.64
  -2   6  -1 2165.24   57.71
  -2   6  -1 1990.22   58.00
   2   6   1 1997.46   58.17
   2   6   1 1995.57   58.08
   2   6   1 2198.30   57.82
  -2   6  -2  979.39   29.78
   2   6   2 1041.32   30.26
   2   6   2 1003.69   30.38
  -2   6  -2 1046.49   30.42
   2   6   2 1040.52   29.74
  -2   6  -3  470.17   15.38
   2   6   3  436.87   15.69
  -2   6  -4   46.78    3.72
  -2   6  -4   56.09    3.49
  -2   6  -4   52.98    3.52
   2   6   4   57.28    3.51
  -2   6  -5  417.32   15.80
   2   6   5  428.62   15.61
  -2   6  -6  227.74   10.40
   2   6   6  222.21   10.04
   2   6   7  100.41    6.37
  -2   6  -7  127.45    6.42
  -2   6  -7  107.83    6.61
   2   6   7  114.28    6.65
  -2   6  -7  109.96    6.89
   2   6   8   39.89    4.20
  -2   6  -8   14.26    2.36
  -2   6  -8   17.80    2.38
   2   6   8   23.81    3.08
  -2   6  -8   17.37    2.74
   2   6   8   18.81    2.74
  -2   6  -8   32.14    3.75
   2   6   9  122.34    8.33
   2   6   9  123.26    7.93
  -2   6  -9  162.97    7.94
  -2   6  -9  121.48    7.93
   2   6   9  153.85    8.35
  -2   6  -9  153.05    9.03
  -2   6 -10   10.33    2.49
   2   6  10    7.34    2.07
  -2   6 -10    9.34    1.95
   2   6  10    7.65    2.38
  -2   6 -10   11.25    2.43
   2   6  10   12.19    2.43
  -2   6 -11  338.60   16.36
   2   6  11  350.96   16.57
   2   6  11  402.69   17.94
  -2   6 -11  404.08   17.74
   2   6  11  418.84   16.65
   2   6  12  121.07    8.82
   2   6  12  154.34    8.99
  -2   6 -12  121.50    9.03
   2   6  12  147.20    9.95
   2   6  13  309.76   14.32
   2   6  13  309.02   15.99
   2   6  14   21.90    3.48
   2   6  14   26.81    4.45
   2   6  15  219.46   12.55
   2   6  16   31.30    4.42
   2   6  16   18.70    3.37
   2   6  17   29.71    4.00
   2   6  17   34.48    4.02
   2   6  18    8.64    1.85
   2   7 -18  102.14    5.90
  -2  -7 -17  144.76    7.49
  -2   7  17  116.88    7.41
   2   7 -16   56.15    5.18
  -2   7  16   47.35    5.02
   2   7 -15   15.44    3.06
  -2   7  15   11.28    2.95
   2   7 -14   30.30    4.10
   2   7 -14   28.16    4.18
  -2   7  14   24.60    4.12
   2   7 -13   80.62    6.93
   2   7 -13   97.67    7.86
  -2   7  13   73.88    7.25
   2   7 -12  105.14    7.99
   2   7 -12  101.15    8.11
  -2   7  12   97.72    8.35
  -2   7  11   73.32    7.12
   2   7 -11   90.10    7.22
   2   7 -11   76.43    6.81
  -2   7  11   72.71    6.71
  -2   7  10   64.00    6.22
  -2   7  10   76.73    7.03
   2   7 -10   83.53    6.79
   2   7 -10   88.47    7.15
   2   7 -10   86.84    7.02
   2   7  -9  759.08   26.03
  -2   7   9  657.20   25.09
   2   7  -9  722.52   25.47
  -2   7   9  694.99   26.07
   2   7  -9  711.08   25.52
   2   7  -8   18.75    3.02
  -2   7   8   20.12    2.88
   2   7  -8   24.09    2.98
   2   7  -8   22.54    3.21
  -2   7   8   18.58    3.18
   2   7  -8   19.61    3.10
  -2   7   8   23.54    2.61
  -2   7   8   19.33    3.07
  -2   7   7  665.69   24.44
   2   7  -7  680.47   24.48
   2   7  -7  664.83   23.40
  -2   7   7  702.05   25.39
   2   7  -7  709.32   24.82
   2   7  -7  717.26   24.89
  -2   7   6   28.75    3.33
   2   7  -6   30.88    3.13
   2   7  -6   28.20    3.26
  -2   7   6   33.15    2.86
   2   7  -6   30.65    3.43
   2   7  -5 1343.90   42.08
  -2   7   5 1308.20   41.91
  -2   7   4   37.32    3.04
  -2   7   4   31.94    3.25
   2   7  -4   32.51    2.85
  -2   7   3 1191.32   36.63
  -2   7   3 1178.40   37.28
  -2   7   3 1269.41   36.02
   2   7  -3 1324.88   36.26
  -2   7   2  488.33   16.34
   2   7  -2  477.23   16.61
   2   7  -2  497.96   16.61
  -2   7   2  444.12   16.36
  -2   7   2  495.59   15.56
   2   7  -2  512.48   15.91
  -2   7   1  508.60   17.40
   2   7  -1  506.62   17.24
   2   7  -1  503.36   17.55
  -2   7   0   98.74    5.32
   2   7   0   99.76    5.54
   2   7   0  109.17    5.48
   2   7   0  112.86    5.24
   2   7   1  533.12   17.98
  -2   7  -1  507.28   17.72
   2   7   1  549.25   18.22
  -2   7  -1  558.39   17.47
   2   7   1  580.69   17.61
   2   7   2  473.84   16.22
  -2   7  -2  475.34   16.10
   2   7   2  493.71   16.25
  -2   7  -2  442.86   15.72
  -2   7  -2  464.32   15.61
   2   7   2  492.11   15.62
   2   7   3 1190.05   35.68
  -2   7  -3 1206.67   35.06
  -2   7  -3 1150.76   34.87
   2   7   4   34.47    3.26
   2   7   4   35.56    3.02
  -2   7  -4   36.95    2.97
  -2   7  -4   31.20    2.86
  -2   7  -5 1410.23   39.96
  -2   7  -5 1300.61   40.68
   2   7   5 1295.08   40.32
   2   7   6   30.66    3.32
  -2   7  -6   33.66    3.15
  -2   7  -6   36.05    3.51
   2   7   6   29.23    3.22
  -2   7  -6   20.94    2.80
  -2   7  -6   22.50    2.92
  -2   7  -6   30.68    3.43
   2   7   7  700.72   23.57
  -2   7  -7  765.85   22.92
  -2   7  -7  612.57   23.04
  -2   7  -7  539.93   22.33
   2   7   7  649.45   23.02
   2   7   7  746.72   24.47
  -2   7  -7  669.81   23.78
   2   7   8   29.24    3.63
  -2   7  -8   23.67    2.84
  -2   7  -8   19.75    2.94
  -2   7  -8   17.79    2.90
   2   7   8   21.50    3.13
   2   7   8   24.42    3.50
  -2   7  -8   21.48    3.32
   2   7   9  650.90   24.81
  -2   7  -9  785.82   24.38
  -2   7  -9  604.03   24.27
  -2   7  -9  606.01   24.57
   2   7   9  733.31   24.94
   2   7   9  748.19   26.27
  -2   7  -9  715.76   25.94
  -2   7 -10   71.33    6.35
  -2   7 -10   85.29    5.99
   2   7  10   81.29    6.71
   2   7  10   81.80    7.02
  -2   7 -10   76.58    6.85
   2   7  10   87.96    6.65
  -2   7 -11   81.04    6.88
   2   7  11   68.52    6.42
   2   7  11   75.66    7.02
  -2   7 -11   70.07    6.65
   2   7  11   87.53    6.72
   2   7  12  102.92    7.56
  -2   7 -12  111.01    8.23
   2   7  12   91.40    7.97
   2   7  13   88.63    6.92
   2   7  13   78.47    7.31
   2   7  14   28.90    4.62
   2   7  14   30.32    3.97
   2   7  14   26.20    4.17
   2   7  15   13.95    3.14
   2   7  15   16.51    2.89
   2   7  15   16.79    3.47
   2   7  16   42.96    4.71
   2   7  16   49.85    5.07
   2   7  17  114.69    7.32
   2  -7 -17  140.04    7.30
  -2   8  17   72.06    5.25
  -2  -8 -17   87.59    5.33
   2   8 -17   82.55    5.49
  -2   8  16    9.38    2.31
   2   8 -15   48.30    5.04
   2   8 -15   39.14    4.45
  -2   8  15   37.05    4.64
   2   8 -14   73.25    6.34
   2   8 -14   61.84    6.12
  -2   8  14   58.76    6.10
   2   8 -13  189.65   11.17
   2   8 -13  181.59   11.26
  -2   8  13  161.51   10.99
   2   8 -12  212.85   12.21
  -2   8  12  191.26   12.33
   2   8 -11  108.89    8.25
   2   8 -11  106.94    8.38
  -2   8  11  100.33    8.47
   2   8 -10  472.22   20.39
  -2   8  10  407.62   19.93
   2   8 -10  463.78   20.08
  -2   8  10  413.66   19.61
   2   8 -10  461.04   20.25
   2   8  -9  393.24   14.19
  -2   8   9  329.42   13.50
   2   8  -9  388.25   13.83
  -2   8   9  311.89   12.62
   2   8  -9  364.40   13.66
  -2   8   8   73.49    6.31
  -2   8   8   79.43    6.80
   2   8  -8   88.91    6.80
   2   8  -8   92.03    6.98
  -2   8   8   89.28    5.52
   2   8  -8   96.11    7.13
  -2   8   7  174.45   10.14
   2   8  -7  233.05   10.03
  -2   8   7  193.54   10.92
   2   8  -7  187.74   10.34
   2   8  -7  193.29   10.50
  -2   8   7  225.04    9.26
   2   8  -7  212.92   10.92
  -2   8   6  139.14    8.25
   2   8  -6  148.14    7.48
  -2   8   6  136.52    8.45
   2   8  -6  120.38    7.67
   2   8  -6  120.42    7.08
   2   8  -6  136.25    8.08
  -2   8   6  157.60    7.06
   2   8  -6  139.30    8.16
   2   8  -5   68.56    4.68
  -2   8   5   70.66    5.42
   2   8  -5   64.16    4.62
   2   8  -5   62.94    5.00
  -2   8   5   79.29    4.49
  -2   8   5   67.22    5.48
  -2   8   4  140.94    6.83
  -2   8   4  137.26    6.24
  -2   8   4  120.32    7.19
   2   8  -4  127.50    6.47
  -2   8   3   78.89    4.96
  -2   8   3   77.55    5.34
  -2   8   3   88.59    4.58
   2   8  -2  237.85    9.22
  -2   8   2  264.10   10.05
   2   8  -1   80.90    4.48
   2   8  -1   71.34    4.63
  -2   8   1   63.87    4.54
  -2   8   1   69.14    4.56
  -2   8   0  103.88    5.81
   2   8   0  102.93    5.81
  -2   8   0   97.74    5.66
   2   8   1   71.81    4.78
  -2   8  -1   65.29    4.50
  -2   8  -1   72.39    4.66
  -2   8  -2  216.16    9.33
   2   8   2  206.63    9.50
  -2   8  -3   85.08    5.06
  -2   8  -3   76.19    4.90
   2   8   3   90.19    5.62
  -2   8  -4  128.81    6.69
  -2   8  -4  124.71    6.48
   2   8   4  121.97    7.06
   2   8   4  138.51    6.73
   2   8   5   66.83    5.18
  -2   8  -5   75.86    5.03
  -2   8  -5   79.36    5.06
  -2   8  -5   63.11    5.08
   2   8   5   71.18    5.17
   2   8   5   70.15    5.45
  -2   8  -5   78.18    5.32
  -2   8  -5   72.78    5.42
  -2   8  -6  161.96    8.29
  -2   8  -6  126.78    7.83
  -2   8  -6  162.05    7.87
  -2   8  -6  152.53    7.67
   2   8   6  144.67    8.18
   2   8   6  143.34    8.46
   2   8   6  132.51    7.80
  -2   8  -6  103.36    7.35
  -2   8  -7  181.99   10.03
   2   8   7  191.28   10.22
  -2   8  -7  209.32    9.72
  -2   8  -7  214.45    9.83
   2   8   7  196.51   10.69
   2   8   7  183.66    9.88
  -2   8  -7  198.28   10.61
  -2   8  -8   74.93    6.24
   2   8   8   81.19    6.42
  -2   8  -8   93.48    6.14
   2   8   8   91.43    7.02
   2   8   8  102.56    7.34
  -2   8  -8   80.95    6.68
   2   8   8   86.21    6.47
   2   8   9  376.50   12.97
  -2   8  -9  334.88   12.60
   2   8   9  324.32   12.48
  -2   8  -9  416.39   12.37
   2   8   9  421.90   14.79
   2   8   9  349.25   13.52
  -2   8  -9  329.15   13.14
   2   8  10  473.42   19.45
  -2   8 -10  414.67   19.10
   2   8  10  401.17   19.09
  -2   8 -10  505.56   18.69
   2   8  10  510.96   20.92
   2   8  10  446.08   20.05
  -2   8 -10  434.09   20.03
   2   8  11  118.60    9.03
   2   8  11  132.08    8.63
   2   8  11  108.94    8.70
   2   8  12  244.05   13.42
   2   8  12  215.65   11.83
   2   8  12  211.79   12.77
   2   8  13  182.55   11.33
   2   8  13  180.49   10.38
   2   8  13  169.55   11.07
   2   8  14   67.11    5.79
   2   8  14   63.55    6.33
   2   8  15   40.59    4.77
   2   8  16    6.87    2.08
   2  -8 -17   93.02    5.43
   2   8  17   65.82    5.09
  -2   9  16   22.03    3.07
  -2   9  15   12.15    2.70
   2   9 -15    9.85    2.32
  -2   9  14   46.46    5.27
   2   9 -14   48.17    5.25
   2   9 -14   44.34    4.96
  -2   9  13   14.39    3.24
   2   9 -13   12.27    2.84
   2   9 -13   17.07    3.42
  -2   9  12   29.89    4.60
   2   9 -12   34.38    4.60
   2   9 -12   32.56    4.77
  -2   9  11   20.44    3.89
   2   9 -11   30.47    4.44
   2   9 -11   28.92    4.41
   2   9 -10   95.96    7.73
   2   9 -10  104.54    8.16
  -2   9  10   87.77    7.80
  -2   9  10   75.69    7.21
  -2   9   9   46.08    5.44
   2   9  -9   50.12    5.43
   2   9  -9   44.97    5.23
  -2   9   9   38.83    5.22
  -2   9   9   43.12    7.32
  -2   9   8  113.65    8.34
   2   9  -8  131.03    8.76
  -2   9   8  127.31    8.98
   2   9  -8  124.73    8.58
   2   9  -7   54.40    5.30
   2   9  -7   55.47    4.65
  -2   9   7   47.11    5.02
   2   9  -7   51.96    5.19
  -2   9   7   50.65    5.36
  -2   9   7   58.57    4.33
   2   9  -6  117.12    7.89
   2   9  -6  141.83    7.57
  -2   9   6  128.57    8.31
   2   9  -6  125.11    8.13
  -2   9   6  147.09    9.03
  -2   9   6  149.57    7.10
   2   9  -5  136.99    7.42
  -2   9   5  139.15    8.32
   2   9  -5  132.70    8.10
   2   9  -5  140.82    7.87
  -2   9   5  144.90    8.82
  -2   9   5  149.59    6.97
  -2   9   4  286.99   12.78
   2   9  -4  321.16   12.06
   2   9  -4  282.64   11.87
  -2   9   4  309.10   12.20
   2   9  -4  271.98   12.22
   2   9  -4  280.11   12.61
  -2   9   4  294.52   13.28
  -2   9   4  307.32   11.87
  -2   9   3   25.60    3.33
   2   9  -3   24.11    2.39
  -2   9   3   -0.12    0.82
   2   9  -3   17.62    2.29
  -2   9   3   16.21    2.51
  -2   9   3   18.40    2.43
   2   9  -3   19.57    2.58
  -2   9   3   -0.48    1.05
  -2   9   3   21.75    2.80
  -2   9   3   20.84    2.30
  -2   9   2    9.93    1.86
  -2   9   2    2.34    1.14
  -2   9   2   11.53    2.30
  -2   9   2    6.36    1.68
  -2   9   2    6.70    1.72
  -2   9   2    4.25    1.41
  -2   9   2    0.24    0.93
   2   9  -2    5.75    1.36
   2   9  -2    5.11    1.45
  -2   9   1  149.69    6.61
   2   9  -1  128.50    6.14
   2   9  -1  148.50    5.95
   2   9  -1  130.07    5.41
  -2   9   1  125.08    5.61
  -2   9   1  129.39    6.26
   2   9  -1  120.38    5.93
  -2   9   1  118.89    5.96
  -2   9   1  124.22    5.96
   2   9  -1  117.50    5.82
  -2   9   1  144.31    7.18
  -2   9   1  121.31    6.11
  -2   9   0    3.35    1.30
   2   9   0    2.43    1.02
  -2   9   0    2.56    1.16
   2   9   0    5.74    1.54
  -2   9   0    1.45    1.02
  -2   9   0    2.26    1.10
  -2   9   0   -0.23    0.83
   2   9   0    2.49    1.01
   2   9   0    2.71    1.28
  -2   9   0    3.38    1.41
   2   9   0    2.05    1.00
  -2   9  -1  135.63    6.75
  -2   9  -1  122.20    6.29
  -2   9  -1  126.00    6.05
   2   9   1  123.82    6.04
  -2   9  -1  125.85    5.98
  -2   9  -1  149.47    7.28
  -2   9  -1  130.69    6.35
   2   9   1  130.71    5.44
  -2   9  -1  132.63    6.30
   2   9   1  144.63    5.90
   2   9   1  128.92    5.97
  -2   9  -2    6.81    1.76
   2   9   2   10.21    1.94
  -2   9  -2    5.10    1.48
  -2   9  -2    4.34    1.49
   2   9   2    7.36    1.51
  -2   9  -2    6.04    1.70
  -2   9  -3   24.67    2.96
  -2   9  -3   19.02    2.78
  -2   9  -3   25.47    3.19
   2   9   3   21.59    2.80
   2   9   3   22.14    2.64
  -2   9  -3   24.26    2.71
   2   9   3   20.16    2.29
  -2   9  -3   17.33    2.47
  -2   9  -3   21.36    2.31
   2   9   4  342.53   12.65
   2   9   4  279.68   12.70
  -2   9  -4  283.94   12.01
  -2   9  -4  302.47   12.36
  -2   9  -4  314.44   12.99
  -2   9  -4  326.33   13.47
   2   9   4  305.41   13.44
  -2   9  -4  306.12   11.53
  -2   9  -4  280.45   13.16
  -2   9  -5  149.29    7.77
  -2   9  -5  151.32    7.71
   2   9   5  130.82    8.23
   2   9   5  139.01    8.00
  -2   9  -5  143.97    7.97
  -2   9  -5  151.72    8.40
  -2   9  -6  134.70    7.61
  -2   9  -6  133.68    7.44
   2   9   6  132.68    8.47
   2   9   6  137.79    8.18
  -2   9  -6  149.35    8.29
   2   9   6  117.38    7.90
  -2   9  -7   56.56    4.74
  -2   9  -7   62.32    4.89
   2   9   7   54.22    5.18
   2   9   7   47.16    5.03
  -2   9  -7   48.62    4.93
   2   9   7   45.10    4.70
  -2   9  -8  146.34    8.15
   2   9   8  117.33    8.30
   2   9   8  130.25    8.86
   2   9   8  122.03    8.17
  -2   9  -8  115.99    8.18
  -2   9  -9   46.00    5.11
  -2   9  -9   57.04    4.95
   2   9   9   51.43    5.52
   2   9   9   42.78    5.22
   2   9   9   53.39    5.34
   2   9  10   93.98    7.70
   2   9  10   98.66    7.97
   2   9  10   97.35    7.45
  -2   9 -10   82.85    7.12
   2   9  11   25.35    3.86
   2   9  11   26.24    4.33
   2   9  12   33.38    4.38
   2   9  12   31.85    4.73
   2   9  13   18.82    3.34
   2   9  13   11.81    2.98
   2   9  14   48.23    5.31
   2   9  15   14.65    2.77
   2   9  16   21.97    3.11
  -2   9 -17    9.89    1.75
  -2  10  16   33.88    3.38
  -2  10  15   29.32    3.60
  -2  10  14    1.98    1.49
   2  10 -14    3.72    1.81
   2  10 -13  218.00   11.60
  -2  10  13  154.90   10.45
   2  10 -12   61.45    6.21
   2  10 -12   63.97    6.34
  -2  10  12   51.54    5.92
   2  10 -11   83.72    7.41
   2  10 -11   96.44    7.91
  -2  10  11   71.57    7.09
   2  10 -10   21.90    3.79
  -2  10  10   15.96    3.62
   2  10 -10   20.68    3.71
   2  10  -9  301.12   14.95
  -2  10   9  258.47   14.45
   2  10  -9  279.24   14.62
  -2  10   8   69.27    6.57
   2  10  -8   62.40    6.16
  -2  10   8   53.99    5.82
   2  10  -8   61.62    6.04
   2  10  -7  179.14    9.05
  -2  10   7  144.20    9.74
   2  10  -7  160.14    9.93
  -2  10   7  140.33    9.50
   2  10  -7  146.35    9.52
   2  10  -6  231.15   12.17
  -2  10   6  248.18   12.86
  -2  10   6  223.14   11.99
   2  10  -6  241.37   11.09
   2  10  -5   29.36    3.34
  -2  10   5   24.58    3.76
   2  10  -5   25.82    3.43
   2  10  -5   25.73    3.55
  -2  10   5   25.30    3.60
   2  10  -4    4.51    1.55
  -2  10   4    8.12    2.09
   2  10  -4    2.11    1.30
   2  10  -4    3.17    1.25
  -2  10   4    2.85    1.49
  -2  10   4    3.87    1.39
  -2  10   3  121.48    7.97
  -2  10   3  118.69    6.63
  -2  10   3  106.76    7.08
   2  10  -3  123.02    6.84
  -2  10   3  112.46    6.79
   2  10  -3  110.32    6.10
   2  10  -3   99.12    6.75
  -2  10   3  123.01    7.33
  -2  10   3  112.29    6.28
  -2  10   2  108.88    7.00
   2  10  -2   85.98    5.67
   2  10  -2  100.15    5.25
  -2  10   2  103.57    6.17
  -2  10   2   87.30    5.74
   2  10  -2   95.30    5.58
  -2  10   2   87.12    5.57
   2  10  -2   84.60    5.63
  -2  10   2   95.00    5.22
  -2  10   2   88.18    5.90
  -2  10   1  243.34   10.01
   2  10  -1  236.64    8.93
   2  10  -1  220.98    7.58
  -2  10   1  211.39    7.94
  -2  10   1  235.87    9.09
  -2  10   1  212.27    8.59
   2  10  -1  216.80    8.58
  -2  10   1  182.82    7.81
   2  10  -1  199.42    8.23
  -2  10   1  209.88    7.50
  -2  10   1  219.32    8.86
  -2  10   0  268.98   10.40
  -2  10   0  262.94    9.36
   2  10   0  236.72    8.79
   2  10   0  272.05    8.40
  -2  10   0  255.59    9.51
  -2  10   0  242.62    8.49
   2  10   0  246.09    9.00
  -2  10   0  235.32    8.89
  -2  10   0  223.40    8.64
   2  10   0  213.79    8.44
  -2  10   0  245.31    8.06
  -2  10   0  242.53    9.31
  -2  10  -1  209.43    8.69
   2  10   1  201.95    8.19
  -2  10  -1  241.65    9.62
  -2  10  -1  225.44    9.10
   2  10   1  201.34    8.40
  -2  10  -1  225.93    8.77
   2  10   1  206.13    8.12
  -2  10  -1  195.40    8.06
  -2  10  -1  239.66    9.81
   2  10   1  228.25    7.79
  -2  10  -1  233.00    8.98
  -2  10  -1  208.60    7.45
  -2  10  -2   98.87    5.94
  -2  10  -2   97.83    6.16
  -2  10  -2  101.45    6.28
   2  10   2   90.49    5.67
   2  10   2   98.31    5.63
  -2  10  -2   89.28    5.49
   2  10   2   99.39    5.22
  -2  10  -2   98.58    6.05
  -2  10  -2   91.51    5.80
  -2  10  -2   94.07    5.05
  -2  10  -3  117.68    7.57
   2  10   3   97.52    6.77
   2  10   3  119.00    6.88
  -2  10  -3  105.09    6.55
  -2  10  -3  124.68    7.56
  -2  10  -3  108.16    6.96
   2  10   3  118.96    6.38
  -2  10  -3  110.45    6.96
  -2  10  -3  117.09    6.29
  -2  10  -4    3.03    1.34
   2  10   4    2.58    1.36
  -2  10  -4    2.80    1.42
  -2  10  -4    4.10    1.56
  -2  10  -4    1.93    1.22
  -2  10  -4    7.23    1.64
  -2  10  -5   25.96    3.74
  -2  10  -5   28.38    3.31
   2  10   5   26.43    3.57
  -2  10  -5   30.06    3.61
  -2  10  -5   29.94    3.77
   2  10   5   32.40    4.09
  -2  10  -6  238.24   12.54
  -2  10  -6  256.73   11.39
   2  10   6  237.36   12.07
   2  10   6  217.14   11.51
  -2  10  -6  254.69   12.05
   2  10   6  244.09   12.60
   2  10   7  151.16    9.84
  -2  10  -7  182.71    9.17
   2  10   7  153.26    9.41
   2  10   7  156.36    9.73
   2  10   8   67.76    6.08
   2  10   8   62.33    6.19
   2  10   8   68.38    6.29
   2  10   9  258.54   13.87
   2  10   9  265.04   13.42
   2  10  10   21.54    3.92
   2  10  10   16.33    3.29
   2  10  11   78.01    7.22
   2  10  11   83.63    6.93
   2  10  12   55.41    5.93
   2  10  13  181.76   10.87
   2  10  14    3.44    1.72
   2  10  15   24.81    3.33
  -2  10 -15   33.88    3.78
   2  10  16   34.90    3.43
  -2  10 -16   39.31    3.58
  -2  11  15  111.18    6.82
  -2  11  14   48.36    4.77
  -2  11  13   31.67    4.15
   2  11 -12   57.23    5.82
  -2  11  12   48.13    5.50
  -2  11  11   15.91    3.44
   2  11 -11   15.28    3.21
  -2  11  10    8.09    2.67
   2  11 -10   19.03    3.64
   2  11  -9  246.42   12.47
  -2  11   9  187.43   11.14
   2  11  -8   20.71    3.65
  -2  11   8   21.15    3.77
  -2  11   7  242.52   13.57
  -2  11   7  224.55   12.87
   2  11  -7  261.07   13.61
   2  11  -6  317.63   13.32
   2  11  -6  287.32   14.36
  -2  11   6  263.76   13.96
  -2  11   6  305.52   15.41
   2  11  -5  700.46   23.73
   2  11  -5  665.73   25.11
   2  11  -5  675.74   24.56
  -2  11   5  602.02   24.50
  -2  11   5  707.08   26.41
   2  11  -4   47.17    4.46
  -2  11   4   54.46    4.59
   2  11  -4   55.13    5.16
  -2  11   4   60.44    5.25
  -2  11   4   58.87    5.84
  -2  11   4   61.42    5.52
  -2  11   3  623.74   16.07
   2  11  -3  760.55   16.06
  -2  11   3  735.13   16.27
   2  11  -3  717.70   15.66
  -2  11   3  752.77   15.65
  -2  11   3  765.59   15.16
   2  11  -3  712.42   16.99
  -2  11   3  696.23   13.99
   2  11  -3  788.30   14.85
   2  11  -3  648.63   16.44
  -2  11   3  788.88   19.51
  -2  11   3  787.03   17.78
  -2  11   2  222.85   10.25
  -2  11   2  209.29    9.23
  -2  11   2  195.89    7.44
   2  11  -2  208.84    9.06
   2  11  -2  203.76    7.65
  -2  11   2  178.15    8.44
   2  11  -2  194.95    8.23
  -2  11   2  191.43    8.38
  -2  11   2  199.03    7.73
   2  11  -2  170.05    8.34
  -2  11   1   65.40    5.63
   2  11  -1   78.56    5.55
   2  11  -1   77.46    4.82
  -2  11   1   72.63    5.47
  -2  11   1   64.35    5.07
   2  11  -1   69.66    5.04
  -2  11   1   57.45    4.73
   2  11  -1   58.12    4.90
  -2  11   1   65.79    4.98
  -2  11   1   68.50    4.64
  -2  11   1   64.21    5.24
  -2  11   0   44.85    4.66
  -2  11   0   62.10    4.95
   2  11   0   54.26    4.75
  -2  11   0   54.58    5.30
  -2  11   0   61.38    5.36
  -2  11   0   55.81    4.60
  -2  11   0   58.15    5.06
   2  11   0   45.59    4.52
  -2  11   0   53.17    4.80
   2  11   0   49.26    4.55
  -2  11   0   40.47    4.24
  -2  11   0   50.56    4.19
  -2  11   0   54.33    4.84
   2  11   0   51.72    4.71
   2  11   0   56.62    4.34
  -2  11  -1   66.57    5.47
   2  11   1   77.92    5.14
  -2  11  -1   71.07    5.78
  -2  11  -1   64.52    5.51
  -2  11  -1   58.05    4.92
   2  11   1   67.67    5.42
   2  11   1   61.67    5.10
  -2  11  -1   60.41    5.10
   2  11   1   71.66    5.49
  -2  11  -1   73.11    5.47
  -2  11  -1   62.93    4.73
  -2  11  -1   71.02    5.71
  -2  11  -2  191.21   10.12
  -2  11  -2  190.77   10.24
   2  11   2  216.19   10.15
   2  11   2  194.24   10.04
  -2  11  -2  170.60    9.36
  -2  11  -2  214.33   10.76
  -2  11  -2  199.45    9.25
  -2  11  -2  187.14   10.04
  -2  11  -2  184.28    8.82
   2  11   2  200.80    9.21
  -2  11  -2  190.04   10.10
  -2  11  -3  722.69   17.04
  -2  11  -3  756.96   17.71
  -2  11  -3  695.17   15.65
  -2  11  -3  643.82   14.86
   2  11   3  805.12   16.87
   2  11   3  694.10   16.56
  -2  11  -3  694.46   17.53
  -2  11  -3  699.16   16.87
  -2  11  -3  726.06   14.11
   2  11   3  775.22   15.05
  -2  11  -3  744.43   14.73
  -2  11  -3  709.67   16.55
   2  11   4   45.31    4.73
  -2  11  -4   44.14    4.86
  -2  11  -4   48.93    4.51
  -2  11  -4   50.75    5.04
  -2  11  -4   51.05    4.87
  -2  11  -4   55.24    4.34
  -2  11  -4   48.95    3.99
  -2  11  -5  670.48   23.62
  -2  11  -5  714.61   24.79
   2  11   5  627.59   24.48
  -2  11  -5  675.80   25.44
  -2  11  -6  298.66   13.08
  -2  11  -6  297.23   14.73
  -2  11  -6  332.95   14.26
   2  11   7  240.55   13.22
   2  11   7  231.45   12.80
  -2  11  -7  279.44   14.14
  -2  11  -7  279.51   12.40
  -2  11  -8   24.12    3.99
   2  11   8   21.46    3.73
  -2  11  -9  225.83   11.65
   2  11   9  209.59   11.13
  -2  11 -10   13.03    3.14
   2  11  10   14.52    3.30
  -2  11 -11   18.83    3.54
   2  11  11   11.81    2.91
  -2  11 -12   56.75    5.62
   2  11  12   37.55    4.90
  -2  11 -13   46.50    4.90
   2  11  13   41.52    4.71
  -2  11 -14   57.85    5.09
   2  11  14   54.68    5.00
  -2  11 -15  118.25    6.79
  -2  12  14   17.17    2.66
  -2  12  13  187.79   10.30
  -2  12  12   20.43    3.56
  -2  12  11  332.14   16.22
  -2  12  10   31.17    4.62
  -2  12  10   45.70    4.76
  -2  12   9  251.41   12.44
  -2  12   9    1.92    1.78
  -2  12   8   77.38    7.30
  -2  12   7   19.45    3.75
  -2  12   6   46.17    5.62
   2  12  -6   54.14    4.87
   2  12  -5  278.78   13.72
   2  12  -5  271.45   12.52
  -2  12   5  303.21   15.06
  -2  12   5  248.08   13.31
   2  12  -4   94.17    6.76
   2  12  -4   90.51    5.99
  -2  12   4   99.84    7.47
  -2  12   4   84.60    6.45
   2  12  -3  919.61   28.72
  -2  12   3  705.09   28.41
  -2  12   3  815.73   28.50
   2  12  -3  754.26   27.64
   2  12  -3  790.60   28.91
  -2  12   3  812.39   27.07
  -2  12   3  870.86   27.84
  -2  12   3  907.65   29.69
  -2  12   3  856.81   30.64
  -2  12   3  892.10   28.29
  -2  12   2   16.19    2.67
   2  12  -2   11.43    2.41
  -2  12   2   16.30    3.01
  -2  12   2   13.99    2.61
  -2  12   2   12.65    2.77
  -2  12   2   13.37    2.46
  -2  12   2   10.88    2.28
   2  12  -2   15.18    2.99
   2  12  -2   13.60    2.45
  -2  12   2   19.73    3.29
  -2  12   2   14.20    3.15
  -2  12   1 1158.62   36.27
  -2  12   1 1018.89   35.26
   2  12  -1 1131.11   35.60
  -2  12   1 1063.66   35.92
  -2  12   1 1093.08   36.40
  -2  12   1 1115.36   34.75
  -2  12   1 1019.96   33.98
   2  12  -1 1034.85   35.56
   2  12  -1 1142.83   34.54
  -2  12   1 1177.77   37.75
  -2  12   1 1083.01   36.16
  -2  12   0   72.25    5.72
   2  12   0   64.60    5.48
  -2  12   0   59.91    5.01
   2  12   0   65.62    5.19
  -2  12   0   59.87    5.31
  -2  12   0   64.30    5.48
  -2  12   0   71.57    5.07
  -2  12   0   65.67    4.71
   2  12   0   70.24    4.87
  -2  12   0   64.53    5.45
  -2  12  -1 1036.85   34.47
  -2  12  -1 1110.66   35.80
  -2  12  -1 1020.06   34.73
   2  12   1  970.89   34.76
   2  12   1 1133.39   35.24
  -2  12  -1 1100.34   35.91
  -2  12  -1  966.21   34.90
  -2  12  -1 1081.67   35.35
  -2  12  -1 1059.90   33.55
   2  12   1 1102.07   33.93
  -2  12  -1 1119.18   34.18
  -2  12  -1 1131.56   35.90
  -2  12  -2   14.38    2.75
  -2  12  -2   12.88    2.74
   2  12   2   12.11    2.65
  -2  12  -2   22.28    3.16
   2  12   2   11.96    2.52
  -2  12  -2   14.65    2.85
  -2  12  -2   14.99    2.88
  -2  12  -2   20.96    2.85
  -2  12  -2   22.06    2.96
  -2  12  -2   11.19    2.72
  -2  12  -2   18.01    3.10
  -2  12  -3  795.76   28.69
  -2  12  -3  803.24   27.76
  -2  12  -3  733.92   27.01
   2  12   3  694.71   27.53
   2  12   3  892.56   28.29
  -2  12  -3  789.84   28.23
  -2  12  -3  815.21   28.68
  -2  12  -3  790.14   28.35
  -2  12  -3  883.61   27.23
  -2  12  -3  805.25   26.41
  -2  12  -3  862.72   28.73
  -2  12  -4   88.93    5.91
   2  12   4   85.70    6.31
  -2  12  -4  109.13    7.26
  -2  12  -4  100.17    6.74
  -2  12  -4   93.42    7.04
  -2  12  -4   90.73    6.67
  -2  12  -4  100.82    5.62
  -2  12  -5  270.66   12.29
  -2  12  -5  285.02   13.20
  -2  12  -5  272.99   13.74
  -2  12  -5  250.37   13.03
  -2  12  -6   39.44    4.17
  -2  12  -6   43.82    5.15
  -2  12  -7   17.97    3.47
  -2  12  -8   77.08    7.01
   2  12   9    1.35    1.50
  -2  12  -9  295.87   12.79
   2  12  10   38.46    4.19
  -2  12 -10   27.26    4.14
  -2  12 -11  352.00   16.13
  -2  12 -12   21.00    3.34
  -2  12 -13  210.68   10.57
  -2  12 -14   18.24    2.59
  -2  13  13    1.11    1.10
   2  13 -13    2.52    1.20
  -2  13  12   13.96    2.73
   2  13 -12   21.52    2.94
  -2  13  11   60.86    5.84
   2  13 -11   65.18    5.39
  -2  13  10   16.32    3.21
  -2  13  10   30.87    3.78
  -2  13   9   32.97    4.57
   2  13  -9   35.16    4.36
  -2  13   8   66.22    6.56
   2  13  -8   66.78    6.09
  -2  13   7  121.71    8.57
   2  13  -7  131.26    8.12
   2  13  -6   19.67    2.99
  -2  13   6   18.46    3.67
   2  13  -6   16.20    3.26
   2  13  -5  353.39   15.08
  -2  13   5  355.43   17.16
   2  13  -5  364.74   16.36
   2  13  -4  206.96   10.73
  -2  13   4  245.95   13.20
   2  13  -4  217.15   11.78
   2  13  -3   67.16    5.53
  -2  13   3   68.60    6.58
   2  13  -3   59.96    5.72
  -2  13   3   70.64    5.26
  -2  13   2    5.97    1.76
   2  13  -2    9.51    2.43
  -2  13   2    1.27    1.54
  -2  13   2    6.11    2.39
  -2  13   2    8.07    2.07
   2  13  -2    5.20    1.73
  -2  13   1   54.33    5.46
  -2  13   1   72.94    5.75
  -2  13   1   60.48    4.90
  -2  13   1   62.05    5.78
  -2  13   0   23.82    3.62
  -2  13   0   20.32    2.85
  -2  13   0   22.46    3.61
  -2  13   0   19.02    3.21
   2  13   1   62.07    5.48
  -2  13  -1   71.33    4.96
  -2  13  -1   71.21    5.87
  -2  13  -1   64.88    5.67
  -2  13  -1   66.05    5.61
  -2  13  -2    6.14    1.79
  -2  13  -2    8.02    2.30
   2  13   2    3.09    1.94
  -2  13  -2    6.28    1.95
  -2  13  -2    6.24    2.10
  -2  13  -2    5.10    1.92
  -2  13  -2    6.95    2.16
  -2  13  -2    5.66    1.82
  -2  13  -3   66.33    5.95
  -2  13  -3   66.59    5.04
  -2  13  -3   61.15    5.92
  -2  13  -3   67.80    5.68
  -2  13  -3   70.80    6.03
  -2  13  -3   70.18    6.23
  -2  13  -3   56.15    5.16
  -2  13  -4  211.49   11.51
  -2  13  -4  225.45   10.08
  -2  13  -4  216.03   11.87
  -2  13  -4  201.97   10.75
  -2  13  -4  204.74   11.17
  -2  13  -4  198.25   10.44
  -2  13  -5  355.56   16.24
  -2  13  -5  368.94   16.76
  -2  13  -5  347.82   15.78
  -2  13  -5  354.98   15.05
  -2  13  -6   18.10    3.39
  -2  13  -6   16.21    3.34
  -2  13  -6   19.98    2.97
  -2  13  -7  117.82    7.87
  -2  13  -7  121.60    8.14
  -2  13  -8   69.60    6.37
  -2  13  -8   74.57    6.62
  -2  13  -9   27.31    4.04
  -2  13  -9   35.65    4.51
   2  13  10   25.77    3.41
  -2  13 -10   20.95    3.40
  -2  13 -11   53.26    5.00
  -2  13 -11   65.95    5.63
  -2  13 -12   16.98    2.73
  -2  13 -12   18.51    2.86
  -2  13 -13    2.25    1.10
  -2  13 -13    4.15    1.42
  -2  14  12   40.59    3.83
   2  14 -12   40.41    3.42
  -2  14  11   45.38    4.50
   2  14 -11   57.86    4.57
  -2  14  10   15.69    2.82
   2  14 -10   15.40    2.67
  -2  14   9    4.11    1.80
   2  14  -9    6.81    2.03
  -2  14   8   15.87    3.23
   2  14  -8   21.93    3.41
  -2  14   7   27.22    4.19
   2  14  -7   28.42    3.94
  -2  14   6    3.64    2.05
   2  14  -6    2.45    1.76
   2  14  -6    4.15    1.64
  -2  14   5    3.40    1.89
   2  14  -5    2.48    1.63
   2  14  -5    1.42    1.31
  -2  14   4    9.94    2.71
   2  14  -4    8.08    2.51
   2  14  -4    8.78    2.15
  -2  14   3   43.17    5.08
   2  14  -3   43.73    4.66
  -2  14   3   41.11    3.89
   2  14  -3   45.92    4.41
  -2  14   2   68.75    5.32
   2  14  -2   59.07    5.32
  -2  14   1    6.61    1.94
  -2  14   1    5.20    1.74
  -2  14   1    4.46    1.90
   2  14  -1    3.03    1.52
  -2  14   0   33.42    3.74
  -2  14   0   42.98    4.45
  -2  14   0   33.32    4.23
   2  14   1   -1.29    2.11
  -2  14  -1    6.84    1.94
  -2  14  -1   -0.76    1.27
  -2  14  -1    4.01    1.84
  -2  14  -1    4.20    1.80
  -2  14  -1    4.85    1.85
  -2  14  -1    4.28    1.76
  -2  14  -2   63.31    4.88
  -2  14  -2   74.91    6.26
  -2  14  -2   67.02    5.76
  -2  14  -2   64.72    5.72
  -2  14  -2   61.13    5.18
  -2  14  -3   42.20    3.94
  -2  14  -3   33.82    4.18
  -2  14  -3   46.02    4.95
  -2  14  -3   44.06    4.68
  -2  14  -3   48.63    4.55
  -2  14  -4   10.41    2.16
  -2  14  -4    7.23    2.41
  -2  14  -4    9.60    2.56
  -2  14  -4    9.26    2.25
  -2  14  -4    7.25    2.13
  -2  14  -4   10.20    2.24
  -2  14  -5    2.40    1.36
  -2  14  -5    2.59    1.60
  -2  14  -5    3.43    1.83
  -2  14  -5    2.15    1.32
  -2  14  -6    2.34    1.56
  -2  14  -6    2.05    1.61
  -2  14  -6    2.09    1.31
  -2  14  -7   28.30    4.08
  -2  14  -7   27.33    3.88
  -2  14  -8   23.55    3.60
  -2  14  -8   26.21    3.78
  -2  14  -9    4.14    1.83
  -2  14  -9    4.30    1.77
  -2  14 -10   17.40    2.91
  -2  14 -10   20.23    3.08
  -2  14 -11   52.50    4.51
  -2  14 -11   58.77    4.77
  -2  14 -12   37.97    3.43
  -2  14 -12   39.52    3.57
   2  15 -11    4.35    1.24
   2  15 -10   25.30    2.87
  -2  15  10   22.94    3.07
   2  15  -9    0.92    1.24
  -2  15   9    0.95    1.26
  -2  15   9    2.20    1.37
   2  15  -8   13.70    2.58
  -2  15   8   14.40    2.74
   2  15  -7   18.53    3.02
  -2  15   7   20.32    3.36
  -2  15   6   75.48    6.02
   2  15  -6   83.47    6.39
  -2  15   6   77.14    6.56
   2  15  -5   67.10    4.96
  -2  15   5   65.48    5.96
   2  15  -4   65.75    5.24
  -2  15   3   80.94    6.53
   2  15  -3   87.34    6.23
  -2  15   3   94.10    6.03
  -2  15   2   10.33    2.42
   2  15  -2   13.12    2.53
  -2  15   2   11.74    2.30
  -2  15   1   28.09    3.77
   2  15  -1   26.41    3.51
  -2  15   1   26.55    3.25
  -2  15   0   60.36    5.38
   2  15   0   59.46    5.27
  -2  15   0   65.61    5.78
  -2  15   0   70.30    5.28
  -2  15   0   81.53    5.97
  -2  15  -1   22.02    3.33
  -2  15  -1   25.48    3.59
  -2  15  -1   27.13    3.27
  -2  15  -1   29.68    3.65
  -2  15  -2   10.18    2.29
  -2  15  -2   13.55    2.69
  -2  15  -2   11.61    2.25
  -2  15  -2   13.32    2.49
  -2  15  -3   89.56    6.38
  -2  15  -3   89.63    6.69
  -2  15  -3   90.85    5.91
  -2  15  -3   93.40    7.14
  -2  15  -4   61.31    5.14
  -2  15  -4   65.77    4.81
  -2  15  -4   65.21    5.88
  -2  15  -5   64.71    4.92
  -2  15  -5   64.05    5.55
   2  15   6   73.92    5.89
  -2  15  -6   80.03    6.34
  -2  15  -6   73.55    6.18
  -2  15  -7   19.51    3.20
  -2  15  -7   23.84    3.41
  -2  15  -8   14.60    2.66
  -2  15  -8   15.48    2.71
   2  15   9    1.18    1.31
  -2  15  -9    0.32    1.18
  -2  15  -9    1.13    1.07
  -2  15 -10   23.85    2.88
  -2  15 -10   23.83    2.88
  -2  15 -11    4.92    1.30
  -2  15 -11    5.42    1.39
  -2  16   8   12.01    2.01
  -2  16   7   -0.14    1.17
   2  16  -4   35.57    3.55
  -2  16   3   59.79    5.15
   2  16  -3   68.41    5.10
  -2  16   2    2.20    1.25
   2  16  -2    3.17    1.42
  -2  16   2    2.52    1.39
  -2  16   1   63.57    5.08
  -2  16   1   56.64    4.75
   2  16  -1   59.64    4.66
  -2  16   1   69.17    4.70
  -2  16   0    3.69    1.57
  -2  16   0    1.93    1.51
   2  16   0    3.17    1.53
  -2  16   0    4.00    1.49
  -2  16  -1   65.90    5.01
   2  16   1   60.48    4.78
  -2  16  -1   62.27    5.10
  -2  16  -1   72.06    4.76
  -2  16  -2    0.99    1.12
  -2  16  -2    1.45    1.21
  -2  16  -2    2.05    1.19
  -2  16  -2    1.72    1.29
  -2  16  -3   67.20    5.16
  -2  16  -3   75.84    5.40
  -2  16  -4   36.69    3.68
  -2  16  -5   11.77    2.39
  -2  16  -6   60.02    5.04
   2  16   7   -0.54    1.34
  -2  16  -7   27.12    3.17
   2  16   8    8.87    1.79
  -2  16  -8    8.76    1.81
  -2  16  -9  100.06    5.71
  -2  17   7  167.95    7.48
  -2  17   6   -1.39    1.57
   2  17  -4   -0.74    1.27
  -2  17   4   -1.39    1.28
  -2  17   3  113.03    6.80
   2  17  -3  144.63    7.07
  -2  17   2   36.66    3.74
   2  17  -2   47.78    3.90
  -2  17   1    5.26    1.65
   2  17  -1    7.26    1.71
   2  17  -1    2.41    2.19
  -2  17   1    8.20    1.79
  -2  17   0    2.30    1.22
   2  17   0    2.57    1.23
  -2  17   0    4.46    1.50
  -2  17  -1    0.97    2.51
   2  17   1    6.45    1.75
  -2  17  -1    5.50    1.60
   2  17   2   42.25    3.82
  -2  17  -2   46.06    3.96
   2  17   3  132.01    7.13
  -2  17  -3  142.77    7.24
   2  17   4   -0.42    1.19
  -2  17  -4   -0.60    1.21
   2  17   6   -1.15    1.51
   2  17   7  159.48    7.31
  -2  18   3   62.32    4.13
  -2  18   2   69.06    4.48
  -2  18   1  232.22    9.70
   2  18  -1  242.86    9.52
  -2  18   0   33.67    3.10
   2  18   0   34.51    3.03
   2  18   1  238.33    9.58
  -2  18  -1  244.74    9.80
   2  18   2   77.52    4.66
  -2  18  -2   83.78    4.83
   2  18   3   -0.86    1.75
   2  18   3   70.55    3.82
   3   0   0    0.27    0.31
   3   0   0    1.14    0.41
   3   0   1   26.75    1.74
   3   0  -1   24.76    1.63
   3   0   1   22.61    1.62
   3   0  -2    3.40    0.69
   3   0  -2    3.97    0.57
  -3   0   3  669.21    6.42
   3   0  -3  653.18    8.95
  -3   0  -3  644.07    8.35
   3   0  -4   46.10    3.03
  -3   0   4   44.73    2.18
  -3   0  -4   49.89    2.82
   3   0  -5    3.66    1.05
  -3   0   5    2.49    0.54
  -3   0  -5    4.06    0.92
  -3   0  -6  254.54    9.44
  -3   0   6  255.39    9.18
  -3   0  -7  101.51    5.24
  -3   0   7   99.15    5.08
   3   0  -8  126.86    6.15
  -3   0  -8  103.21    5.77
   3   0  -9   80.36    5.04
  -3   0  -9   65.32    4.68
   3   0 -10  329.39   12.85
   3   0 -10  326.84   14.46
  -3   0 -10  330.32   13.59
   3   0 -10  365.40   13.76
   3   0 -11   64.93    5.09
   3   0 -11   68.49    5.28
   3   0 -11   63.36    5.68
  -3   0 -11   61.43    5.20
   3   0 -11   60.19    5.49
   3   0 -12  508.36   21.04
  -3   0  12  513.36   20.28
   3   0  12  501.25   20.12
   3   0 -12  571.39   20.34
  -3   0 -12  562.81   20.68
  -3   0  12  527.80   20.38
   3   0 -12  500.07   20.99
   3   0 -12  529.22   20.38
  -3   0 -12  521.61   20.39
  -3   0  13  332.38   12.44
   3   0  13  339.67   12.53
   3   0 -13  149.66    8.08
  -3   0 -13   -0.65    1.67
   3   0  13   -1.53    2.46
  -3   0  13  320.68   12.31
   3   0 -13  337.79   12.41
   3   0 -13  309.62   12.88
   3   0 -13  296.95   12.52
   3   0  14  308.75   14.34
   3   0 -14  263.52   12.18
  -3   0 -15   -0.70    2.01
   3   0 -15   -0.45    1.73
  -3   0  15    0.75    1.98
   3   0  15   11.54    3.33
   3   0 -15    9.46    2.86
  -3   0 -16    7.99    2.40
   3   0 -16   13.74    2.90
   3   0  16   12.69    3.19
   3   0 -16   10.98    2.81
  -3   0 -17   -0.20    1.82
   3   0 -17   -0.19    1.79
  -3   0 -17    1.12    1.38
   3   0  17    0.25    1.57
  -3   0 -18   22.81    3.23
  -3   0  18   20.62    3.20
   3   0  18   14.54    2.68
   3   0  18   18.68    3.15
  -3   0 -19    1.55    1.09
   3   0  19   -0.36    1.40
  -3   0  19    1.34    1.05
  -3  -1 -19   72.19    5.10
   3  -1  19   67.57    4.64
  -3   1  19   69.46    5.07
   3  -1  18  210.03   11.05
   3  -1  18  219.88   10.63
  -3   1  18  224.37   11.01
  -3  -1 -17  333.18   15.14
   3  -1  17  288.36   14.77
  -3  -1 -17  306.31   13.98
  -3   1  17  326.07   14.64
  -3  -1 -16   17.03    3.35
   3   1 -16   14.06    3.05
   3  -1  16   13.41    3.29
   3   1 -16   15.80    3.06
   3   1 -15   52.08    5.70
   3  -1  15   55.40    6.41
   3   1 -15   54.03    5.51
   3   1 -14   45.10    5.16
   3  -1  14   43.63    5.63
  -3  -1 -14   43.80    4.66
  -3  -1 -13   62.10    5.39
   3   1 -13   54.52    5.62
  -3   1  13   56.78    5.50
   3   1 -13   51.47    5.29
  -3   1  13   63.13    5.62
   3   1 -12   31.81    4.20
  -3   1  12   25.00    3.73
  -3   1  12   25.28    3.52
   3   1 -12   27.02    3.93
   3   1 -12   25.43    3.48
  -3  -1 -12   27.11    3.66
  -3   1  11   41.69    4.34
   3   1 -11   43.64    4.23
   3   1 -11   45.01    4.33
   3   1 -11   39.92    4.49
  -3  -1 -11   46.18    4.39
   3   1 -11   40.29    4.52
  -3   1  10    5.94    1.64
   3   1 -10   12.09    2.09
   3   1 -10   10.35    2.33
  -3  -1 -10    8.53    1.84
   3   1 -10    9.03    1.85
   3   1 -10    5.69    1.48
   3   1  -9  461.43   15.94
  -3  -1  -9  410.03   15.59
   3   1  -8  113.16    5.84
  -3  -1  -8  104.34    5.68
  -3   1   7  808.75   25.29
  -3   1   7  882.05   26.37
  -3  -1  -7  847.96   26.39
  -3   1   6  620.28   18.46
  -3   1   6  620.09   19.04
  -3  -1  -6  619.17   19.39
  -3  -1  -5 1062.71   31.23
  -3   1   5 1079.20   30.44
   3   1  -5 1110.06   32.17
  -3  -1  -4  385.08   12.09
   3   1  -4  369.42   12.47
  -3   1   4  364.67   11.32
   3   1  -3   53.29    2.40
   3   1  -3   53.96    2.96
  -3   1   3   51.24    2.54
  -3  -1  -3   61.55    2.99
   3   1  -2 2641.10   75.35
   3   1  -2 2739.94   75.90
   3   1  -1  444.74   12.66
   3  -1   1  466.10   13.75
  -3   1   1  461.22   12.72
   3   1  -1  457.00   13.60
   3   1   0   16.43    1.30
   3  -1   0   20.32    1.43
  -3   1   0   22.53    0.94
   3   1   0   21.20    0.88
   3  -1   0   20.76    1.43
   3   1   0   16.95    1.30
  -3   1  -1  475.80   13.07
   3   1   1  475.49   14.06
   3  -1  -1  454.87   13.93
   3   1   1  463.62   12.99
   3  -1  -2 2695.58   79.55
   3   1   2 3078.03   78.88
  -3   1  -3   55.96    2.87
   3   1   3   50.94    2.38
   3   1   3   54.13    2.50
   3  -1  -4  367.94   12.41
   3   1   4  370.83   10.97
  -3   1  -4  368.33   11.92
   3  -1  -5 1094.25   32.98
  -3   1  -5 1131.04   32.17
  -3  -1   6  629.04   19.61
  -3   1  -6  657.74   20.02
  -3  -1   7  870.65   26.03
  -3   1  -7  841.21   26.05
  -3   1  -8  104.83    5.66
   3  -1  -9  466.02   16.01
  -3   1  -9  417.42   15.79
   3  -1 -10    5.59    1.84
   3  -1 -10    7.75    1.74
   3   1  10    9.72    2.01
  -3   1 -10    6.55    1.74
   3   1  11   38.09    4.11
   3  -1 -11   39.97    4.50
  -3   1 -11   47.69    4.45
   3  -1 -11   38.17    4.34
   3  -1 -11   46.73    4.18
   3  -1 -12   23.54    3.67
   3   1  12   23.99    3.64
  -3  -1  12   23.12    3.36
   3  -1 -12   21.20    3.56
   3  -1 -12   26.22    3.44
  -3   1 -12   27.51    3.68
   3   1  13   51.86    5.24
   3  -1 -13   54.25    4.90
  -3  -1  13   65.74    5.71
   3  -1 -13   53.46    5.49
   3  -1 -13   63.30    5.52
   3  -1 -13   58.77    5.63
   3  -1 -14   44.09    4.67
   3   1  14   42.84    5.56
   3  -1 -14   35.59    4.71
  -3   1 -15   53.59    5.44
   3   1  15   59.33    6.45
   3  -1 -15   52.25    5.56
  -3   1 -16   13.75    2.93
   3  -1 -16   -1.26    1.61
  -3  -1  16   -0.74    1.84
   3   1  16   15.12    3.33
  -3   1 -16   13.05    3.04
   3  -1 -16   15.84    3.31
  -3   1 -17  327.51   14.96
   3   1  17  299.36   14.96
   3  -1 -17  303.76   13.90
   3   1  17  333.14   14.70
  -3   1 -18  259.60   11.83
   3   1  18  220.82   10.88
  -3  -1  18  248.81   11.47
   3   1  18  214.95   11.27
  -3   1 -19   70.18    4.94
   3   1  19   58.21    4.37
  -3  -1  19   70.18    5.10
  -3  -2 -19   38.69    3.57
  -3   2  19   39.39    3.64
   3  -2  19   38.59    3.37
  -3  -2 -18   10.51    2.29
   3  -2  18    6.24    1.99
  -3  -2 -18    6.13    1.77
  -3   2  18    5.15    1.83
  -3  -2 -17   13.14    2.85
   3  -2  17   14.57    2.97
  -3  -2 -17   15.89    2.85
  -3   2  17   17.08    3.07
  -3  -2 -16    5.67    2.12
   3  -2  16    7.16    2.44
  -3   2  16   -1.19    1.82
  -3   2  16    6.00    2.18
   3   2 -15  192.46   10.27
   3  -2  15  196.65   11.19
  -3   2  15   -0.25    2.13
   3   2 -15  195.45    9.85
  -3  -2 -15   -1.52    1.82
   3   2 -14   95.38    7.84
   3  -2  14  108.92    9.07
   3   2 -14  105.18    7.85
  -3  -2 -14  122.73    8.00
  -3   2  13  399.52   13.11
   3   2 -13  440.30   15.18
   3   2 -13  433.07   14.97
  -3   2  13  426.58   14.66
  -3   2  12  866.04   20.02
   3   2 -12  918.05   21.03
   3   2 -12  947.33   21.28
  -3   2  12  965.64   20.11
  -3  -2 -12 1018.05   20.77
  -3   2  11 1249.57   40.43
   3   2 -11 1196.31   39.13
  -3   2  11 1306.97   40.13
   3   2 -11 1169.99   40.35
   3   2 -11 1244.84   40.74
   3   2 -11 1374.63   40.48
  -3  -2 -11 1294.64   40.05
  -3   2  10  219.47   10.77
   3   2 -10  207.76   10.00
   3   2 -10  222.82   11.06
   3   2 -10  230.11   11.17
  -3  -2 -10  240.87   10.65
   3   2 -10  229.08   10.54
   3   2  -9  538.94   19.12
   3   2  -9  542.69   20.12
  -3  -2  -9  551.66   19.19
   3   2  -9  613.76   19.67
  -3   2   9  546.61   19.81
  -3  -2  -8   62.05    4.23
   3   2  -8   75.85    4.55
  -3   2   8   63.61    3.77
  -3   2   8   68.58    4.70
  -3  -2  -7   25.44    2.33
  -3   2   7   21.24    1.84
  -3   2   7   18.78    2.23
  -3   2   6  361.81   13.88
  -3  -2  -6  420.62   13.95
  -3   2   6  414.60   13.24
   3   2  -6  473.47   14.12
   3   2  -6  414.51   14.64
  -3   2   6  424.27   13.70
  -3  -2  -5  154.61    6.23
  -3   2   5  156.06    5.81
   3   2  -5  151.14    6.71
  -3   2   5  145.96    6.31
  -3  -2  -4  599.75   18.08
  -3   2   4  585.01   17.63
  -3   2   4  601.27   18.19
   3   2  -4  605.01   17.46
   3   2  -4  605.58   18.54
  -3  -2  -3  422.37   13.16
   3   2  -3  426.63   12.77
   3   2  -3  402.44   13.19
  -3   2   3  440.97   13.07
  -3  -2  -2 1737.08   47.30
   3   2  -2 1694.78   46.85
  -3   2   2 1689.37   46.88
   3   2  -2 1732.14   47.29
   3   2  -2 1730.73   47.02
   3  -2   1  629.90   17.01
   3   2  -1  538.91   16.16
   3   2  -1  522.99   16.43
  -3   2   1  593.99   16.32
   3   2  -1  594.14   16.80
   3   2  -1  593.77   16.76
   3   2   0 4615.03  132.50
   3   2   0 4997.33  132.14
   3  -2   0 4978.03  132.74
   3   2   0 4704.90  132.64
   3   2   0 4880.21  132.60
   3   2   1  588.60   17.25
  -3   2  -1  622.04   16.83
   3   2   1  606.89   17.15
   3  -2  -1  595.74   17.24
   3   2   1  548.92   16.62
  -3   2  -2 1581.16   46.48
  -3   2  -2 1751.80   46.32
   3   2   2 1744.61   46.41
   3  -2  -2 1649.63   46.65
   3   2   2 1711.01   46.18
   3  -2  -3  398.82   13.20
   3   2   3  429.00   12.81
  -3   2  -3  405.17   12.99
   3  -2  -4  559.35   18.02
  -3   2  -4  561.30   17.47
   3  -2  -5  149.65    6.79
   3   2   5  160.17    6.36
  -3   2  -5  157.12    6.29
   3   2   6  419.45   14.00
   3  -2  -6  393.55   14.56
  -3   2  -6  427.64   13.96
  -3  -2   6  424.64   13.72
  -3   2  -7   24.98    2.30
   3   2   7   25.29    2.40
  -3   2  -8   67.93    4.36
   3   2   8   68.62    4.60
   3  -2  -9  512.89   19.87
  -3   2  -9  556.25   19.05
  -3   2  -9  557.59   18.53
   3   2   9  573.41   19.61
   3  -2 -10  218.80   11.05
   3  -2 -10  214.59   11.08
   3   2  10  215.79   10.53
  -3   2 -10  222.22   10.28
   3  -2 -10  248.41   10.54
  -3  -2  11 1304.11   40.14
   3  -2 -11 1227.72   40.88
   3  -2 -11 1158.18   40.48
   3   2  11 1274.56   40.44
  -3   2 -11 1241.77   39.79
   3  -2 -11 1360.55   39.83
  -3  -2  12  973.27   32.14
   3   2  12  938.77   32.32
   3  -2 -12  912.84   32.70
   3  -2 -12  894.11   32.60
   3  -2 -12  989.03   31.86
  -3   2 -12  937.81   31.90
   3   2  13  443.74   14.72
  -3   2 -13  458.05   15.22
   3  -2 -13  442.37   15.30
   3   2  13   -0.60    2.17
  -3  -2  13  405.16   13.17
  -3  -2  13    1.57    1.78
   3  -2 -13  504.81   15.01
   3  -2 -13  441.13   15.15
  -3   2 -14  110.01    8.28
   3  -2 -14  116.40    7.80
   3  -2 -14  114.77    8.61
   3   2  14  125.50    9.57
   3  -2 -15  213.31    9.83
  -3   2 -15  189.73    9.96
   3  -2 -15  188.89   10.23
   3   2  15  198.90   11.24
   3   2  16    5.47    2.00
  -3   2 -16    5.01    2.03
  -3  -2  16   -0.48    1.78
   3   2  16    5.53    2.38
   3  -2 -17   11.09    2.46
   3   2  17   15.80    2.93
  -3   2 -17   20.16    3.23
   3   2  17   17.23    3.26
   3  -2 -18    5.35    1.75
   3   2  18    8.11    2.06
   3   2  18    5.30    1.78
  -3   2 -18    6.88    1.86
  -3  -2  19   40.37    3.70
  -3   2 -19   39.58    3.42
   3   2  19   32.52    3.14
  -3  -3 -18   61.51    5.11
  -3   3  18   55.45    4.80
  -3  -3 -17  115.90    7.26
  -3   3  17  110.32    7.07
   3  -3  17  108.12    7.16
  -3   3  16   87.07    6.86
   3  -3  16   74.02    6.54
   3   3 -15   54.98    5.75
  -3   3  15   56.45    6.01
   3  -3  15   56.79    6.24
  -3  -3 -15   62.02    5.58
   3   3 -14   33.28    4.48
  -3   3  14   34.54    4.73
   3  -3  14   26.00    4.45
  -3   3  13   10.73    2.57
   3   3 -13   12.62    2.80
   3   3 -13   14.16    2.85
   3   3 -13   12.28    2.75
   3  -3  13   16.57    3.60
  -3   3  13   10.49    2.46
   3   3 -12   29.19    3.99
  -3   3  12   20.31    3.34
   3   3 -12   22.27    3.44
   3   3 -12   21.12    3.42
  -3   3  12   26.16    3.57
   3   3 -12   18.41    3.06
   3   3 -11  219.39   11.36
  -3   3  11  206.92   11.21
   3   3 -11  215.26   11.17
   3   3 -11  227.14   11.56
   3   3 -11  220.89   10.98
  -3  -3 -11  226.92   11.02
  -3   3  11  251.43   11.45
   3   3 -10  871.91   30.13
  -3   3  10  815.13   29.85
   3   3 -10  955.34   30.32
   3   3 -10  893.91   29.63
  -3  -3 -10  929.22   29.44
   3   3 -10  985.97   30.22
   3   3 -10  856.69   30.05
   3   3  -9 1746.53   41.47
  -3   3   9 1587.98   40.90
   3   3  -9 1649.41   40.43
  -3  -3  -9 1807.18   40.23
   3   3  -9 1689.38   41.34
  -3  -3  -8  265.61   10.60
   3   3  -8  299.46   11.19
  -3   3   8  264.57   10.03
   3   3  -8  256.29   11.29
  -3   3   8  264.46   11.38
  -3  -3  -7 3093.46   87.74
   3   3  -7 3508.68   88.35
  -3   3   7 3284.90   87.30
   3   3  -7 3082.29   88.77
  -3   3   7 2871.10   88.36
  -3   3   6 2015.38   61.26
  -3  -3  -6 2167.81   60.67
  -3   3   6 2182.70   60.17
   3   3  -6 2083.94   61.37
  -3   3   6 2150.13   60.41
  -3   3   5 1548.16   46.32
  -3  -3  -5 1647.66   45.88
   3   3  -5 1726.88   45.81
  -3   3   5 1565.51   45.42
   3   3  -5 1597.84   46.49
  -3   3   5 1676.59   45.64
   3   3  -4  139.45    5.15
  -3   3   4  127.51    5.14
   3   3  -4  121.06    5.48
  -3   3   4  117.95    5.40
   3   3  -4  139.73    5.27
  -3  -3  -4  123.96    5.23
   3   3  -3   88.01    4.09
   3   3  -3   88.98    3.91
   3   3  -3   89.38    4.10
   3   3  -3   93.22    3.83
   3   3  -3   95.82    4.09
  -3   3   3   96.32    4.22
  -3  -3  -3   91.57    4.01
   3   3  -2   29.97    1.97
   3   3  -2   28.78    1.90
   3   3  -2   28.78    1.93
   3   3  -2   31.93    1.94
   3   3  -2   30.44    2.03
  -3   3   2   30.02    1.96
   3   3  -1  588.05   17.30
   3   3  -1  594.54   17.28
   3   3  -1  579.78   17.63
  -3   3   1  610.22   17.43
   3   3  -1  584.91   17.45
   3  -3   1  615.93   17.49
  -3   3   0  208.81    6.61
  -3   3   0  198.24    6.73
   3   3   0  196.67    6.98
   3   3   0  200.42    6.68
   3   3   0  185.38    6.79
   3   3   0  192.78    6.63
   3   3   1  590.25   17.57
   3  -3  -1  606.46   17.66
   3   3   1  559.75   17.60
   3   3   1  590.41   17.81
  -3   3  -1  645.06   17.71
   3   3   1  641.33   17.69
  -3   3  -2   33.51    1.97
   3   3   2   31.91    2.00
  -3   3  -2   32.60    2.03
   3  -3  -2   32.74    2.04
   3   3   2   31.78    1.99
   3   3   2   35.57    2.11
   3   3   2   30.38    1.95
  -3   3  -3   83.44    3.71
  -3   3  -3   77.47    3.80
   3   3   3   87.77    3.69
   3  -3  -3   75.20    3.77
   3   3   3   86.52    3.66
   3   3   3   81.83    3.77
  -3   3  -4  126.99    5.19
   3  -3  -4  122.75    5.47
   3   3   4  112.89    5.12
   3   3   5 1587.74   45.22
   3  -3  -5 1506.30   45.55
  -3  -3   5 1653.07   44.73
  -3   3  -5 1611.03   44.92
   3   3   6 2234.00   60.99
  -3   3  -6 2156.89   60.41
   3  -3  -6 2055.01   61.30
  -3  -3   6 2193.40   60.27
  -3   3  -7 3199.05   87.28
   3  -3  -7 3105.88   88.37
  -3   3  -7 3222.53   87.44
   3   3   7 3073.27   87.83
  -3   3  -8  271.66   10.64
   3  -3  -8  276.18   11.60
  -3   3  -8  269.56   10.60
   3   3   8  265.62   11.17
  -3   3  -9 1791.31   51.97
   3  -3  -9 1733.93   53.10
   3   3   9 1655.42   52.40
   3   3  10  829.77   30.16
  -3   3 -10  947.24   29.36
   3  -3 -10  888.63   30.76
  -3   3 -10  931.16   29.97
   3  -3 -10  888.42   30.85
  -3  -3  11  249.21   11.55
   3   3  11  225.30   11.54
  -3   3 -11  221.51   11.79
   3  -3 -11  231.18   11.89
  -3   3 -11  243.80   11.43
   3  -3 -11  219.41   11.67
   3  -3 -11  257.09   11.33
  -3  -3  12   29.40    3.78
  -3   3 -12   23.88    3.66
   3   3  12   24.83    3.57
   3  -3 -12   24.06    3.61
   3  -3 -12   24.17    3.35
   3  -3 -12   23.39    3.65
   3   3  13   15.97    3.51
   3   3  13    9.68    2.47
  -3   3 -13   12.00    2.86
   3  -3 -13   13.59    2.92
   3  -3 -13   18.40    3.11
   3   3  14   35.88    4.82
   3   3  14   36.01    5.03
   3  -3 -14   39.45    4.81
   3  -3 -15   63.99    5.40
   3   3  15   60.54    6.09
   3   3  15   69.21    6.71
   3  -3 -15   66.52    6.10
   3   3  16   89.82    6.88
   3   3  16   80.32    6.88
  -3   3 -16   85.97    6.56
   3   3  17  103.74    7.35
   3   3  17   97.56    7.38
  -3   3 -17  109.55    7.43
   3  -3 -18   58.44    4.48
  -3   3 -18   65.89    4.82
   3   3  18   61.41    4.71
   3   3  19   21.13    2.65
  -3   4  18    4.30    1.65
   3   4 -18    4.83    1.62
  -3   4  17   23.16    3.40
  -3   4  16  107.89    7.99
   3   4 -16  100.24    7.30
  -3  -4 -16  114.26    7.46
  -3   4  15  192.13   11.69
   3   4 -15  207.22   11.48
  -3  -4 -15  209.79   10.89
   3   4 -14   92.78    6.93
  -3   4  14   89.55    7.32
   3   4 -13  551.90   16.15
   3   4 -13  554.93   16.51
  -3   4  13  538.03   17.47
  -3   4  12  685.27   26.53
   3   4 -12  670.25   25.02
   3   4 -12  730.32   25.74
   3   4 -12  697.79   25.65
  -3   4  12  744.67   25.56
   3   4 -11  613.28   23.25
   3   4 -11  678.27   24.01
  -3   4  11  653.94   24.75
  -3   4  11  608.71   23.58
   3   4 -10   22.64    3.15
   3   4 -10   24.66    3.38
  -3   4  10   20.22    3.10
   3   4  -9  129.49    7.61
  -3   4   9  126.53    7.63
   3   4  -9  132.78    7.64
   3   4  -9  135.07    7.57
   3   4  -8   48.23    4.03
   3   4  -8   54.13    4.04
  -3   4   8   47.07    3.38
   3   4  -7   71.63    4.77
  -3   4   7   71.11    4.87
  -3   4   7   79.15    4.30
   3   4  -7   82.42    4.73
  -3   4   6   51.67    3.56
   3   4  -6   51.73    3.38
  -3   4   6   54.41    2.98
  -3   4   5   42.00    3.22
   3   4  -5   42.10    3.02
  -3   4   5   46.67    2.79
   3   4  -5   41.70    3.23
  -3   4   5   48.03    2.92
   3   4  -4 1921.66   56.03
  -3   4   4 1955.06   55.36
   3   4  -4 1862.12   55.48
  -3   4   4 2027.30   56.17
   3   4  -3  255.61    8.71
   3   4  -3  219.61    8.56
   3   4  -3  233.37    8.29
   3   4  -3  257.58    8.89
  -3   4   3  232.93    8.71
   3   4  -3  259.90    8.50
   3   4  -2  195.57    7.29
   3   4  -2  180.98    7.11
  -3   4   2  183.00    7.19
   3   4  -2  224.82    7.69
   3   4  -2  211.78    7.27
   3   4  -1 3502.19   91.67
   3   4  -1 3537.53   91.30
   3   4  -1 3316.94   91.70
  -3   4   1 3216.36   91.29
   3   4  -1 3253.77   91.36
   3   4   0 9442.37  260.50
  -3   4   0 9999.00  259.90
  -3   4   0 9752.45  260.30
   3   4   0 9717.98  260.71
   3   4   0 9958.09  260.23
   3   4   0 9429.09  260.41
   3   4   1 3486.69   93.65
  -3   4  -1 3394.87   93.21
   3   4   1 3516.56   93.82
   3   4   1 3541.52   93.47
  -3   4  -1 3411.96   93.41
   3   4   1 3327.69   93.49
   3   4   2  183.86    6.67
   3   4   2  197.76    7.10
  -3   4  -2  185.80    7.02
  -3   4  -2  183.39    6.88
   3   4   2  186.56    6.99
   3   4   2  207.15    7.27
   3   4   2  186.48    6.92
  -3   4  -3  239.75    8.74
  -3   4  -3  241.16    8.25
   3   4   3  281.70    8.83
  -3   4  -3  225.04    8.76
   3   4   3  274.87    8.94
   3   4   3  227.04    8.62
   3   4   3  258.00    8.64
  -3   4  -4 1997.24   57.09
  -3   4  -4 1955.34   56.44
  -3   4  -4 1923.77   57.30
   3   4   4 2175.37   56.67
   3   4   4 2240.14   56.65
   3   4   4 1961.36   57.10
  -3   4  -5   43.80    3.10
  -3   4  -5   47.95    2.94
  -3   4  -5   44.30    3.36
   3   4   5   53.82    3.44
  -3   4  -6   56.76    3.46
  -3   4  -6   59.27    3.78
   3   4   6   59.70    3.91
  -3   4  -7   78.36    4.42
  -3   4  -7   80.10    4.69
   3   4   7   68.86    4.63
  -3   4  -8   52.12    3.75
  -3   4  -8   47.96    3.71
   3   4   8   41.43    3.74
  -3   4  -9  150.40    7.50
  -3   4  -9  152.60    7.49
   3   4   9  129.88    7.62
   3  -4 -10   26.97    3.09
  -3   4 -10   20.64    3.19
  -3   4 -10   20.22    2.67
   3   4  10   15.22    2.68
   3   4  11  629.80   24.88
   3   4  11  700.05   26.19
   3   4  12  629.42   25.30
   3   4  12  706.32   26.73
   3   4  13  564.35   21.35
   3   4  13  549.78   22.97
   3   4  13  560.07   23.32
   3   4  14   94.70    6.93
   3   4  14   91.58    7.75
   3   4  14   96.25    8.05
   3  -4 -15  215.16   10.99
  -3   4 -15  216.73   11.66
   3   4  15  202.21   11.88
   3   4  15  185.31   11.65
   3  -4 -16  119.37    7.58
   3   4  16  101.28    7.85
   3   4  16  101.48    7.79
  -3   4 -16  113.47    7.77
   3   4  17   18.35    3.09
   3   4  17   21.29    3.26
   3   4  18    3.56    1.65
   3   4  18    4.05    1.49
   3  -4 -18    3.44    1.43
  -3   5  18  128.71    7.35
   3   5 -18  163.55    8.32
   3   5 -17   44.60    4.32
  -3   5  17   42.77    4.50
   3   5 -16  200.29   10.89
  -3  -5 -16  224.53   10.83
  -3   5  16  191.62   11.12
  -3   5  15  117.23    8.88
   3   5 -15  151.83    9.45
  -3   5  14   72.26    6.94
   3   5 -14   72.44    6.56
   3   5 -14   67.06    6.13
  -3   5  13   96.29    8.07
   3   5 -13   91.68    7.25
  -3   5  12   39.41    4.84
   3   5 -12   47.65    5.03
   3   5 -12   47.79    5.13
  -3   5  12   42.21    5.30
  -3   5  11   31.98    4.17
   3   5 -11   33.92    4.25
   3   5 -11   32.19    4.01
   3   5 -11   33.13    4.15
  -3   5  11   29.89    4.31
   3   5 -10    9.03    2.19
  -3   5  10    7.96    2.07
   3   5 -10    7.45    1.75
   3   5 -10    6.99    1.91
  -3   5  10    8.05    2.20
   3   5 -10    8.97    2.16
   3   5  -9  282.37   12.91
   3   5  -9  292.55   12.18
   3   5  -9  293.64   13.17
  -3   5   9  281.36   11.36
  -3   5   9  259.81   13.29
  -3   5   8  505.32   19.63
   3   5  -8  597.69   20.37
  -3   5   8  567.08   18.25
   3   5  -8  491.09   19.43
   3   5  -8  564.59   19.03
   3   5  -7  399.83   15.08
  -3   5   7  407.14   13.66
  -3   5   6   72.48    4.85
   3   5  -6   72.24    4.82
  -3   5   6   77.36    4.21
  -3   5   5   98.51    5.58
  -3   5   5  110.97    5.12
   3   5  -5  110.43    5.81
   3   5  -4 1859.42   49.89
   3   5  -4 1940.43   49.34
  -3   5   4 1609.90   49.87
  -3   5   4 1652.11   48.99
   3   5  -4 1688.38   50.02
  -3   5   3  288.23   10.60
   3   5  -3  305.22   10.78
   3   5  -3  305.57   10.29
   3   5  -3  309.04   10.51
  -3   5   2  629.33   20.19
   3   5  -2  669.78   20.56
   3   5  -2  662.88   20.04
   3   5  -2  672.22   20.28
   3   5  -1   91.41    4.70
  -3   5   1   90.39    4.41
   3   5  -1   94.47    4.49
   3   5  -1   93.12    4.33
   3   5  -1   90.65    4.52
   3   5   0   36.91    2.75
  -3   5   0   40.61    2.67
   3   5   0   42.26    2.68
   3   5   0   38.33    2.68
   3   5   0   41.20    2.79
  -3   5  -1   92.99    4.26
   3   5   1   97.00    4.82
  -3   5  -1   98.16    4.57
   3   5   1   94.37    4.58
   3   5   1   91.33    4.43
   3   5   1  102.24    4.71
  -3   5  -2  659.95   20.30
   3   5   2  633.76   20.48
   3   5   2  718.13   20.92
   3   5   2  679.12   20.56
   3   5   2  690.11   20.55
  -3   5  -3  293.27   10.58
   3   5   3  286.27   10.63
   3   5   3  306.73   10.76
   3   5   3  329.49   10.73
  -3   5  -3  288.06   10.81
   3   5   3  320.97   10.61
  -3   5  -4 1670.42   48.39
   3   5   4 1904.50   48.26
   3   5   4 1576.53   48.38
   3   5   4 1783.51   48.04
  -3   5  -4 1564.62   48.61
  -3   5  -5  114.81    5.59
   3   5   5  105.40    5.53
  -3   5  -5  103.04    5.67
  -3   5  -6   79.83    4.63
   3   5   6   69.07    4.56
  -3   5  -6   68.37    4.73
  -3   5  -7  394.06   13.89
  -3   5  -7  353.47   14.37
   3   5   7  362.66   14.08
   3   5   8  556.63   20.46
  -3   5  -8  532.80   20.28
   3   5   8  522.71   19.63
   3   5   9  260.82   12.61
  -3   5  -9  270.56   13.28
   3   5   9  275.67   13.26
  -3   5 -10   10.44    2.04
  -3   5 -10    6.99    2.06
   3   5  10    9.37    2.35
   3   5  10    8.10    1.98
   3   5  11   32.73    4.38
  -3   5 -11   33.63    3.64
  -3   5 -11   29.14    4.06
   3   5  11   32.77    4.12
   3   5  12   43.24    4.92
   3   5  12   44.01    4.66
   3   5  12   39.38    4.96
   3   5  13   98.00    7.15
   3   5  13   90.18    7.81
   3   5  14   73.97    6.11
   3   5  14   66.23    6.67
   3   5  15  128.17    8.03
   3   5  15  119.83    8.83
   3   5  16  206.82   11.58
   3  -5 -16  236.02   11.19
   3   5  17   48.86    5.04
   3   5  17   43.03    4.46
   3  -5 -18   35.43    3.55
   3   5  18  126.54    6.35
   3   6 -18    9.10    1.84
   3   6 -17   45.37    4.19
  -3   6  17   33.75    3.89
  -3   6  16   18.49    3.28
  -3  -6 -16   22.25    3.11
   3   6 -16   18.27    3.04
   3   6 -15   32.47    4.05
  -3   6  15   30.03    4.35
   3   6 -15   30.84    4.16
   3   6 -14  104.58    7.78
  -3   6  14  102.11    8.33
   3   6 -14  109.51    8.19
   3   6 -13   35.79    4.55
  -3   6  13   24.99    4.25
   3   6 -13   34.39    4.58
  -3   6  12  457.15   21.29
   3   6 -12  613.67   22.71
  -3   6  12  515.24   22.54
   3   6 -12  541.81   21.92
   3   6 -12  607.21   23.07
  -3   6  11   28.05    4.37
   3   6 -11   32.00    4.23
   3   6 -11   29.56    4.06
  -3   6  11   24.34    3.91
  -3   6  10  144.89    9.75
   3   6 -10  159.56    8.56
   3   6 -10  170.79    9.74
   3   6 -10  159.04    9.40
  -3   6   9    7.90    2.08
   3   6  -9   11.43    2.20
   3   6  -9   13.44    2.55
  -3   6   9    6.72    2.21
  -3   6   9   16.97    3.10
   3   6  -9    8.13    2.21
  -3   6   9    9.72    1.87
  -3   6   8  186.91   10.43
  -3   6   8  174.20    9.67
   3   6  -8  205.35   10.16
  -3   6   8  206.32    8.69
   3   6  -8  186.14    9.93
   3   6  -8  207.98    9.52
  -3   6   7   76.54    5.62
   3   6  -7   82.71    5.79
  -3   6   7   91.29    5.01
   3   6  -7   88.18    6.00
   3   6  -7   86.43    5.42
  -3   6   6  298.89   12.56
  -3   6   6  324.84   11.40
   3   6  -6  299.71   12.51
  -3   6   5  100.97    5.92
  -3   6   5  107.52    5.21
   3   6  -5   98.87    5.85
  -3   6   4   72.56    4.73
   3   6  -4   80.44    4.70
   3   6  -4   88.50    4.55
   3   6  -4   82.21    4.65
  -3   6   4   80.74    4.28
   3   6  -4   79.55    4.86
  -3   6   3  191.93    8.39
   3   6  -3  212.77    8.57
   3   6  -3  199.94    8.00
   3   6  -3  209.29    8.37
  -3   6   3  195.48    7.69
   3   6  -2   92.28    5.15
  -3   6   2   97.81    5.17
   3   6  -2  102.22    5.02
   3   6  -2  100.67    5.17
  -3   6   1   34.16    2.76
   3   6  -1   32.92    2.91
   3   6  -1   32.97    2.65
   3   6  -1   36.26    2.88
   3   6   0  217.82    8.64
  -3   6   0  204.83    8.07
   3   6   0  204.17    8.03
   3   6   0  204.92    8.20
   3   6   0  207.25    8.31
   3   6   1   36.14    2.82
   3   6   1   37.64    2.82
   3   6   1   33.62    2.84
  -3   6  -1   35.54    2.74
   3   6   1   42.22    3.01
  -3   6  -1   34.99    2.52
   3   6   2  100.76    5.03
   3   6   2   97.43    5.12
   3   6   2   94.31    5.00
   3   6   2  102.34    5.08
  -3   6  -2   92.50    4.69
   3   6   3  226.24    8.35
   3   6   3  186.24    8.29
   3   6   3  201.68    8.28
   3   6   3  221.57    8.42
  -3   6  -3  188.68    8.02
  -3   6  -4   66.38    4.47
   3   6   4   70.26    4.44
  -3   6  -4   70.89    4.35
  -3   6  -5   98.96    5.80
   3   6   5   92.45    5.52
  -3   6  -5  106.63    5.56
  -3   6  -6  278.83   11.97
   3   6   6  272.61   11.60
   3   6   7   82.45    5.47
  -3   6  -7   92.86    5.48
   3  -6  -7   78.66    4.56
   3   6   7   89.87    6.06
  -3   6  -7   74.24    5.53
   3   6   8  168.88    7.66
  -3   6  -8  218.21    8.03
  -3   6  -8  162.51    7.66
   3   6   8  199.23    8.89
  -3   6  -8  179.09    8.35
   3   6   9   14.80    2.48
  -3   6  -9   15.76    2.40
   3   6   9   10.90    2.35
  -3   6  -9    8.88    2.36
   3   6   9   11.23    2.52
   3   6   9   13.69    2.59
  -3   6  -9    7.47    2.04
   3   6  10  139.54    8.84
   3   6  10  153.73    9.68
  -3   6 -10  181.05    8.98
   3   6  10  176.63    9.48
  -3   6 -10  151.83    9.59
   3   6  11   29.65    4.10
  -3   6 -11   35.04    3.79
   3   6  11   33.55    4.49
  -3   6 -11   28.77    4.18
   3   6  11   41.84    4.53
   3   6  12  634.80   23.01
   3   6  12  546.46   23.51
   3   6  13   32.57    4.16
   3   6  13   29.36    4.46
   3   6  14  100.37    7.27
   3   6  14   91.36    7.79
   3   6  15   27.29    3.71
   3   6  15   35.35    4.66
   3   6  16   21.40    3.60
   3  -6 -16   20.57    2.94
   3   6  16   17.22    3.20
   3  -6 -17   -0.29    1.29
   3   6  17   47.35    4.26
   3  -6 -18   -0.34    1.01
   3   6  18    9.35    1.74
   3   7 -17  165.80    8.59
  -3   7  17  142.84    7.99
   3   7 -17  150.55    8.02
  -3   7  16  184.37   10.34
   3   7 -16  189.55   10.26
   3   7 -15  247.23   12.53
   3   7 -15  250.00   12.20
   3   7 -14  104.69    8.00
   3   7 -14  102.05    7.62
  -3   7  14   88.30    7.58
   3   7 -13  178.81   10.88
   3   7 -13  167.60   10.34
   3   7 -12    7.37    2.45
   3   7 -12    6.53    2.44
  -3   7  12    1.69    1.65
   3   7 -11  102.73    7.71
  -3   7  11   83.31    7.45
   3   7 -11   98.31    7.69
   3   7 -11   88.44    7.18
  -3   7  10   74.19    6.75
   3   7 -10  104.44    6.89
   3   7 -10  101.24    7.55
  -3   7  10   88.80    7.55
   3   7 -10  103.06    7.73
   3   7 -10  102.82    7.54
  -3   7   9   20.14    3.33
   3   7  -9   19.55    3.20
   3   7  -9   17.61    2.77
  -3   7   9   17.64    3.34
   3   7  -9   18.99    3.24
   3   7  -9   17.15    3.01
  -3   7   8  503.07   20.86
   3   7  -8  580.18   21.53
   3   7  -8  587.45   20.52
  -3   7   8  526.14   21.70
   3   7  -8  595.30   21.83
  -3   7   8  598.98   19.43
   3   7  -8  544.30   21.14
  -3   7   7   33.31    3.84
  -3   7   7   33.69    4.08
   3   7  -7   34.39    3.89
   3   7  -7   31.57    3.36
   3   7  -7   31.87    3.75
   3   7  -7   32.59    3.77
  -3   7   6  430.24   17.36
   3   7  -6  425.17   16.55
   3   7  -6  462.75   17.66
   3   7  -6  516.86   18.15
   3   7  -6  490.95   16.72
  -3   7   6  490.91   16.13
   3   7  -6  475.12   17.79
  -3   7   5  198.00    7.93
   3   7  -5  177.40    8.84
  -3   7   5  170.77    8.76
  -3   7   4 1312.17   39.38
  -3   7   4 1237.73   40.66
   3   7  -4 1484.52   41.04
   3   7  -4 1436.87   40.11
  -3   7   3  144.85    6.44
  -3   7   3  144.12    7.22
   3   7  -3  153.82    7.39
   3   7  -3  151.29    6.89
   3   7  -2  337.71   13.01
   3   7  -2  369.29   12.72
  -3   7   2  335.61   12.72
   3   7  -1   58.12    3.80
  -3   7   1   46.85    3.56
   3   7  -1   54.12    3.99
   3   7  -1   58.70    3.86
  -3   7   0    7.22    1.37
   3   7   0    6.50    1.35
   3   7   0    7.02    1.45
   3   7   0    6.60    1.42
   3   7   0    5.84    1.41
   3   7   1   60.18    3.92
   3   7   1   46.89    3.73
   3   7   1   56.22    3.84
  -3   7  -1   59.04    3.86
  -3   7  -2  331.01   12.01
   3   7   2  333.07   12.57
   3   7   2  352.68   12.50
   3   7   2  331.57   12.40
  -3   7  -3  143.12    6.64
   3   7   3  122.75    6.65
   3   7   3  133.87    6.76
   3   7   3  155.76    6.93
  -3   7  -4 1263.79   39.14
   3   7   4 1212.78   39.60
  -3   7  -5  181.81    8.21
   3   7   5  159.37    8.25
  -3   7  -5  180.87    8.73
  -3   7  -6  548.22   17.83
  -3   7  -6  382.78   16.48
   3   7   6  448.30   17.00
  -3   7  -6  498.15   16.85
   3   7   6  459.52   17.50
   3   7   6  466.05   17.91
   3   7   6  449.58   16.98
  -3   7  -6  443.00   17.34
   3   7   7   35.24    3.63
   3  -7  -7   38.90    3.07
  -3   7  -7   29.90    3.32
   3   7   7   35.67    3.62
  -3   7  -7   42.72    3.63
   3   7   7   35.29    3.79
   3   7   7   33.03    3.88
  -3   7  -7   28.17    3.50
  -3   7  -8  498.73   20.37
   3   7   8  525.96   20.70
  -3   7  -8  657.80   20.89
   3   7   8  605.86   21.89
   3   7   8  653.41   22.95
   3   7   8  547.41   20.82
  -3   7  -8  511.22   20.99
   3   7   9   18.45    3.05
   3   7   9   20.85    3.44
  -3   7  -9   20.79    2.92
   3   7   9   27.11    3.57
  -3   7  -9   16.16    3.09
   3   7  10   82.43    6.71
   3   7  10   97.23    7.55
  -3   7 -10  106.22    6.81
   3   7  10   97.89    7.10
  -3   7 -10   82.61    7.02
  -3   7 -11   87.34    6.32
   3   7  11   77.18    6.97
   3   7  11   89.67    6.94
   3   7  11   70.68    6.49
   3   7  12    5.60    2.13
   3   7  12    4.79    2.29
   3   7  13  171.60   11.30
   3   7  13  175.91   10.17
   3   7  13  151.11   10.34
   3   7  14   89.37    7.81
   3   7  14   80.02    7.13
   3   7  15  218.76   12.28
   3   7  15  218.01   11.92
   3   7  15  224.60   11.15
   3   7  16  184.41   10.39
   3   7  16  193.32    9.77
   3  -7 -17    5.36    1.80
   3   7  17  146.47    6.97
   3   8 -17   10.67    1.95
   3   8 -16   85.25    6.04
   3   8 -16   76.66    5.59
  -3   8  16   73.56    5.75
   3   8 -15   98.47    7.01
   3   8 -15   99.64    7.27
  -3   8  15   87.66    6.98
   3   8 -14    5.51    1.96
   3   8 -14    7.48    2.22
  -3   8  14    6.25    2.16
   3   8 -13  314.20   15.17
   3   8 -13  313.32   15.43
  -3   8  13  271.46   14.79
   3   8 -12  126.16    8.90
   3   8 -12  125.87    9.07
   3   8 -11  307.85   15.18
   3   8 -11  333.88   15.83
   3   8 -10  132.66    9.08
  -3   8  10   96.60    8.23
   3   8 -10  120.97    8.66
  -3   8  10   90.33    7.80
   3   8 -10  131.88    8.92
  -3   8   9  189.44   11.22
   3   8  -9  221.79   11.88
  -3   8   9  207.09   11.97
   3   8  -9  199.13   11.25
   3   8  -9  228.68   12.12
  -3   8   8   67.86    6.04
   3   8  -8   90.40    6.86
   3   8  -8   69.77    5.54
  -3   8   8   69.62    6.41
  -3   8   8   81.37    5.25
   3   8  -8   80.74    6.43
   3   8  -8   81.15    6.57
  -3   8   7  241.49   12.09
  -3   8   7  234.76   12.35
   3   8  -7  237.94   11.90
   3   8  -7  232.02   11.07
  -3   8   7  273.73   10.65
   3   8  -7  235.27   12.01
   3   8  -7  261.72   12.37
   3   8  -6   37.97    3.54
  -3   8   6   31.75    3.89
   3   8  -6   25.36    3.12
   3   8  -6   30.48    3.61
  -3   8   6   35.89    3.13
  -3   8   6   25.38    3.48
   3   8  -5   39.30    3.48
  -3   8   5   40.74    3.47
   3   8  -5   42.09    4.03
   3   8  -5   33.95    3.41
  -3   8   5   40.40    3.23
  -3   8   5   40.18    4.03
  -3   8   4  625.61   22.16
   3   8  -4  727.38   21.61
  -3   8   4  679.39   21.53
  -3   8   4  669.86   21.17
   3   8  -4  633.39   21.78
  -3   8   4  674.19   20.71
  -3   8   3  879.49   27.24
   3   8  -3  929.28   27.19
  -3   8   3  852.89   26.24
  -3   8   2  143.89    7.46
   3   8  -2  150.51    7.87
   3   8  -2  171.90    7.65
  -3   8   2  147.76    6.72
   3   8  -1 2185.10   66.10
  -3   8   1 2310.70   66.47
   3   8  -1 2288.47   67.11
  -3   8   0   62.54    4.42
   3   8   0   65.55    4.51
   3   8   0   72.48    4.97
   3   8   0   79.99    4.85
  -3   8  -1 2384.46   66.56
   3   8   1 2206.71   66.30
   3   8   1 2348.58   67.16
   3   8   1 2435.09   66.75
  -3   8  -2  162.57    7.33
   3   8   2  141.04    7.40
   3   8   2  150.34    7.72
   3   8   2  168.78    7.78
  -3   8  -3  826.69   26.86
  -3   8  -3  856.66   26.82
   3   8   3  781.46   26.94
  -3   8  -4  696.13   23.42
  -3   8  -4  627.51   22.61
   3   8   4  653.99   22.81
  -3   8  -4  636.39   21.98
  -3   8  -4  671.20   22.35
   3   8   5   39.79    4.06
  -3   8  -5   52.60    4.59
  -3   8  -5   44.50    4.05
   3   8   5   39.47    3.89
  -3   8  -5   50.01    4.03
  -3   8  -6   33.25    3.42
  -3   8  -6   31.36    3.29
   3   8   6   28.88    3.50
   3   8   6   28.48    3.61
  -3   8  -6   31.77    3.58
   3   8   6   26.88    3.35
   3   8   7  226.82   11.38
  -3   8  -7  252.70   11.19
   3   8   7  235.60   11.52
   3   8   7  248.28   12.07
   3  -8  -7  262.88   10.47
  -3   8  -7  213.26   11.51
   3   8   8   72.13    6.01
  -3   8  -8   85.17    5.99
   3   8   8   88.21    6.82
   3   8   8   70.35    5.93
  -3   8  -8   75.98    6.43
   3   8   9  187.49   10.88
  -3   8  -9  252.05   11.38
   3   8   9  229.46   12.14
   3   8   9  234.71   12.38
   3   8   9  216.04   11.47
  -3   8  -9  186.60   11.31
   3   8  10  115.04    8.28
  -3   8 -10  124.36    7.82
   3   8  10  105.15    8.24
   3   8  10  127.28    9.04
   3   8  10  123.51    8.38
   3   8  11  309.93   15.52
   3   8  11  315.74   14.68
   3   8  12  123.19    9.14
   3   8  12  124.88    8.54
   3   8  12  111.00    8.59
   3   8  13  309.75   14.43
   3   8  13  279.03   14.79
   3   8  14    7.99    2.31
   3   8  14    3.15    1.75
   3   8  15   96.87    6.64
   3   8  15   93.61    7.09
   3   8  16   73.57    5.68
   3  -8 -17    1.02    0.91
   3   8  17   11.41    1.94
  -3   9  16   30.56    3.45
   3   9 -16   45.26    3.95
  -3   9  15  102.74    7.32
   3   9 -15  131.06    7.84
   3   9 -14   12.47    2.68
  -3   9  14   11.98    2.80
   3   9 -14   10.82    2.65
   3   9 -13   72.96    6.48
   3   9 -13   65.11    6.33
   3   9 -12   36.70    4.88
  -3   9  12   32.63    4.86
   3   9 -12   42.32    5.18
   3   9 -11    2.65    1.76
   3   9 -11    1.87    1.56
  -3   9  11    2.25    1.73
   3   9 -10  154.21   10.15
   3   9 -10  149.46   10.07
  -3   9   9  150.50    9.31
   3   9  -9  184.44    9.98
  -3   9   9  140.96    8.97
   3   9  -9  188.99   10.06
  -3   9   8   30.43    4.23
   3   9  -8   36.12    4.47
  -3   9   8   29.69    4.31
   3   9  -8   41.05    4.69
  -3   9   8   41.44    3.74
  -3   9   7 1058.97   37.14
  -3   9   7 1044.53   37.43
   3   9  -7 1115.85   37.26
   3   9  -7 1142.06   37.37
  -3   9   7 1187.05   34.75
   3   9  -6  544.81   18.75
  -3   9   6  474.44   20.00
   3   9  -6  469.86   18.54
   3   9  -6  483.07   19.63
  -3   9   6  572.05   18.20
  -3   9   6  483.04   19.82
   3   9  -5  666.85   21.30
  -3   9   5  552.13   22.25
   3   9  -5  597.22   22.02
   3   9  -5  642.13   21.91
   3   9  -5  524.71   20.63
  -3   9   5  670.46   20.52
  -3   9   5  574.86   21.99
  -3   9   4  101.73    6.95
  -3   9   4  138.02    7.22
   3   9  -4  129.56    6.94
  -3   9   4  124.37    7.81
   3   9  -4  124.10    7.33
   3   9  -4  102.57    6.42
  -3   9   4  129.93    6.81
  -3   9   4  140.13    6.56
  -3   9   3  237.67   11.03
   3   9  -3  282.45   11.02
  -3   9   3  247.40   10.76
   3   9  -3  215.91   10.00
  -3   9   3  256.33    9.93
  -3   9   3  234.73   10.87
  -3   9   3  253.98   12.19
   3   9  -3  240.23   10.97
  -3   9   2  153.89    7.63
  -3   9   2  171.07    8.54
  -3   9   2  159.52    8.26
   3   9  -2  169.48    8.12
  -3   9   2  158.90    8.08
  -3   9   2  153.68    8.20
  -3   9   2  152.39    8.81
   3   9  -2  151.43    8.06
  -3   9   1  435.33   15.69
  -3   9   1  456.46   16.59
   3   9  -1  437.12   16.05
  -3   9   1  405.50   15.89
   3   9  -1  454.11   16.17
  -3   9   1  414.50   15.96
  -3   9   1  425.52   16.35
   3   9  -1  493.67   16.68
  -3   9   1  480.07   17.64
   3   9  -1  397.11   15.88
   3   9  -1  381.01   15.51
   3   9  -1  474.37   15.62
  -3   9   0   29.52    3.28
  -3   9   0   23.47    2.84
   3   9   0   22.44    2.77
   3   9   0   28.16    3.07
  -3   9   0   23.91    2.87
  -3   9   0   18.57    2.71
   3   9   0   28.18    3.15
   3   9   0   24.26    2.87
   3   9   0   24.70    2.62
   3   9   0   23.49    2.77
  -3   9   0   33.37    3.74
  -3   9  -1  441.41   17.09
  -3   9  -1  445.21   16.87
  -3   9  -1  427.50   16.25
   3   9   1  480.91   16.61
   3   9   1  420.30   16.05
  -3   9  -1  400.93   15.96
  -3   9  -1  426.59   16.44
   3   9   1  478.93   16.72
   3   9   1  440.93   16.13
  -3   9  -1  465.15   17.55
   3   9   1  458.42   15.72
  -3   9  -2  142.71    7.80
  -3   9  -2  159.60    8.68
  -3   9  -2  158.95    8.22
  -3   9  -2  167.43    8.73
   3   9   2  158.33    8.10
   3   9   2  175.77    8.34
  -3   9  -3  237.45   10.34
  -3   9  -3  226.46   10.34
  -3   9  -3  237.18   10.87
  -3   9  -3  263.95   11.57
  -3   9  -3  241.03   10.72
  -3   9  -3  224.95   11.08
   3   9   3  211.41   10.46
   3   9   3  278.39   11.11
  -3   9  -4  124.93    7.06
  -3   9  -4  130.87    7.11
  -3   9  -4  126.27    7.00
  -3   9  -4  127.73    7.47
  -3   9  -4  147.41    8.14
   3   9   4  121.23    7.63
  -3   9  -4  124.55    7.89
   3   9   4  114.12    7.15
   3   9   4  153.70    7.61
   3   9   5  587.31   22.52
  -3   9  -5  658.73   22.41
  -3   9  -5  682.54   23.08
   3   9   5  547.62   21.74
  -3   9  -5  645.06   21.88
  -3   9  -5  612.84   21.38
  -3   9  -6  541.70   19.48
  -3   9  -6  547.90   19.27
  -3   9  -6  556.08   19.99
   3   9   6  504.67   19.73
   3   9   6  534.21   20.47
  -3   9  -7 1180.45   35.94
   3  -9  -7 1183.14   34.48
   3   9   7 1058.63   36.70
   3   9   7 1050.37   36.07
   3   9   7 1020.74   36.04
   3   9   8   32.61    4.28
   3   9   8   32.14    4.08
   3   9   8   28.29    3.88
  -3   9  -8   34.97    3.91
  -3   9  -9  195.38    8.94
   3   9   9  172.70    9.54
   3   9   9  178.96    9.33
   3   9  10  115.32    8.91
   3   9  10  131.23    8.98
   3   9  11    0.70    1.33
   3   9  11    2.09    1.77
   3   9  12   39.95    4.75
   3   9  12   32.29    4.61
   3   9  13   61.66    5.74
   3   9  13   59.18    5.96
   3   9  14   11.78    2.64
   3   9  14   10.94    2.61
   3   9  15  113.28    7.52
   3  -9 -16   54.34    4.05
   3   9  16   36.40    3.78
  -3  10  16   22.14    2.80
  -3  10  15   53.17    4.70
   3  10 -15   59.22    4.84
  -3  10  14   50.98    5.13
   3  10 -14   61.60    5.48
  -3  10  13   60.77    6.02
   3  10 -13   75.07    6.50
   3  10 -13   76.07    6.55
   3  10 -12   19.75    3.56
  -3  10  12   14.82    3.33
   3  10 -12   18.94    3.54
   3  10 -11  192.07   11.40
   3  10 -11  196.02   11.57
   3  10 -10   29.51    4.34
   3  10 -10   20.33    3.73
  -3  10  10   22.25    3.91
   3  10  -9  207.56   10.74
   3  10  -9  193.95   10.38
   3  10  -8   44.44    5.11
  -3  10   8   34.64    4.67
  -3  10   8   33.17    4.53
   3  10  -8   30.88    4.37
  -3  10   7   18.64    2.56
   3  10  -7   19.14    3.39
  -3  10   7   18.02    3.22
  -3  10   7   13.29    2.96
   3  10  -6   23.86    3.56
  -3  10   6   22.83    3.51
  -3  10   6   25.93    3.85
   3  10  -6   28.60    3.29
  -3  10   5   12.58    2.84
   3  10  -5    7.75    2.02
   3  10  -5    7.40    1.85
  -3  10   5    7.72    2.18
  -3  10   4   41.56    4.43
   3  10  -4   55.88    4.51
   3  10  -4   50.73    4.69
  -3  10   4   40.51    4.82
  -3  10   4   47.37    4.10
  -3  10   3  175.08    9.06
  -3  10   3  187.63    7.12
  -3  10   3   -0.14    1.40
  -3  10   3  161.78    7.85
   3  10  -3  193.90    7.90
  -3  10   3  176.65    7.81
   3  10  -3  169.41    7.22
   3  10  -3  168.45    7.95
  -3  10   3   -1.73    1.66
  -3  10   3  187.65    8.33
  -3  10   2   73.75    5.33
  -3  10   2   -0.43    1.44
   3  10  -2   56.57    4.59
  -3  10   2    1.55    1.55
  -3  10   2   70.38    5.20
  -3  10   2   63.03    4.81
   3  10  -2   74.19    5.00
  -3  10   2   60.77    4.67
   3  10  -2   52.83    4.45
  -3  10   2   71.65    5.78
  -3  10   1  637.51   15.30
   3  10  -1  591.67   14.26
  -3  10   1  562.23   13.83
   3  10  -1  688.66   14.87
  -3  10   1  604.89   14.28
  -3  10   1  617.54   13.62
  -3  10   1  650.25   15.12
  -3  10   1  684.15   17.10
   3  10  -1  601.80   14.02
  -3  10   0  329.64   14.10
   3  10   0  320.44   13.65
  -3  10   0  343.66   14.23
  -3  10   0  327.72   13.75
   3  10   0  338.45   13.80
   3  10   0  362.74   14.01
  -3  10   0  326.01   13.72
  -3  10   0  333.98   13.81
   3  10   0  337.11   13.64
  -3  10   0  353.53   15.11
  -3  10  -1  685.95   16.91
  -3  10  -1  646.85   15.92
  -3  10  -1  648.38   15.43
  -3  10  -1  618.97   14.42
   3  10   1  671.68   14.84
  -3  10  -1  623.58   14.44
   3  10   1  622.36   14.18
  -3  10  -1  618.69   14.88
  -3  10  -1  615.38   14.42
  -3  10  -2   66.29    5.21
   3  10   2   56.46    4.52
   3  10   2   77.51    5.20
  -3  10  -2   59.68    4.58
  -3  10  -2   68.79    5.08
  -3  10  -2   63.05    5.13
  -3  10  -2   62.72    4.83
  -3  10  -3  167.88    8.38
   3  10   3  161.72    7.72
   3  10   3  208.05    8.39
  -3  10  -3  179.86    7.79
  -3  10  -3  159.65    7.06
  -3  10  -3  175.08    7.95
  -3  10  -3   -0.28    1.34
  -3  10  -3  161.70    7.80
  -3  10  -3  182.43    8.50
   3  10   3   -0.77    1.31
  -3  10  -4   46.34    4.78
  -3  10  -4   46.61    4.21
   3  10   4   39.95    4.21
  -3  10  -4   56.28    5.01
  -3  10  -4   45.16    4.45
  -3  10  -4   46.07    3.82
   3  10   5    7.40    2.21
  -3  10  -5    7.70    2.15
  -3  10  -5    8.75    2.17
  -3  10  -5    8.32    2.29
  -3  10  -5    5.51    1.71
   3  10   5    5.56    1.95
  -3  10  -6   31.01    3.50
   3  10   6   23.72    3.64
  -3  10  -6   29.75    4.11
  -3  10  -6   26.85    3.58
   3  10   6   24.63    3.45
  -3  10  -7   15.74    3.29
   3  10   7   15.67    2.99
   3  10   7   14.04    2.82
   3  10   7   17.36    3.03
   3 -10  -7   18.75    2.58
   3  10   8   40.44    4.68
   3  10   8   36.07    4.59
   3  10   8   37.51    4.61
   3  10   9  177.45    9.47
   3  10   9  181.56    9.96
   3  10  10   26.04    3.98
   3  10  10   19.00    3.57
   3  10  11  175.36   10.38
   3  10  11  161.48   10.43
   3  10  12   21.81    3.50
   3  10  12   16.19    3.33
   3  10  13   71.98    6.33
  -3  10 -14   60.38    5.50
   3  10  14   53.83    5.20
  -3  10 -15   57.10    4.84
   3  10  15   53.68    4.68
   3 -10 -16   29.34    2.75
  -3  10 -16   26.67    2.90
  -3  11  15   22.58    2.90
  -3  11  14   23.40    3.36
   3  11 -13   44.80    4.71
  -3  11  13   34.80    4.27
  -3  11  12    3.55    2.10
   3  11 -12    8.05    2.38
   3  11 -11   22.02    3.71
  -3  11  11   14.94    3.26
  -3  11  10   21.89    3.60
  -3  11  10   13.21    3.22
   3  11 -10   14.35    3.18
  -3  11   9   50.80    5.97
   3  11  -9   58.63    6.23
  -3  11   8   30.28    4.53
   3  11  -8   39.89    4.99
   3  11  -7  122.28    8.77
  -3  11   6    4.19    2.06
   3  11  -6    4.61    1.72
  -3  11   6    5.51    2.18
   3  11  -6    6.91    2.14
   3  11  -5   39.12    4.01
   3  11  -5   40.90    4.44
  -3  11   5   35.21    4.82
  -3  11   5   31.96    4.21
  -3  11   4   33.80    3.52
  -3  11   4   24.02    3.40
   3  11  -4   33.13    3.49
  -3  11   4   31.95    3.86
   3  11  -4   33.09    3.98
   3  11  -4   22.74    3.34
  -3  11   4   28.84    4.25
  -3  11   3   19.74    3.50
  -3  11   3   22.76    3.09
  -3  11   3   16.26    2.90
   3  11  -3   20.91    3.02
  -3  11   3   16.46    2.78
   3  11  -3   20.66    2.88
   3  11  -3   20.34    3.17
   3  11  -3   18.49    3.02
  -3  11   3   15.83    2.56
  -3  11   3   22.50    3.33
  -3  11   2   41.27    3.82
   3  11  -2   38.93    4.12
  -3  11   2   36.23    4.08
   3  11  -2   44.25    4.29
  -3  11   2   35.07    3.98
   3  11  -2   37.38    4.19
  -3  11   2   37.50    4.63
  -3  11   2   36.64    4.21
  -3  11   1   36.16    4.37
  -3  11   1   34.59    3.36
  -3  11   1   29.35    3.45
  -3  11   1   35.24    3.95
  -3  11   1   29.06    3.51
   3  11  -1   38.90    3.94
  -3  11   1   23.67    3.16
   3  11  -1   26.06    3.40
   3  11  -1   32.29    3.63
  -3  11   1   35.60    4.00
  -3  11   0   25.59    3.49
  -3  11   0   -0.79    1.26
   3  11   0   29.09    3.53
  -3  11   0   36.51    4.34
  -3  11   0   30.26    3.86
  -3  11   0   26.75    3.24
  -3  11   0   27.04    3.54
   3  11   0   32.19    3.60
   3  11   0   32.00    3.65
  -3  11   0   23.48    3.16
  -3  11   0   19.31    2.95
   3  11   0   -1.18    1.46
  -3  11   0   -0.18    1.27
  -3  11   0   25.44    2.92
  -3  11  -1   36.55    3.42
  -3  11  -1   33.02    4.00
  -3  11  -1   34.92    3.93
   3  11   1   35.15    3.84
   3  11   1   24.11    3.21
  -3  11  -1   27.87    3.40
   3  11   1   26.10    3.30
  -3  11  -1   30.47    3.56
  -3  11  -1   27.70    3.59
  -3  11  -2   38.81    3.56
  -3  11  -2   39.30    4.30
  -3  11  -2   42.32    4.30
  -3  11  -2   41.41    4.29
   3  11   2   33.50    3.70
   3  11   2   43.61    4.20
  -3  11  -2   37.68    3.92
   3  11   2   38.19    3.93
  -3  11  -2   34.71    3.84
  -3  11  -2   34.94    3.97
  -3  11  -3   19.61    3.15
   3  11   3   18.75    2.92
   3  11   3   23.84    3.25
  -3  11  -3   16.67    2.79
  -3  11  -3   24.58    3.11
  -3  11  -3   17.35    3.03
  -3  11  -3   21.93    3.31
  -3  11  -3   16.18    2.93
  -3  11  -3   20.84    2.74
  -3  11  -3   20.97    3.20
  -3  11  -4   26.39    3.55
   3  11   4   25.45    3.43
  -3  11  -4   30.34    3.41
  -3  11  -4   33.09    4.19
  -3  11  -4   30.66    3.20
  -3  11  -4   31.76    3.57
  -3  11  -4   27.56    3.60
  -3  11  -5   41.06    4.40
  -3  11  -5   36.04    4.54
  -3  11  -5   32.93    3.71
   3  11   5   28.95    3.89
  -3  11  -6    8.27    2.16
  -3  11  -6    5.98    2.18
  -3  11  -6    4.70    1.73
   3  11   6    6.32    2.10
  -3  11  -7  111.65    8.51
   3  11   8   36.21    4.67
  -3  11  -8   39.56    5.07
   3  11   9   62.56    6.04
   3  11   9   54.02    5.81
  -3  11  -9   64.52    6.44
   3  11  10   20.27    3.13
   3  11  10   12.73    3.17
  -3  11 -10   12.45    2.99
   3  11  11   19.03    3.53
  -3  11 -11   19.99    3.56
   3  11  12    2.91    2.01
  -3  11 -12    5.51    2.15
   3  11  13   32.82    4.06
  -3  11 -13   35.26    4.26
  -3  11 -14   26.17    3.34
  -3  11 -15   26.65    3.00
   3  12 -14   25.44    2.80
  -3  12  14   31.53    3.47
  -3  12  13   94.71    6.84
  -3  12  12   47.71    5.22
  -3  12  11   21.98    3.74
   3  12 -10   49.13    5.38
  -3  12  10   33.23    4.78
   3  12  -9   51.13    5.64
  -3  12   9   40.44    5.30
   3  12  -8   50.06    5.55
  -3  12   8   39.04    5.35
   3  12  -7   13.46    2.97
  -3  12   7    9.99    3.03
  -3  12   6   24.73    4.16
   3  12  -6   26.89    3.95
   3  12  -6   29.81    3.59
  -3  12   5    2.79    1.98
   3  12  -5    2.42    1.62
   3  12  -5    4.64    1.88
   3  12  -5    2.99    1.43
   3  12  -4  139.09    8.12
  -3  12   4  127.93    8.69
   3  12  -4  148.21    9.28
  -3  12   4  144.23    9.91
  -3  12   4  154.36    9.14
   3  12  -4  137.41    8.83
  -3  12   3  342.53   14.18
  -3  12   3  282.92   14.35
   3  12  -3  356.55   14.60
  -3  12   3  330.10   14.47
   3  12  -3  324.45   14.03
   3  12  -3  316.38   15.06
  -3  12   3  335.00   16.17
  -3  12   3  330.88   15.00
   3  12  -3  323.34   14.68
  -3  12   3  337.94   13.78
  -3  12   3  319.10   13.29
  -3  12   2   59.29    4.89
  -3  12   2   42.95    4.62
   3  12  -2   54.44    4.87
  -3  12   2   45.54    4.60
   3  12  -2   41.38    4.11
   3  12  -2   49.52    5.11
  -3  12   2   52.59    4.45
   3  12  -2   53.91    5.00
  -3  12   2   49.46    4.22
  -3  12   2   54.51    5.66
  -3  12   2   51.64    5.07
  -3  12   1   25.48    3.67
  -3  12   1   32.08    4.31
  -3  12   1   27.55    3.98
  -3  12   1   33.87    4.16
  -3  12   1   24.92    3.46
   3  12  -1   29.63    3.67
  -3  12   1   23.77    3.36
  -3  12   1   25.78    3.15
   3  12  -1   33.78    3.91
  -3  12   1   22.49    3.01
   3  12  -1   25.01    3.56
  -3  12   0   23.79    3.39
  -3  12   0   25.92    3.74
   3  12   0   24.04    3.40
  -3  12   0   21.55    3.29
  -3  12   0   23.41    3.11
   3  12   0   26.85    3.63
  -3  12   0   23.16    3.54
  -3  12   0   33.10    4.32
  -3  12  -1   24.53    3.56
  -3  12  -1   31.41    4.10
  -3  12  -1   30.03    3.76
  -3  12  -1   33.19    4.27
   3  12   1   22.82    3.32
   3  12   1   30.75    3.88
  -3  12  -1   22.59    3.33
   3  12   1   23.85    3.50
  -3  12  -1   29.86    3.43
  -3  12  -1   25.33    3.72
  -3  12  -1   24.10    3.44
  -3  12  -1   25.01    3.10
  -3  12  -2   54.83    5.22
   3  12   2   46.34    4.54
   3  12   2   58.59    5.12
  -3  12  -2   45.54    4.50
  -3  12  -2   53.19    4.61
  -3  12  -2   55.24    5.17
  -3  12  -2   49.50    4.19
  -3  12  -2   50.35    4.89
  -3  12  -2   48.37    4.92
  -3  12  -2   54.97    4.95
  -3  12  -2   44.28    3.95
   3  12   3  301.10   14.43
   3  12   3  373.42   15.00
  -3  12  -3  319.45   14.31
  -3  12  -3  311.15   13.97
  -3  12  -3  334.89   15.12
  -3  12  -3  354.83   15.65
  -3  12  -3  349.64   15.16
  -3  12  -3  335.17   15.47
  -3  12  -3  322.51   14.73
  -3  12  -3  317.61   13.25
  -3  12  -3  346.45   13.82
   3  12   4  119.51    8.21
  -3  12  -4  145.96    8.35
  -3  12  -4  145.59    9.36
  -3  12  -4  159.73    7.94
  -3  12  -4  129.29    8.58
  -3  12  -4  139.26    9.09
  -3  12  -4  137.31    8.67
  -3  12  -5    2.14    1.27
  -3  12  -5    3.71    1.79
  -3  12  -5    1.56    1.41
  -3  12  -5    2.76    1.48
  -3  12  -6   25.61    3.40
  -3  12  -6   27.39    4.09
  -3  12  -6   19.28    3.45
  -3  12  -7   14.43    3.28
   3  12   7   -0.77    1.75
  -3  12  -8   48.99    5.59
  -3  12  -9   41.21    5.07
  -3  12 -10   48.54    5.45
   3  12  10   63.09    5.24
  -3  12 -11   26.48    3.89
  -3  12 -12   61.32    5.52
  -3  12 -13  104.91    6.93
  -3  12 -14   32.77    3.35
  -3  13  13   11.65    2.18
   3  13 -13   14.37    2.13
  -3  13  12   18.41    2.97
   3  13 -12   18.47    2.69
  -3  13  11   11.94    2.66
   3  13 -11   15.99    2.67
  -3  13  10   26.24    3.94
   3  13 -10   28.13    3.63
  -3  13   9    4.26    1.96
   3  13  -9    1.62    1.55
  -3  13   8    9.99    2.85
   3  13  -8   10.30    2.61
  -3  13   7   71.52    6.70
   3  13  -7   76.99    6.17
  -3  13   6    6.26    2.49
   3  13  -6    8.25    2.12
   3  13  -6    7.20    2.33
  -3  13   5  554.82   23.46
   3  13  -5  567.08   20.77
   3  13  -5  547.69   21.79
  -3  13   4   58.73    6.19
   3  13  -4   51.79    5.22
   3  13  -4   47.02    4.59
   3  13  -3  264.45   10.22
  -3  13   3  282.74   12.09
  -3  13   3  330.16   13.81
  -3  13   3  332.36   12.65
  -3  13   3  333.30   11.38
   3  13  -3  324.52   12.12
  -3  13   3  311.89   10.23
   3  13  -2  106.38    7.15
  -3  13   2  125.45    8.50
  -3  13   2  136.68    7.92
  -3  13   2  117.01    7.01
  -3  13   2  136.87    9.38
  -3  13   2  110.50    8.01
  -3  13   1  102.21    7.61
  -3  13   1  100.23    6.32
  -3  13   1  104.58    7.60
  -3  13   0    0.70    1.14
  -3  13   0    1.35    1.43
  -3  13   0   -0.58    1.25
  -3  13   0    1.27    1.19
  -3  13   0    2.25    1.80
  -3  13  -1  105.95    7.69
  -3  13  -1  109.96    7.89
  -3  13  -1   90.42    7.26
  -3  13  -1  100.06    7.08
  -3  13  -1  109.28    7.79
  -3  13  -1  105.45    6.65
  -3  13  -2  107.72    6.93
  -3  13  -2  124.42    8.23
  -3  13  -2  117.45    7.79
  -3  13  -2  117.53    7.88
  -3  13  -2  117.15    7.46
  -3  13  -2  118.83    8.07
  -3  13  -2  113.31    6.58
  -3  13  -3  276.87   10.48
  -3  13  -3  297.84   11.81
  -3  13  -3  326.81   12.67
  -3  13  -3  315.52   12.13
  -3  13  -3  302.21   12.33
  -3  13  -3  292.24   11.16
  -3  13  -3  287.18   11.47
  -3  13  -3  284.87    9.70
  -3  13  -4   54.74    4.92
  -3  13  -4   48.01    5.31
  -3  13  -4   50.02    5.16
  -3  13  -4   51.57    4.37
  -3  13  -4   52.70    5.28
  -3  13  -5  535.08   20.22
  -3  13  -5  569.62   21.53
  -3  13  -5  550.57   22.12
  -3  13  -5  516.03   21.15
  -3  13  -6    6.45    1.99
   3 -13  -6   10.03    2.08
  -3  13  -6   10.02    2.78
  -3  13  -6    7.57    2.35
  -3  13  -7   78.40    6.56
  -3  13  -7   63.43    5.75
  -3  13  -8    8.42    2.42
  -3  13  -8   10.08    2.59
  -3  13  -9    4.02    1.87
  -3  13  -9    2.57    1.72
  -3  13 -10   34.47    4.25
  -3  13 -10   31.01    3.96
  -3  13 -11   17.11    2.92
  -3  13 -11   14.00    2.60
  -3  13 -12   28.17    3.41
  -3  13 -12   20.67    2.92
  -3  13 -13   13.67    2.20
  -3  14  12   56.14    4.53
   3  14 -12   65.14    4.16
  -3  14  11   92.50    6.55
   3  14 -11  103.91    6.00
  -3  14  10  104.83    7.54
   3  14 -10  128.26    7.23
  -3  14   9   53.66    5.47
   3  14  -9   58.45    5.10
  -3  14   8   22.75    3.69
   3  14  -8   21.82    3.20
  -3  14   7  131.80    9.32
   3  14  -7  138.32    8.56
  -3  14   6    8.55    2.61
   3  14  -6   12.35    2.75
  -3  14   5    1.08    1.43
   3  14  -5    1.49    1.42
   3  14  -5    0.51    1.08
  -3  14   4   40.38    5.15
  -3  14   4   36.81    4.54
   3  14  -4   35.26    4.35
   3  14  -4   33.88    3.83
  -3  14   3  190.27   11.50
  -3  14   3  188.71    9.19
   3  14  -3  168.81    9.32
  -3  14   3  157.01   10.05
   3  14  -2  184.34   10.02
  -3  14   2  219.69   10.80
  -3  14   2  203.46    9.93
  -3  14   2  204.19   11.42
   3  14  -1   83.86    6.35
  -3  14   1  109.63    7.22
  -3  14   1   98.74    6.41
  -3  14   1   95.90    7.41
  -3  14   1   82.61    6.93
  -3  14   0  393.56   15.92
  -3  14   0  371.08   14.80
  -3  14   0  337.34   15.97
  -3  14   0  336.90   15.87
  -3  14  -1   79.01    6.27
  -3  14  -1  106.96    7.65
  -3  14  -1   96.05    6.28
  -3  14  -1   80.13    6.71
  -3  14  -1   94.03    7.30
  -3  14  -2  186.47    9.25
  -3  14  -2  213.76   10.70
  -3  14  -2  197.67    8.74
  -3  14  -2  189.45    9.97
  -3  14  -2  210.06   10.64
  -3  14  -3  168.15    9.34
  -3  14  -3  175.73    9.84
  -3  14  -3  165.30   10.16
  -3  14  -3  164.03    8.70
  -3  14  -3  191.04   10.45
  -3  14  -4   34.28    3.90
  -3  14  -4   40.45    4.44
  -3  14  -4   37.47    4.66
  -3  14  -4   38.14    4.61
  -3  14  -4   44.40    4.01
  -3  14  -4   42.29    4.63
  -3  14  -5    1.58    1.22
  -3  14  -5    2.60    1.83
  -3  14  -5    0.97    1.25
  -3  14  -5    0.87    1.37
  -3  14  -6   10.33    2.57
  -3  14  -6   11.53    2.43
  -3  14  -6    9.02    2.35
  -3  14  -7  134.15    8.80
  -3  14  -7  127.77    7.85
  -3  14  -7  127.76    8.35
  -3  14  -8   26.12    3.72
  -3  14  -8   25.09    3.53
  -3  14  -9   53.13    5.14
  -3  14  -9   46.01    4.71
  -3  14 -10  134.49    8.04
  -3  14 -10  124.30    7.47
  -3  14 -11  101.91    6.46
  -3  14 -11   97.76    6.04
  -3  14 -12   61.62    4.44
  -3  15  10   25.51    3.16
   3  15 -10   27.67    2.86
  -3  15   9   90.08    6.56
   3  15  -9  107.91    6.30
  -3  15   8  293.31   14.12
   3  15  -8  342.80   13.61
  -3  15   7  159.95    9.90
   3  15  -7  189.22    9.53
  -3  15   6  123.25    8.07
   3  15  -6   36.98    4.19
  -3  15   5  398.27   17.51
   3  15  -5  367.69   14.88
   3  15  -4   66.88    5.19
   3  15  -3  272.78   11.86
  -3  15   3  281.31   11.62
  -3  15   2   55.41    5.41
   3  15  -2   55.31    4.82
  -3  15   2   59.79    4.82
   3  15  -1   15.49    2.68
  -3  15   1   17.84    3.11
  -3  15   1   14.60    2.87
  -3  15   1   21.65    3.09
  -3  15   1   16.01    2.60
  -3  15   0   11.08    2.44
   3  15   0   11.08    2.38
  -3  15   0   15.50    2.89
  -3  15   0   10.56    2.46
  -3  15   0   12.83    2.63
  -3  15   0   12.59    2.48
  -3  15  -1   15.25    2.77
  -3  15  -1   18.40    3.15
  -3  15  -1   15.31    2.95
  -3  15  -1   19.38    3.04
  -3  15  -1   16.43    2.62
  -3  15  -2   56.29    4.80
  -3  15  -2   57.54    5.16
  -3  15  -2   61.66    4.60
  -3  15  -3  250.69   11.91
  -3  15  -3  240.94   12.38
  -3  15  -3  277.61   11.63
  -3  15  -4   73.55    5.12
  -3  15  -4   72.65    5.74
  -3  15  -4   78.42    6.44
  -3  15  -4   72.82    5.55
  -3  15  -5  383.25   11.37
  -3  15  -5  409.43   13.62
  -3  15  -6  133.22    6.86
  -3  15  -6  141.05    7.88
  -3  15  -7  171.80    9.51
  -3  15  -7  154.02    8.82
  -3  15  -8  334.43   14.00
  -3  15  -8  298.12   13.17
  -3  15  -9   98.20    6.38
  -3  15  -9   93.11    6.07
  -3  15 -10   35.63    3.49
  -3  16   6   21.17    2.86
  -3  16   5    0.34    0.95
  -3  16   5    0.61    1.09
  -3  16   4   33.18    3.79
   3  16  -4   33.89    3.38
  -3  16   3   60.03    5.22
   3  16  -3   60.28    4.66
  -3  16   3   69.78    4.82
  -3  16   2    6.93    1.93
  -3  16   2    5.53    1.78
   3  16  -2    5.60    1.67
  -3  16   2    8.62    1.91
  -3  16   1   41.05    4.39
  -3  16   1   45.63    4.37
   3  16  -1   50.45    4.39
  -3  16   1   57.67    4.49
  -3  16   0   95.94    6.75
  -3  16   0   89.95    6.31
   3  16   0   96.37    6.24
  -3  16   0  102.82    6.17
   3  16   1   44.43    4.21
  -3  16  -1   47.08    4.41
  -3  16  -1   53.90    4.90
  -3  16  -1   52.14    4.61
  -3  16  -1   52.67    4.24
   3  16   2    6.28    1.78
  -3  16  -2    9.22    2.04
  -3  16  -2    9.48    2.19
  -3  16  -2   12.45    2.34
  -3  16  -2   10.03    1.98
  -3  16  -3   72.79    4.92
  -3  16  -3   78.10    5.53
  -3  16  -3   62.32    4.93
   3 -16  -4   38.27    3.42
  -3  16  -4   34.28    3.50
  -3  16  -4   33.28    3.53
  -3  16  -5    1.24    1.07
  -3  16  -5    0.84    0.97
   3  16   5    0.15    1.17
  -3  16  -6   26.70    3.41
  -3  16  -7   15.23    2.46
  -3  16  -8   35.88    3.51
   3  16   8   38.79    3.25
  -3  16  -9    3.78    1.22
  -3  17   6    7.09    1.45
   3  17  -6   -1.10    1.18
  -3  17   5    3.64    1.23
   3  17  -5   12.53    2.40
  -3  17   4    2.27    1.03
  -3  17   4    3.50    1.30
  -3  17   3   12.80    2.13
  -3  17   3   14.07    2.26
  -3  17   2    9.37    1.90
   3  17  -2   12.34    1.96
  -3  17   2   13.83    2.25
   3  17  -1    1.03    1.65
  -3  17   1    4.39    1.47
   3  17  -1    4.13    1.37
  -3  17   1    6.31    1.64
  -3  17   0    9.97    1.94
   3  17   0    9.22    1.81
  -3  17   0   12.72    2.24
   3  17   1    5.23    1.44
  -3  17  -1    5.29    1.53
  -3  17  -1    6.32    1.66
   3  17   2   10.67    1.93
  -3  17  -2   12.60    2.04
   3 -17  -3   18.25    2.16
   3  17   3   15.35    2.18
  -3  17  -3   14.92    2.18
   3  17   4    0.13    0.97
   3  17   4    1.92    0.95
   3  17   5    3.78    1.15
   3  17   6    9.18    1.56
   3  18  -1   12.15    1.75
   3  18   0   89.05    4.75
   3  18   1    9.63    1.58
   3 -18  -1   12.82    1.54
   3 -18  -2    3.49    0.90
   4   0   0  567.78   16.91
   4   0   1 1934.51   53.42
   4   0  -1 1936.73   53.35
   4   0   1 2027.90   53.57
   4   0  -1 1929.25   52.79
   4   0   1 1865.54   52.75
   4   0   2 2389.73   18.18
   4   0  -2 2344.92   17.44
  -4   0  -3 4013.83  106.35
   4   0  -3 3808.95  106.43
  -4   0  -4 1144.95   32.28
   4   0  -4 1076.23   32.53
  -4   0  -5   48.30    3.21
   4   0  -5   52.01    3.61
  -4   0  -6    4.02    1.06
   4   0  -6    6.00    1.41
  -4   0   7   33.39    2.77
  -4   0  -7   40.82    3.25
   4   0  -7   38.63    3.54
  -4   0   8    8.65    1.65
   4   0  -8    9.13    1.91
  -4   0  -9  524.82   18.75
   4   0  -9  505.74   19.82
   4   0  -9  506.50   19.74
   4   0  -9  514.36   18.01
  -4   0 -10  639.38   14.48
   4   0 -10  604.64   16.07
   4   0 -10  604.67   15.84
   4   0 -10  621.28   13.05
  -4   0 -11   81.15    5.97
   4   0 -11   73.70    6.34
   4   0 -11   87.27    5.92
   4   0 -11   81.87    6.51
   4   0 -11   83.41    5.58
  -4   0 -12  911.24   30.29
   4   0 -12  811.20   30.70
   4   0 -12  940.57   29.96
   4   0 -12  789.25   30.35
  -4   0  12  900.78   29.89
   4   0 -12  807.86   28.45
   4   0  12  927.68   33.03
  -4   0 -13   89.47    6.97
   4   0 -13   70.06    6.55
   4   0 -13   83.12    6.52
  -4   0  13   83.04    6.64
   4   0  13   82.74    7.83
   4   0 -13   69.81    6.60
   4   0  14  124.68    9.26
   4   0 -14   97.37    7.53
   4   0  15    3.42    2.45
   4   0 -15    3.21    1.87
   4   0  16   73.67    6.76
   4   0 -16   70.43    5.68
   4   0  17   25.89    3.91
  -4   0 -17   24.09    3.58
  -4   0 -18    1.57    1.33
  -4   0  19   -0.70    1.17
  -4   0 -19   22.70    2.65
  -4   1  19   -0.95    1.43
  -4  -1 -19  149.20    6.43
  -4  -1 -18  388.29   15.85
   4  -1  17  119.60    7.83
  -4  -1 -17  153.25    8.49
   4  -1  16  153.94    9.52
   4   1 -16  129.10    7.65
   4  -1  15  251.75   14.23
   4   1 -15  225.91   11.98
   4   1 -14  328.69   16.31
   4   1 -14  341.25   15.47
   4  -1  14  357.53   17.86
   4   1 -13   40.99    4.93
   4   1 -13   40.34    5.07
   4   1 -13   53.86    5.21
  -4  -1 -13   43.96    4.95
  -4   1  13   51.11    5.16
   4   1 -13   46.11    4.59
   4  -1  13   43.75    5.78
   4   1 -12   47.49    5.29
   4   1 -12   59.89    5.82
   4   1 -12   62.92    5.48
  -4  -1 -12   59.65    5.48
   4   1 -12   53.84    4.86
  -4   1  12   61.12    5.37
   4  -1  12   64.51    6.60
   4   1 -11   24.78    3.57
   4   1 -11   30.33    4.07
   4   1 -11   31.85    3.60
  -4  -1 -11   27.25    3.42
   4  -1  11   36.26    4.76
   4   1 -11   28.47    3.32
   4   1 -10  334.94   11.72
   4   1 -10  328.26   11.77
  -4  -1 -10  358.55   10.87
   4   1 -10  339.80   10.06
   4   1  -9  174.91    7.98
   4   1  -9  172.43    8.08
   4   1  -9  170.93    6.68
  -4  -1  -9  197.93    7.51
  -4   1   8  576.25   19.44
  -4  -1  -8  577.61   19.76
   4   1  -8  536.81   20.52
  -4   1   7  123.98    5.81
  -4  -1  -7  114.70    6.00
   4   1  -7  114.03    6.54
  -4  -1  -6 1915.27   52.76
  -4   1   6 1883.49   51.45
   4   1  -5  297.20   11.52
  -4  -1  -5  329.01   11.31
  -4   1   5  327.45   10.38
  -4   1   4 1464.65   40.39
  -4  -1  -4 1551.12   41.52
   4   1  -3  575.61   18.29
   4   1  -3  592.07   17.41
  -4  -1  -3  621.90   18.28
   4  -1   2   57.29    3.24
   4   1  -2   56.67    3.13
   4  -1   1   24.31    1.87
   4   1  -1   23.86    1.81
   4  -1   1   27.25    1.99
   4  -1   0  317.42   10.19
   4   1   0  314.00   10.13
   4   1   1   22.30    1.79
   4  -1  -1   23.30    1.80
   4   1   1   25.40    1.88
   4   1   2   66.71    3.53
   4  -1  -2   63.92    3.38
  -4   1  -3  592.27   18.32
   4   1   3  619.46   17.72
   4  -1  -3  596.84   18.56
  -4   1  -4 1466.05   41.32
   4   1   4 1499.44   40.30
   4  -1  -4 1363.34   41.59
  -4   1  -5  327.34   11.07
   4  -1  -5  292.92   11.35
  -4   1  -6 1870.32   51.23
   4  -1  -6 1710.12   51.91
  -4  -1   7  116.90    5.71
  -4   1  -7  125.23    6.15
   4  -1  -7  115.69    6.61
  -4  -1   8  572.96   18.93
   4  -1  -8  549.12   20.17
  -4   1  -8  583.64   19.30
   4  -1  -9  173.48    8.20
  -4   1  -9  186.33    7.30
   4  -1  -9  169.24    6.23
   4  -1  -9  180.02    8.15
   4  -1 -10  332.41   11.72
   4  -1 -10  318.22   11.67
   4  -1 -10  318.44    9.14
   4  -1 -11   27.66    3.76
   4  -1 -11   29.49    4.04
   4  -1 -11   29.32    3.38
  -4   1 -11   32.87    3.73
   4  -1 -11   30.78    3.26
   4   1  11   29.54    4.41
   4  -1 -12   50.54    5.37
  -4   1 -12   63.07    5.56
   4  -1 -12   59.36    5.83
   4  -1 -12   65.76    5.38
  -4  -1  12   60.37    5.37
   4  -1 -12   57.80    4.70
   4   1  12   58.99    6.38
   4  -1 -13   48.91    4.86
   4   1  13   46.54    5.93
  -4  -1  13   49.64    5.07
   4  -1 -13   52.49    5.07
   4  -1 -13   45.42    5.31
   4  -1 -13   41.07    4.93
   4   1  14  351.41   17.57
   4  -1 -14  311.52   15.87
   4   1  15  240.71   14.00
   4  -1 -16  156.16    9.22
   4   1  16  160.85   10.57
   4   1  16  152.35    9.47
   4  -1 -17  142.66    7.38
   4   1  17  127.91    8.10
  -4   1 -18  364.98   15.01
  -4   1 -19  147.30    7.37
  -4  -2 -18   30.10    3.58
  -4  -2 -17   20.95    3.32
   4  -2  17   15.84    3.13
  -4   2  16   -1.14    1.79
   4  -2  16   10.72    2.87
   4  -2  15  112.52    9.02
   4   2 -14  116.16    8.56
   4   2 -14  106.43    7.78
   4  -2  14  114.03    9.23
   4   2 -13  233.35   11.71
   4   2 -13  218.97   12.44
   4   2 -13  208.80   11.92
   4   2 -13  243.72   12.16
  -4   2  13  227.23   11.93
   4  -2  13  249.26   14.11
   4   2 -12  407.21   18.58
   4   2 -12  440.67   19.24
   4   2 -12  497.86   19.07
  -4  -2 -12  496.50   19.17
   4   2 -12  443.70   18.08
   4  -2  12  480.78   21.00
  -4   2  12  468.35   18.53
   4   2 -11  643.29   24.79
   4   2 -11  613.69   24.78
   4   2 -11  749.25   24.69
  -4  -2 -11  663.40   24.10
   4   2 -11  710.96   24.30
   4  -2  11  728.55   26.99
   4   2 -10  122.64    7.90
   4   2 -10  121.23    7.95
  -4  -2 -10  130.85    7.49
   4   2 -10  120.78    7.23
   4  -2  10  139.79    9.05
   4   2  -9  160.77    8.49
   4   2  -9  160.75    8.58
   4   2  -9  165.46    7.81
  -4  -2  -9  171.47    7.95
  -4   2   8   51.38    3.09
  -4  -2  -8   52.81    3.71
   4   2  -8   47.43    3.94
  -4   2   7  143.48    6.56
  -4   2   7  146.42    6.21
  -4  -2  -7  145.62    6.94
   4   2  -7  129.89    7.20
  -4   2   6  430.19   13.98
   4   2  -6  392.43   14.74
  -4  -2  -6  436.79   14.44
  -4   2   6  416.12   13.45
  -4  -2  -5  198.45    7.58
  -4   2   5  183.85    6.81
   4   2  -4  533.59   17.93
   4   2  -4  612.93   17.20
  -4  -2  -4  582.95   17.85
  -4   2   4  551.34   17.13
  -4  -2  -3   18.87    1.75
   4   2  -3   22.77    1.93
   4  -2   2  321.57   10.69
   4   2  -2  313.24   10.09
   4   2  -2  308.44   10.47
   4  -2   1  290.68    9.51
   4   2  -1  271.58    9.29
   4   2   0    5.58    0.84
   4   2   0    7.88    0.97
   4   2   1  285.34    9.45
   4  -2  -1  279.02    9.44
   4   2   2  307.43   10.64
   4  -2  -2  302.20   10.52
   4  -2  -3   15.55    1.64
   4   2   3   15.78    1.40
  -4   2  -3   14.46    1.50
   4  -2  -4  518.86   17.23
  -4   2  -4  562.43   17.00
   4  -2  -5  161.22    7.34
  -4   2  -5  181.67    7.14
  -4   2  -6  430.25   14.21
  -4  -2   6  428.79   13.88
   4  -2  -7  134.45    7.22
  -4   2  -7  140.80    6.68
  -4  -2   7  143.77    6.45
   4  -2  -8   52.21    4.18
  -4   2  -8   47.48    3.54
   4  -2  -9  165.58    8.03
   4  -2  -9  176.36    6.29
  -4   2  -9  184.77    7.29
  -4   2 -10  130.26    7.38
  -4   2 -10  136.74    7.17
   4  -2 -10  105.88    7.58
   4  -2 -10  148.69    7.65
   4  -2 -10  118.03    7.82
   4   2  10  132.12    8.73
   4  -2 -10  122.73    6.56
  -4   2 -11  697.66   24.55
   4  -2 -11  641.75   25.36
   4  -2 -11  761.91   24.60
   4  -2 -11  656.23   25.28
   4   2  11  743.02   27.23
   4  -2 -11  683.99   23.11
  -4   2 -12  471.40   18.56
   4  -2 -12  431.25   18.79
   4  -2 -12  418.26   18.90
   4  -2 -12  481.88   18.18
  -4  -2  12  450.29   18.18
   4   2  12  437.13   20.11
   4  -2 -13  248.99   11.84
   4  -2 -13  207.17   12.12
   4  -2 -13  239.19   13.07
   4  -2 -13  245.20   12.12
  -4  -2  13  244.71   12.37
   4   2  13  255.06   14.24
   4   2  14  118.08    9.42
   4  -2 -14  104.34    8.26
   4  -2 -14  120.01    7.85
   4   2  15  111.55    8.49
   4   2  15  111.87    7.70
   4   2  16   12.63    2.97
   4   2  16   11.54    2.67
   4   2  17   13.91    2.94
  -4   2 -17   17.68    2.97
   4  -2 -17   16.30    2.78
  -4   2 -18   29.41    3.43
   4   3 -18   14.08    2.43
  -4  -3 -18   10.95    2.24
  -4  -3 -17  362.05   15.77
   4   3 -16   33.76    3.98
   4  -3  16   33.18    4.46
   4  -3  15  230.41   11.68
  -4   3  15   -0.46    2.03
   4  -3  14   90.49    7.60
   4   3 -14   94.89    6.55
   4   3 -13  135.93    8.79
   4   3 -13  130.63    9.06
  -4   3  13  141.57    8.87
   4  -3  13  144.18   10.16
   4   3 -13  130.04    8.52
  -4  -3 -12   91.47    6.83
   4   3 -12   76.15    6.27
   4   3 -12   86.02    6.58
   4   3 -12   78.01    6.49
  -4   3  12   81.52    6.35
   4  -3  12   91.52    7.79
   4   3 -12   78.33    6.73
   4   3 -11  190.27   10.29
   4  -3  11  217.12   12.08
  -4  -3 -11  215.09   10.62
   4   3 -11  181.90   10.46
   4   3 -11  233.41   11.02
   4   3 -11  192.52   10.87
   4  -3  10   37.85    4.57
   4   3 -10   30.59    3.60
  -4  -3 -10   39.32    3.85
   4   3 -10   38.86    4.12
   4   3 -10   45.85    4.19
   4   3 -10   38.48    4.21
   4   3  -9  129.64    7.53
  -4  -3  -9  173.85    8.08
   4   3  -9  132.33    7.92
   4   3  -9  167.16    7.96
  -4   3   9  141.80    6.82
   4   3  -9  130.42    7.96
  -4  -3  -8   16.55    2.27
   4   3  -8   16.53    2.45
   4   3  -8   19.56    2.33
  -4   3   8   20.73    2.16
   4   3  -8   18.62    2.48
  -4  -3  -7  645.79   21.14
  -4   3   7  663.92   20.44
   4   3  -7  740.77   21.37
   4   3  -7  572.22   21.50
  -4   3   7  661.45   20.87
  -4  -3  -6  276.15   10.16
   4   3  -6  305.49   10.13
  -4   3   6  260.71    9.46
   4   3  -6  229.47   10.22
  -4   3   6  257.22    9.62
   4   3  -5  350.18   13.28
  -4  -3  -5  372.91   13.09
  -4   3   5  382.12   12.66
  -4  -3  -4  438.80   14.08
   4   3  -4  429.00   13.91
  -4   3   4  418.00   13.58
   4   3  -4  397.03   14.11
  -4  -3  -3  863.28   25.25
   4   3  -3  848.89   24.97
   4   3  -3  857.37   25.40
   4   3  -2  989.10   28.56
   4   3  -2  985.93   28.63
   4  -3   2 1001.85   28.79
   4   3  -1  142.89    5.71
   4   3  -1  138.00    5.47
   4  -3   1  152.32    5.75
   4   3   0  262.59    9.20
   4   3   0  256.79    8.94
   4   3   1  140.89    5.62
   4  -3  -1  140.58    5.54
   4   3   1  139.94    5.50
   4   3   2 1043.12   28.63
   4   3   2  998.25   28.73
  -4   3  -3  824.86   24.13
   4  -3  -3  777.73   24.28
   4   3   3  854.56   24.04
   4  -3  -4  391.75   13.96
  -4   3  -4  410.03   13.69
   4  -3  -5  335.99   12.49
  -4   3  -5  364.95   12.12
  -4   3  -6  270.15    9.85
  -4  -3   6  257.57    9.39
  -4   3  -7  651.77   20.52
  -4  -3   7  676.49   20.37
  -4   3  -8   19.79    2.34
   4  -3  -8   18.09    2.59
  -4   3  -8   17.24    2.27
  -4   3  -9  155.00    6.56
  -4   3  -9  147.19    6.47
   4   3   9  155.71    8.20
   4  -3  -9  143.19    7.26
  -4   3 -10   40.82    3.78
   4  -3 -10   42.13    4.44
  -4   3 -10   45.23    4.06
   4  -3 -10   34.67    3.18
   4   3  10   36.75    4.52
   4  -3 -10   27.67    3.65
   4  -3 -11  191.18   10.81
   4  -3 -11  210.21   11.35
   4  -3 -11  232.16   10.73
   4  -3 -11  195.66    9.26
   4   3  11  223.65   12.28
  -4   3 -11  209.37   10.52
   4  -3 -12   74.87    6.47
  -4   3 -12   79.36    6.35
  -4  -3  12   89.22    6.58
   4   3  12   84.53    7.54
   4  -3 -12   83.24    6.93
   4  -3 -12   96.87    6.61
   4  -3 -13  145.24    9.58
  -4  -3  13  150.60    9.25
   4   3  13  138.94   10.06
   4   3  14   96.35    7.86
   4  -3 -14   98.80    6.49
   4   3  14   95.67    7.28
   4   3  15  241.78   12.00
   4  -3 -15  251.94   10.35
   4   3  15  227.15   10.91
  -4   3 -16   47.27    4.81
   4   3  16   35.15    4.60
  -4  -3  17    0.20    1.25
   4  -3 -17   75.07    5.30
  -4   3 -18    8.68    1.91
   4   3  18    5.68    1.73
   4   4 -18    8.17    1.87
   4   4 -17   72.19    5.93
   4   4 -17   63.78    5.23
   4   4 -16   17.52    2.97
  -4   4  16   -1.05    1.76
   4   4 -15  155.66    8.71
  -4   4  15   -3.16    2.30
   4   4 -14  205.95   11.19
   4   4 -14  193.41   10.79
   4   4 -13  122.49    8.38
   4   4 -13  125.02    8.35
  -4   4  12  293.06   13.25
   4   4 -12  266.20   13.17
   4   4 -12  261.80   13.38
   4   4 -11   57.92    5.35
   4   4 -10  288.17   13.18
   4   4  -9  175.25    8.34
  -4   4   9  172.99    7.86
   4   4  -9  161.48    8.89
   4   4  -8  270.17   10.66
   4   4  -8  242.82   11.13
   4   4  -8  237.55   10.85
  -4   4   8  260.69   10.00
   4   4  -7  447.45   12.86
  -4   4   7  474.79   11.67
   4   4  -6    2.74    0.95
  -4   4   6    1.95    0.83
   4   4  -6    4.14    1.20
  -4   4   6    2.47    0.88
   4   4  -5   72.33    4.38
  -4   4   5   77.57    4.08
   4   4  -5   75.48    4.40
   4   4  -4  278.64   10.18
  -4   4   4  263.82    9.76
   4   4  -4  309.85   10.28
   4   4  -4  306.03   10.37
   4   4  -4  263.96   10.09
   4   4  -3   75.98    3.86
   4   4  -3   60.90    3.50
   4   4  -3   69.88    3.60
   4   4  -3   70.15    3.82
   4   4  -3   62.19    3.56
   4   4  -2 1405.90   38.92
   4   4  -2 1363.86   38.61
   4   4  -2 1318.36   38.93
   4   4  -2 1367.49   38.51
   4   4  -1  468.15   14.78
   4   4  -1  487.60   14.73
   4   4  -1  458.26   14.88
   4   4  -1  444.72   14.12
   4   4   0 1299.96   36.25
   4   4   0 1305.44   35.69
   4   4   0 1237.65   36.01
   4   4   0 1218.71   36.25
   4   4   1  454.50   14.80
   4   4   1  481.19   15.16
   4   4   1  449.50   14.40
   4   4   1  501.19   15.10
  -4   4  -1  484.80   14.64
  -4   4  -2 1290.60   37.79
   4   4   2 1380.83   38.02
   4   4   2 1377.02   38.22
   4   4   2 1356.87   37.82
   4   4   2 1374.74   38.05
  -4   4  -2 1262.68   37.46
  -4   4  -3   70.11    3.77
   4   4   3   68.96    3.63
   4   4   3   80.74    3.95
  -4   4  -3   60.31    3.36
   4   4   3   63.69    3.67
   4   4   3   73.36    3.73
  -4   4  -4  276.91   10.16
  -4   4  -4  296.20   10.72
  -4   4  -5   78.34    4.16
  -4   4  -5   78.64    4.45
  -4   4  -6    1.54    0.84
  -4   4  -6    4.81    1.12
  -4   4  -7  460.49   15.91
  -4   4  -7  480.02   16.44
  -4   4  -8  264.88   10.75
  -4   4  -8  271.72   11.13
  -4   4  -9  175.36    8.49
  -4   4  -9  176.60    8.62
   4  -4 -10  283.93   11.38
  -4   4 -10  292.17   12.36
   4  -4 -11   81.93    5.85
  -4   4 -11   59.43    4.95
   4   4  12  287.90   15.14
   4  -4 -12  328.63   14.07
   4   4  13  123.68    9.25
   4   4  13  130.86    9.14
   4   4  14  195.85   11.98
   4   4  14  212.36   10.99
   4   4  14  188.92   11.50
   4  -4 -15  177.35    9.54
   4   4  15  152.61   10.19
   4   4  15  171.48    9.50
   4   4  15  147.91    9.84
   4   4  16   17.53    3.28
  -4   4 -16   12.54    2.53
   4   4  17   56.90    5.54
   4   4  18    5.97    1.72
   4   5 -18  319.46   12.70
   4   5 -18  286.39   11.62
   4   5 -17   62.96    5.40
   4   5 -17   55.45    4.76
   4   5 -16  104.45    7.25
   4   5 -15  220.76   11.91
   4   5 -15  222.11   11.58
   4   5 -14  280.04   14.23
   4   5 -14  268.15   13.51
   4   5 -13  278.02   13.92
   4   5 -12    2.78    1.74
   4   5 -12    1.11    1.37
   4   5 -11    8.91    2.40
   4   5 -10  522.52   20.44
   4   5 -10  533.21   19.34
  -4   5   9  340.94   12.89
   4   5  -9  327.16   14.44
   4   5  -9  339.43   13.60
   4   5  -8 1195.13   37.02
  -4   5   8 1165.35   35.21
   4   5  -8 1140.36   37.13
   4   5  -8 1206.98   36.17
  -4   5   7   91.53    4.98
   4   5  -7   79.97    5.69
   4   5  -7   88.29    5.34
   4   5  -6  527.82   18.20
  -4   5   6  525.04   17.11
  -4   5   5  267.44    9.91
   4   5  -5  273.12   10.69
   4   5  -4 4035.79  102.28
   4   5  -4 4142.82  101.89
   4   5  -4 3958.55  102.55
   4   5  -3  750.00   23.01
   4   5  -3  750.86   22.60
   4   5  -3  731.02   23.14
   4   5  -2  842.59   24.84
   4   5  -2  806.98   24.31
   4   5  -2  776.94   24.77
   4   5  -1  106.29    5.24
   4   5  -1  101.73    4.70
   4   5  -1   94.11    5.12
   4   5   0   25.86    2.34
   4   5   0   29.08    2.33
   4   5   1  109.80    5.21
  -4   5  -1  102.02    4.64
   4   5   1  102.82    4.97
   4   5   1   94.34    5.09
   4   5   2  851.57   24.98
  -4   5  -2  785.59   24.44
   4   5   2  830.20   24.77
   4   5   2  830.23   25.14
   4   5   3  789.47   22.95
  -4   5  -3  698.39   22.68
   4   5   3  754.87   22.74
   4   5   3  750.61   23.08
   4   5   4 4129.67  109.66
   4   5   4 4261.32  109.72
  -4   5  -5  262.43   10.25
  -4   5  -6  555.26   18.71
   4  -5  -7   87.53    4.84
   4   5   7   94.38    5.31
  -4   5  -7   81.40    5.27
  -4   5  -8 1282.36   39.08
  -4   5  -9  372.91   14.74
  -4   5 -10  538.70   19.74
  -4   5 -11    7.96    2.06
   4   5  12    2.94    1.93
   4   5  13  268.62   14.15
   4   5  13  275.59   13.27
   4   5  14  243.31   13.53
   4   5  14  289.36   13.29
   4   5  15  226.73   11.40
   4  -5 -15  250.30   11.65
   4   5  15  212.21   12.08
   4   5  16  105.82    8.08
   4  -5 -16  113.28    7.09
   4   5  16  107.97    6.94
   4   5  17   41.89    4.48
   4   6 -18   10.24    1.85
   4   6 -17    6.12    1.68
   4   6 -17    9.62    2.07
   4   6 -16  116.14    7.59
   4   6 -16  115.74    7.32
   4   6 -15    7.39    2.27
   4   6 -15    8.09    2.19
   4   6 -14  257.66   13.47
   4   6 -14  256.05   13.04
   4   6 -13  103.25    8.10
   4   6 -13  103.79    7.92
   4   6 -12  757.12   28.09
   4   6 -11   18.44    2.81
   4   6 -11   16.83    3.16
   4   6 -10  748.12   26.16
   4   6 -10  796.91   28.06
   4   6  -9  376.44   16.17
   4   6  -9  369.66   15.13
   4   6  -9  398.76   16.58
  -4   6   9  384.27   14.40
   4   6  -8  260.48   12.49
   4   6  -8  283.10   11.99
  -4   6   8  284.95   11.15
   4   6  -7  159.85    7.82
  -4   6   7  149.05    6.98
   4   6  -7  143.78    7.96
   4   6  -6  684.28   24.11
   4   6  -6  720.32   23.35
  -4   6   6  733.34   22.65
   4   6  -6  719.60   23.93
  -4   6   5   54.67    3.59
   4   6  -5   50.79    4.02
   4   6  -4 2295.55   63.08
   4   6  -4 2331.87   64.01
   4   6  -4 2402.96   63.81
   4   6  -3  124.95    6.36
   4   6  -3  122.69    5.85
   4   6  -3  114.49    6.00
   4   6  -2 2593.71   73.87
   4   6  -2 2626.23   73.16
   4   6  -2 2652.93   73.58
   4   6  -1  385.27   14.45
   4   6  -1  392.97   13.65
   4   6  -1  428.16   14.20
   4   6  -1  434.05   14.45
   4   6   0 2781.36   79.09
   4   6   0 2732.02   80.12
   4   6   0 3041.59   79.90
   4   6   0 2941.63   80.00
   4   6   1  397.07   13.85
   4   6   1  415.23   14.72
   4   6   1  431.05   14.40
   4   6   1  422.72   14.42
   4   6   2 2661.22   72.88
   4   6   2 2669.98   73.41
   4   6   2 2426.00   72.34
   4   6   2 2794.50   73.06
  -4   6  -2 2544.27   72.35
   4   6   3  127.04    6.04
   4   6   3  132.73    6.15
   4   6   3  133.91    6.43
  -4   6  -3  118.60    5.85
   4   6   4 2387.27   64.42
   4   6   4 2465.35   64.51
  -4   6  -5   66.03    4.39
   4   6   6  729.74   25.59
   4  -6  -6  743.04   23.26
   4   6   6  731.22   23.53
  -4   6  -6  763.37   24.28
  -4   6  -7  157.83    7.83
   4  -6  -7  139.13    6.86
  -4   6  -8  278.58   11.97
   4  -6  -8  280.49   11.04
  -4   6  -9  409.65   16.08
  -4   6 -10  798.16   27.24
  -4   6 -11   16.67    2.80
   4   6  11   16.74    3.05
   4   6  12  780.96   26.82
   4   6  12  649.00   26.49
   4   6  13  117.55    8.09
   4   6  13  111.62    8.47
   4   6  14  228.93   13.51
   4   6  14  261.09   12.58
   4   6  14  235.00   12.90
   4   6  15   12.18    2.58
   4   6  15    6.72    2.33
   4   6  16  116.83    7.06
   4  -6 -16  132.22    7.34
   4   7 -17   62.73    4.71
   4   7 -17   67.28    5.02
   4   7 -16   85.50    6.25
   4   7 -16   88.36    6.48
   4   7 -16   81.94    5.93
   4   7 -15   57.29    5.50
   4   7 -15   59.76    5.41
   4   7 -14  102.46    7.76
   4   7 -14   86.59    7.00
   4   7 -13   30.13    4.38
   4   7 -13   27.83    4.15
   4   7 -12   15.29    3.29
   4   7 -12   17.22    3.34
   4   7 -11    4.05    1.87
   4   7 -11    5.13    1.75
   4   7 -11    3.69    1.78
   4   7 -10   68.04    6.26
   4   7 -10   54.26    5.57
   4   7 -10   61.39    5.27
   4   7  -9   78.44    5.80
   4   7  -9   76.19    6.39
  -4   7   9   76.47    5.20
   4   7  -8  139.99    8.56
   4   7  -8  128.15    7.61
  -4   7   8  136.52    7.04
   4   7  -7  401.42   15.71
   4   7  -7  405.07   16.61
  -4   7   7  424.41   14.97
   4   7  -6 1069.81   34.39
   4   7  -6 1067.85   35.26
  -4   7   6 1172.18   33.69
   4   7  -6 1124.20   35.28
   4   7  -5   35.45    3.29
  -4   7   5   37.55    3.08
   4   7  -4  346.35   12.39
   4   7  -4  343.80   13.02
   4   7  -3   42.75    3.72
   4   7  -3   47.67    3.56
   4   7  -3   47.67    3.82
  -4   7   3   42.24    3.21
   4   7  -2 1638.79   49.87
   4   7  -2 1730.57   49.28
   4   7  -2 1734.27   49.78
   4   7  -1   40.51    3.20
   4   7  -1   45.91    3.81
   4   7  -1   43.57    3.47
   4   7  -1   46.27    3.70
   4   7   0    7.92    1.47
   4   7   0   11.80    1.92
   4   7   0    9.66    1.78
   4   7   0    9.09    1.71
   4   7   1   40.10    3.58
   4   7   1   40.66    3.24
   4   7   1   43.34    3.52
   4   7   2 1751.27   50.02
   4   7   2 1818.34   49.76
   4   7   2 1692.23   49.52
   4   7   3   43.42    3.48
   4   7   3   39.32    3.47
   4   7   3   47.44    3.63
  -4   7  -3   39.62    3.26
   4   7   4  350.40   12.45
  -4   7  -4  296.73   12.10
  -4   7  -5   39.88    3.69
  -4   7  -5   43.99    4.05
  -4   7  -5   38.15    3.47
  -4   7  -6 1203.94   36.51
   4  -7  -6 1149.66   35.02
   4   7   6 1095.66   36.17
  -4   7  -6 1215.38   36.15
   4   7   7  424.07   17.30
   4  -7  -7  392.86   14.62
   4   7   7  396.98   16.18
  -4   7  -7  416.11   15.76
   4   7   8  141.45    8.99
   4  -7  -8  131.25    6.92
   4   7   8  137.53    8.32
  -4   7  -8  143.88    7.92
  -4   7  -9   89.60    6.22
   4   7   9   86.45    6.57
   4   7   9   80.86    7.04
  -4   7 -10   58.14    5.15
   4   7  10   55.71    5.37
   4   7  10   54.85    5.91
   4   7  11    3.33    1.93
  -4   7 -11    3.25    1.43
   4   7  11    3.99    1.91
   4   7  12   13.69    3.30
   4   7  12   18.00    3.32
   4   7  12   12.30    2.94
   4   7  13   23.36    4.17
   4   7  13   32.43    4.28
   4   7  13   27.55    4.00
   4   7  14   83.74    7.43
   4   7  14   84.85    6.98
   4   7  14   95.72    6.98
   4   7  15   58.70    5.19
   4   7  16   79.51    5.68
   4  -7 -16   94.19    5.89
   4   8 -17   43.85    3.66
   4   8 -16   61.04    4.96
   4   8 -16   55.69    4.61
   4   8 -16   58.97    4.88
   4   8 -15  132.74    8.22
   4   8 -15  122.54    8.12
   4   8 -15  138.77    8.40
   4   8 -14    2.00    1.48
   4   8 -14    5.98    2.11
   4   8 -13   58.68    5.84
   4   8 -13   60.95    6.11
   4   8 -12   18.77    3.52
   4   8 -12   18.17    3.52
   4   8 -11  103.60    8.09
   4   8 -11   97.73    7.92
   4   8 -10   72.96    5.87
   4   8 -10   70.19    6.53
   4   8 -10   68.53    6.44
   4   8  -9   37.18    4.57
   4   8  -9   34.41    3.95
   4   8  -9   38.73    4.70
  -4   8   9   39.79    3.75
   4   8  -8   43.52    4.74
   4   8  -8   36.31    4.04
   4   8  -8   39.57    4.58
  -4   8   8   51.24    4.08
   4   8  -7  131.82    8.25
   4   8  -7  115.23    7.29
  -4   8   7  131.79    6.86
   4   8  -6  110.97    7.25
   4   8  -6  107.88    6.68
  -4   8   6  116.68    6.20
   4   8  -5   23.26    2.83
  -4   8   5   30.19    3.07
   4   8  -5   24.57    3.07
  -4   8   5   28.45    2.79
  -4   8   4  237.23    7.39
  -4   8   4  238.71    7.77
  -4   8   3  123.18    6.33
  -4   8   3  131.63    7.98
   4   8  -3  149.04    7.77
   4   8  -3  147.36    7.14
  -4   8   3  122.49    6.49
  -4   8   2    1.26    1.01
  -4   8   2    2.23    1.19
   4   8  -2    1.66    1.02
   4   8  -2    0.14    0.85
   4   8  -2    1.12    0.95
   4   8  -2    0.90    1.12
   4   8  -1  182.06    8.39
   4   8  -1  187.39    9.21
   4   8  -1  196.52    8.87
   4   8   0   55.85    4.48
   4   8   0   55.53    4.23
   4   8   1  175.78    8.83
   4   8   1  185.50    8.58
  -4   8  -2    0.93    1.03
   4   8   2    3.76    1.36
   4   8   2    1.28    1.05
  -4   8  -2    4.11    1.38
  -4   8  -3  115.72    6.38
  -4   8  -3  110.00    6.91
  -4   8  -3  120.97    6.90
  -4   8  -3  120.96    7.16
   4   8   3  126.35    7.04
   4   8   3  138.82    7.01
  -4   8  -3  118.61    6.24
  -4   8  -4  199.01   10.53
   4   8   4  281.07   10.82
  -4   8  -4  243.82   11.12
  -4   8  -4  230.71   10.65
  -4   8  -4  241.61   10.36
  -4   8  -5   21.09    2.87
  -4   8  -5   27.29    3.36
  -4   8  -5   23.45    2.85
   4   8   6  103.33    6.82
  -4   8  -6  114.27    7.00
  -4   8  -6  110.45    6.70
   4   8   7  109.37    7.41
   4  -8  -7  126.35    6.73
  -4   8  -7  129.66    7.53
   4   8   8   49.44    4.91
   4  -8  -8   41.29    3.72
  -4   8  -8   55.62    4.84
   4   8   9   33.09    4.11
  -4   8  -9   32.31    3.81
   4   8  10   73.91    6.42
  -4   8 -10   82.13    6.24
   4   8  11  107.31    7.76
   4   8  11   85.43    7.26
   4   8  12   24.44    3.79
   4   8  12   16.91    3.29
   4   8  13   51.79    5.33
   4   8  13   45.97    5.17
   4   8  14    7.46    2.27
   4   8  15  133.65    7.91
  -4   8 -17   44.84    3.74
   4   9 -16   20.40    2.61
   4   9 -15  128.36    7.91
   4   9 -15  130.85    7.84
   4   9 -14   16.86    3.05
   4   9 -14   14.39    2.74
   4   9 -13   45.50    5.12
   4   9 -13   41.45    4.91
   4   9 -12    5.33    2.23
   4   9 -12   12.63    2.96
   4   9 -11   33.46    4.63
   4   9 -11   35.07    4.64
   4   9 -10   11.30    2.76
   4   9 -10   10.57    2.67
   4   9  -9  126.06    8.83
   4   9  -9  130.25    8.99
  -4   9   9  123.71    7.25
   4   9  -8   18.52    3.31
   4   9  -8   15.62    2.72
   4   9  -8   17.90    3.22
  -4   9   8   21.63    2.75
   4   9  -7  213.78   11.12
   4   9  -7  239.89   12.32
  -4   9   7  250.18   10.61
   4   9  -6   62.16    5.55
   4   9  -6   60.96    5.08
  -4   9   6   65.41    4.66
   4   9  -5    3.13    1.32
  -4   9   5    6.72    1.55
  -4   9   5    7.08    1.78
   4   9  -4  454.08   17.18
  -4   9   4  435.39   16.02
  -4   9   4  430.58   18.31
  -4   9   4  427.24   15.51
   4   9  -3   12.34    2.10
  -4   9   3   17.58    2.53
  -4   9   3    7.82    1.56
  -4   9   3   12.68    2.34
  -4   9   3    9.70    2.30
   4   9  -3   10.75    2.12
  -4   9   2   46.74    3.46
  -4   9   2   48.65    3.78
  -4   9   2   57.92    4.54
   4   9  -2   52.66    4.58
   4   9  -2   60.25    4.34
  -4   9   2   43.68    3.88
  -4   9   2   53.59    4.80
   4   9  -2   48.02    4.12
   4   9  -1   87.70    5.76
   4   9  -1   92.35    5.35
  -4   9   1   94.34    6.20
  -4   9   1   87.84    5.03
  -4   9   1   85.73    5.42
   4   9  -1   91.30    5.56
   4   9  -1   87.10    5.40
   4   9   0   16.22    2.63
   4   9   0   12.89    2.21
  -4   9   0   12.89    2.58
  -4   9   0   16.41    2.54
   4   9   0   17.15    2.56
   4   9   0   15.42    2.36
  -4   9  -1   87.87    5.77
  -4   9  -1   89.41    5.61
   4   9   1   91.08    5.81
   4   9   1   91.60    5.42
  -4   9  -1  101.14    6.45
   4   9   1   97.68    5.73
   4   9   1   78.30    4.93
   4   9   2   51.85    4.37
  -4   9  -2   46.77    3.96
  -4   9  -2   50.64    4.36
  -4   9  -2   51.04    4.43
   4   9   3   12.33    2.15
  -4   9  -3   10.92    2.25
  -4   9  -3   11.11    2.16
  -4   9  -3   11.91    2.33
  -4   9  -3    8.93    1.97
  -4   9  -4  416.30   17.34
  -4   9  -4  400.75   16.19
  -4   9  -4  421.40   16.86
  -4   9  -4  432.09   17.30
  -4   9  -5    7.04    2.08
  -4   9  -5    6.39    1.82
  -4   9  -5    6.56    1.70
  -4   9  -5    4.44    1.81
  -4   9  -6   63.38    5.19
  -4   9  -6   66.57    5.41
   4   9   7  233.26   11.86
  -4   9  -7  243.04   11.61
   4  -9  -7  249.35   10.80
   4   9   8   13.08    2.71
  -4   9  -8   15.23    2.70
   4  -9  -8   17.30    2.50
   4   9   9  121.22    8.45
  -4   9  -9  131.94    8.22
   4   9  10    5.55    2.18
   4   9  10   11.25    2.79
   4   9  10   10.96    2.32
   4   9  11   33.96    4.48
   4   9  11   29.33    4.29
   4   9  12    7.05    2.37
   4   9  12    6.69    2.42
   4   9  13   44.74    4.85
   4   9  13   39.39    4.66
   4   9  14   15.05    2.72
  -4   9 -16   20.51    2.75
   4  10 -15   35.09    3.64
   4  10 -14   79.10    6.14
   4  10 -13   72.28    6.30
   4  10 -13   80.46    6.59
   4  10 -12   24.90    3.85
   4  10 -12   26.65    4.02
   4  10 -11  145.09    9.73
   4  10 -11  146.44    9.77
   4  10 -10  247.85   13.44
   4  10 -10  250.99   13.58
   4  10  -9  106.73    8.21
   4  10  -9  114.95    8.54
   4  10  -8  263.07   13.68
  -4  10   7   77.31    5.36
   4  10  -7   68.66    6.24
  -4  10   6  120.45    6.81
  -4  10   5   44.06    5.22
   4  10  -5   39.63    4.28
  -4  10   5   46.04    3.89
  -4  10   4  149.50    8.49
   4  10  -4  144.75    8.45
  -4  10   4  122.51    8.85
  -4  10   4  126.33    7.33
   4  10  -3  198.10    8.20
  -4  10   3  201.95    8.56
  -4  10   3  199.31    8.82
   4  10  -3  181.57    8.46
  -4  10   3  200.27    9.97
  -4  10   2 1053.11   20.12
  -4  10   2 1089.47   22.63
   4  10  -2 1024.69   19.49
  -4  10   1  261.15   11.96
  -4  10   1  304.43   13.18
   4  10  -1  348.21   13.34
  -4  10   1  284.91   12.76
  -4  10   1  266.73   12.82
   4  10  -1  315.54   13.20
  -4  10   1  303.74   14.09
   4  10  -1  270.28   12.63
  -4  10   0   92.97    6.46
   4  10   0   98.30    6.35
  -4  10   0   77.50    5.84
  -4  10   0   76.70    6.01
   4  10   0   98.52    6.48
   4  10   0   80.91    5.88
  -4  10   0   97.09    7.10
  -4  10  -1  308.22   13.42
  -4  10  -1  263.55   12.59
   4  10   1  323.41   13.25
   4  10   1  310.69   13.27
   4  10   1  281.54   12.59
  -4  10  -1  315.05   13.89
  -4  10  -1  293.57   13.17
  -4  10  -2 1006.78   34.34
  -4  10  -2  970.93   33.52
   4  10   2 1104.32   34.53
  -4  10  -2 1037.08   34.74
  -4  10  -2 1028.33   34.18
  -4  10  -3  182.40   10.14
  -4  10  -3  196.60    9.78
   4  10   3  221.13   10.25
  -4  10  -3  185.83   10.20
  -4  10  -3  175.94    9.74
  -4  10  -3  195.51    9.99
  -4  10  -4  130.07    7.52
  -4  10  -4  121.56    7.00
  -4  10  -4  127.50    7.55
  -4  10  -5   38.18    4.07
  -4  10  -5   34.26    4.27
  -4  10  -5   45.67    4.81
  -4  10  -5   42.96    4.39
  -4  10  -6  115.68    7.46
  -4  10  -6  110.14    8.08
  -4  10  -6  117.97    7.69
  -4  10  -7   73.38    6.67
   4 -10  -7   80.22    5.51
  -4  10  -7   71.53    5.90
   4  10   8  243.13   12.63
  -4  10  -8  214.87   12.76
   4  10   9   87.68    7.22
   4  10   9  103.10    7.67
   4  10  10  211.31   12.31
   4  10  10  235.10   12.71
   4  10  11  146.91    9.21
   4  10  11  117.76    8.57
   4  10  12   25.43    3.71
   4  10  12   18.83    3.33
   4  10  13   76.99    6.13
  -4  10 -13   68.29    6.19
  -4  10 -14   73.86    5.98
  -4  10 -15   37.77    3.82
  -4  11  15   22.78    2.80
  -4  11  14   47.69    4.59
  -4  11  13    6.33    2.04
   4  11 -13    7.84    2.18
   4  11 -12    4.71    2.04
   4  11 -11   60.57    6.02
   4  11 -10   40.30    4.94
   4  11  -9   19.38    3.49
  -4  11   8  131.16    9.85
   4  11  -8  136.95    9.34
  -4  11   7   96.88    8.32
   4  11  -7  100.06    7.76
   4  11  -6  369.22   15.92
  -4  11   6  335.57   17.16
   4  11  -5  160.69    9.32
  -4  11   5  123.67    9.43
  -4  11   4  573.22   23.82
   4  11  -4  565.96   22.30
  -4  11   4  639.27   22.74
  -4  11   4  591.03   21.25
  -4  11   3    3.44    1.75
  -4  11   3    2.03    1.65
  -4  11   3    3.85    1.39
  -4  11   3    4.72    1.73
   4  11  -3    6.94    2.01
  -4  11   3    4.86    1.87
  -4  11   3   -0.67    1.70
   4  11  -3    7.16    2.11
   4  11  -2  180.51    8.25
  -4  11   2  181.78    8.54
   4  11  -2  160.13    8.38
  -4  11   2  172.23    8.64
  -4  11   2  191.03   10.01
  -4  11   1   32.49    3.58
  -4  11   1   32.58    3.96
   4  11  -1   37.42    3.94
  -4  11   1   24.97    3.33
   4  11  -1   32.86    3.88
  -4  11   1   32.58    4.29
  -4  11   1   30.06    3.86
  -4  11   0   58.27    5.36
  -4  11   0   50.75    4.42
  -4  11   0   56.87    5.05
   4  11   0   57.01    4.79
  -4  11   0   44.66    4.42
   4  11   0   53.87    4.81
   4  11   0   53.32    4.72
  -4  11   0   65.80    5.89
  -4  11   0   56.47    5.12
  -4  11  -1   34.34    4.09
   4  11   1   37.51    4.02
  -4  11  -1   27.91    3.45
   4  11   1   28.61    3.55
   4  11   1   37.50    4.02
  -4  11  -1   44.83    4.72
  -4  11  -1   26.04    3.49
  -4  11  -2  181.70    8.91
  -4  11  -2  170.75    8.24
   4  11   2  199.05    9.00
  -4  11  -2  175.47    8.68
  -4  11  -2  179.55    9.05
  -4  11  -2  177.94    8.63
  -4  11  -3    4.82    1.78
  -4  11  -3    4.50    1.82
  -4  11  -3    2.77    1.71
   4  11   3    2.37    1.39
  -4  11  -3    2.38    1.52
  -4  11  -3    4.07    1.72
  -4  11  -3    3.31    1.36
   4  11   3    4.53    1.65
  -4  11  -4  582.52   16.35
  -4  11  -4  547.86   15.27
  -4  11  -4  541.19   15.98
  -4  11  -4  571.34   13.15
  -4  11  -5  142.96    8.86
  -4  11  -5  160.62    9.54
  -4  11  -5  129.91    8.94
  -4  11  -6  371.91   15.98
   4 -11  -6  373.87   14.79
  -4  11  -6  339.82   16.47
   4 -11  -7  105.90    6.02
  -4  11  -7   90.04    7.13
  -4  11  -8  129.71    9.30
   4 -11  -8  145.95    7.78
   4  11   8  131.50    8.70
  -4  11  -9   18.78    3.59
   4  11   9   16.78    3.15
   4  11  10   36.25    4.59
  -4  11 -10   42.46    5.18
   4  11  10   36.56    4.50
  -4  11 -11   61.53    6.02
   4  11  11   49.73    5.23
  -4  11 -12    4.83    1.93
  -4  11 -13    8.81    2.24
  -4  11 -14   53.28    4.64
  -4  11 -15   21.82    2.63
  -4  12  14  105.69    6.38
  -4  12  13   12.24    2.45
  -4  12  12  112.33    7.89
   4  12 -11   25.79    3.72
  -4  12  11   18.18    3.45
   4  12 -10  127.95    8.62
  -4  12  10   90.11    7.87
  -4  12   9    3.45    2.00
   4  12  -9    4.19    1.82
  -4  12   8  232.44   13.59
   4  12  -8  231.37   12.76
   4  12  -7   40.23    4.61
  -4  12   7   42.50    5.43
   4  12  -6    3.26    1.77
   4  12  -6   -0.21    1.64
  -4  12   6    0.88    1.50
   4  12  -6    1.20    1.14
   4  12  -5   60.91    5.59
  -4  12   5   55.12    6.22
   4  12  -5   59.61    5.66
   4  12  -5   53.26    4.76
   4  12  -4   39.22    4.45
  -4  12   4   37.19    5.02
  -4  12   4   50.58    5.08
   4  12  -4   41.67    4.78
  -4  12   3   62.22    5.80
  -4  12   3   60.49    5.37
  -4  12   3   64.53    5.29
   4  12  -3   72.05    5.68
  -4  12   3   57.73    5.39
  -4  12   3   64.61    6.54
   4  12  -3   60.75    5.44
   4  12  -3   58.85    5.69
  -4  12   2  436.00   14.97
   4  12  -2  511.31   16.80
  -4  12   2  404.66   15.67
  -4  12   2  462.51   18.36
   4  12  -2  417.33   16.52
   4  12  -2  423.23   15.60
  -4  12   2  486.83   17.25
  -4  12   1  106.47    8.05
  -4  12   1   91.38    7.30
   4  12  -1  115.59    7.28
  -4  12   1   84.54    6.51
   4  12  -1   90.67    6.86
  -4  12   1   87.12    6.84
  -4  12   1   98.06    6.26
  -4  12   0 1345.81   43.89
   4  12   0 1561.14   43.53
  -4  12   0 1157.73   41.96
  -4  12   0 1344.65   42.27
  -4  12   0 1424.22   43.44
   4  12   0 1319.68   43.11
  -4  12   0 1325.21   43.25
  -4  12   0 1303.79   41.37
  -4  12  -1   93.55    7.11
  -4  12  -1   95.49    7.41
   4  12   1  103.86    7.08
  -4  12  -1   96.08    6.95
  -4  12  -1   93.25    6.79
  -4  12  -1   91.45    7.10
   4  12   1   83.80    6.66
  -4  12  -1   84.56    6.82
  -4  12  -1   98.79    6.39
  -4  12  -2  402.29   17.79
  -4  12  -2  451.45   18.83
  -4  12  -2  429.34   18.28
  -4  12  -2  409.83   17.46
   4  12   2  430.16   17.60
  -4  12  -2  436.95   18.20
  -4  12  -2  434.92   16.80
  -4  12  -3   62.23    5.74
   4  12   3   67.08    5.63
  -4  12  -3   50.12    5.01
  -4  12  -3   41.22    4.45
  -4  12  -3   60.18    5.71
  -4  12  -3   50.54    5.10
  -4  12  -3   57.68    5.47
  -4  12  -3   54.84    4.64
  -4  12  -4   38.45    4.69
  -4  12  -4   41.93    3.91
  -4  12  -4   50.31    5.24
  -4  12  -4   43.23    4.70
   4  12   5   62.00    5.60
  -4  12  -5   50.07    5.50
  -4  12  -5   61.09    5.61
   4 -12  -6    1.46    1.20
  -4  12  -6    2.53    1.76
   4 -12  -7   50.65    4.41
  -4  12  -7   39.50    5.00
   4 -12  -8  258.70   11.22
  -4  12  -8  231.82   13.09
  -4  12  -9    6.85    2.34
  -4  12 -10  107.13    7.98
  -4  12 -11   20.95    3.40
  -4  12 -12  131.65    8.21
  -4  12 -13   15.48    2.51
  -4  12 -14  108.89    6.21
  -4  13  13   12.23    2.13
  -4  13  12    2.87    1.41
  -4  13  11    7.20    2.06
  -4  13  10  102.44    7.84
  -4  13   9   25.10    4.01
   4  13  -9   32.86    3.85
  -4  13   8   54.59    6.00
   4  13  -8   59.59    5.36
  -4  13   7   13.67    3.22
   4  13  -7   10.43    2.46
  -4  13   6  434.35   20.07
   4  13  -6  440.33   18.08
  -4  13   5   54.74    6.12
   4  13  -5   52.91    5.18
   4  13  -5   49.58    4.58
   4  13  -4  150.12    9.45
  -4  13   4  149.54   10.39
  -4  13   4  160.40    9.63
   4  13  -4  144.13    8.88
   4  13  -4  141.36    8.20
  -4  13   3   67.78    5.46
   4  13  -3   54.18    4.83
   4  13  -3   58.44    5.72
  -4  13   3   49.51    5.57
   4  13  -3   61.68    5.50
  -4  13   3   59.00    4.82
  -4  13   3   67.10    6.14
  -4  13   3   55.78    6.18
  -4  13   2  124.01    8.44
  -4  13   2  132.11    9.38
  -4  13   2  115.65    7.48
   4  13  -2  112.15    8.15
  -4  13   2  108.90    6.90
  -4  13   2  110.87    8.35
  -4  13   1   11.95    2.89
   4  13  -1   18.36    3.35
  -4  13   1   17.48    2.77
  -4  13   1   16.51    3.37
  -4  13   0   36.12    4.44
   4  13   0   26.82    3.81
  -4  13   0   33.80    3.64
  -4  13   0   34.33    4.42
  -4  13   0   30.23    4.10
  -4  13  -1   14.72    3.10
  -4  13  -1   19.78    3.56
  -4  13  -1   19.70    3.34
  -4  13  -1   20.62    3.32
  -4  13  -1   20.58    3.52
  -4  13  -1   16.95    2.69
  -4  13  -2  117.54    8.18
  -4  13  -2  119.08    8.39
  -4  13  -2  108.53    7.89
  -4  13  -2  121.80    7.92
  -4  13  -2  112.01    8.10
  -4  13  -2  114.40    6.99
  -4  13  -3   67.09    5.93
  -4  13  -3   54.42    5.40
  -4  13  -3   57.05    5.65
  -4  13  -3   59.07    4.78
  -4  13  -3   57.66    5.70
  -4  13  -3   48.51    5.09
  -4  13  -4  146.12    9.11
  -4  13  -4  141.16    7.75
  -4  13  -4  148.85    9.63
  -4  13  -5   50.95    5.51
  -4  13  -5   51.83    5.18
   4 -13  -6  476.66   17.51
  -4  13  -6  427.17   19.24
   4 -13  -7   14.11    2.37
  -4  13  -7   14.18    3.06
  -4  13  -8   61.63    5.96
   4  13   9   44.27    4.17
  -4  13  -9   38.48    4.66
  -4  13 -10  137.54    8.67
  -4  13 -11    7.28    1.99
  -4  13 -12    5.55    1.70
  -4  13 -13   16.17    2.26
  -4  14  12   23.57    2.80
  -4  14  11   57.95    4.94
  -4  14  10   21.31    3.29
  -4  14   9   38.59    4.62
   4  14  -8   10.70    2.24
  -4  14   8   11.71    2.78
   4  14  -7    0.73    1.48
  -4  14   7    1.55    1.47
   4  14  -6    6.91    2.02
  -4  14   6    5.90    2.22
  -4  14   5    3.28    1.78
  -4  14   5    1.44    1.49
   4  14  -5    3.55    1.61
   4  14  -5    4.33    1.53
  -4  14   4   38.35    4.96
  -4  14   4   32.65    4.31
   4  14  -4   37.03    3.73
  -4  14   3    3.32    1.92
  -4  14   3    3.14    1.41
   4  14  -3    3.72    1.46
  -4  14   3    3.16    1.79
   4  14  -2    2.76    1.40
  -4  14   2    2.66    1.57
  -4  14   2    2.97    1.65
  -4  14   2    2.57    1.49
   4  14  -1   40.35    4.21
  -4  14   1   44.29    5.01
  -4  14   1   35.70    4.54
  -4  14   1   43.57    5.06
  -4  14   1   49.87    4.85
  -4  14   1   44.56    4.23
  -4  14   0   81.83    6.58
  -4  14   0   81.05    6.53
  -4  14   0   80.66    6.36
  -4  14   0   23.62    3.43
  -4  14   0   77.23    5.30
   4  14   0   -0.80    1.85
  -4  14  -1   42.40    4.16
  -4  14  -1   48.67    5.21
  -4  14  -1   46.62    5.07
  -4  14  -1   36.10    4.46
  -4  14  -2    3.98    1.93
  -4  14  -2    3.13    1.55
  -4  14  -2    2.85    1.42
   4  14   2   -0.58    1.68
  -4  14  -2    3.39    1.87
  -4  14  -2    0.20    1.28
  -4  14  -3    3.27    1.93
  -4  14  -3    2.18    1.64
  -4  14  -3    3.51    1.56
  -4  14  -3    1.83    1.59
  -4  14  -3    2.02    1.54
  -4  14  -4   30.27    4.00
  -4  14  -4   33.71    3.46
  -4  14  -4   33.72    4.08
  -4  14  -4   36.36    4.51
   4 -14  -5    1.09    1.08
  -4  14  -5    3.45    1.69
  -4  14  -5    2.95    1.48
   4 -14  -6    5.68    1.59
  -4  14  -6    4.09    1.85
  -4  14  -6    3.60    1.68
   4 -14  -7    0.54    1.12
  -4  14  -7    2.21    1.50
  -4  14  -8   13.37    2.72
  -4  14  -9   45.33    4.65
  -4  14 -10   20.85    2.93
  -4  14 -11   59.63    4.70
  -4  14 -12   22.70    2.56
  -4  15  10   34.42    3.59
  -4  15   9    9.82    2.22
  -4  15   8   50.18    4.93
  -4  15   7   29.73    3.99
  -4  15   6    9.85    2.56
  -4  15   5   29.06    3.82
  -4  15   4   53.29    5.27
  -4  15   3   40.19    3.84
  -4  15   3   40.04    4.59
  -4  15   3   35.49    4.37
  -4  15   2    5.13    1.56
  -4  15   2    2.84    1.52
  -4  15   2    6.55    2.17
  -4  15   1   59.32    4.55
  -4  15   1   56.77    5.31
  -4  15   1   51.85    5.11
  -4  15   0   29.74    3.49
  -4  15   0   38.25    4.16
  -4  15   0   31.96    4.12
  -4  15   0   31.19    4.16
  -4  15  -1   62.23    4.59
  -4  15  -1   70.46    5.46
  -4  15  -1   51.82    5.06
  -4  15  -1   56.37    5.17
  -4  15  -2    6.05    1.85
  -4  15  -2    5.61    1.93
  -4  15  -2    8.53    2.30
  -4  15  -3   39.68    3.64
  -4  15  -3   50.57    4.93
  -4  15  -3   37.32    4.24
  -4  15  -4   65.07    4.66
  -4  15  -4   61.90    5.65
  -4  15  -5   38.57    4.33
   4 -15  -5   35.40    3.41
  -4  15  -6   11.01    2.48
  -4  15  -6   13.38    2.49
   4 -15  -6   12.98    2.12
  -4  15  -7   32.97    3.58
  -4  15  -7   34.80    4.00
  -4  15  -8   60.85    4.58
  -4  15  -8   57.22    4.93
  -4  15  -9   11.48    2.13
  -4  15 -10   35.47    3.37
  -4  16   8   32.12    3.11
  -4  16   7   17.66    2.48
  -4  16   6   25.74    3.18
  -4  16   5   15.70    2.57
  -4  16   4    1.95    1.36
  -4  16   3    7.67    1.75
  -4  16   3    5.73    1.76
  -4  16   3    3.75    1.52
  -4  16   2  164.93    7.93
  -4  16   2  136.39    8.40
  -4  16   2  148.31    8.63
  -4  16   1    1.08    1.10
  -4  16   1    1.13    1.38
  -4  16   1    2.07    1.31
  -4  16   0  257.55   10.73
  -4  16   0  248.39   11.86
  -4  16  -1    2.41    1.24
  -4  16  -1    1.76    1.36
  -4  16  -1    1.29    1.25
  -4  16  -2  161.53    7.90
  -4  16  -2  159.83    8.53
  -4  16  -2  148.95    8.62
  -4  16  -3    5.14    1.52
  -4  16  -3    4.22    1.54
  -4  16  -4    0.90    0.96
  -4  16  -4    2.97    1.44
   4 -16  -4    0.58    0.93
  -4  16  -5    0.56    1.02
   4 -16  -5   19.10    2.30
  -4  16  -6    1.53    1.10
  -4  16  -6   36.45    3.73
  -4  16  -7   29.36    3.29
  -4  16  -8   48.73    4.02
  -4  17   5   11.89    1.91
  -4  17   4  129.60    7.02
  -4  17   3    5.92    1.61
  -4  17   2   31.02    3.34
  -4  17   1   17.79    2.55
  -4  17   0   19.67    2.74
  -4  17   0   26.95    2.79
  -4  17  -1   18.44    2.61
  -4  17  -1   21.86    2.55
   4 -17  -2   33.20    2.86
   4 -17  -3    7.71    1.43
   4 -17  -4  172.34    7.38
  -4  17  -4  188.46    8.23
  -4  17  -5   14.89    1.98
   4 -18   0  101.34    4.71
   5   0   0   -0.15    0.47
   5   0   0    1.01    0.56
   5   0   1    9.70    1.31
   5   0   1    7.87    1.18
   5   0  -2  238.68    8.97
   5   0   2  246.78    9.08
   5   0  -3    9.25    1.41
  -5   0  -3    7.38    1.20
   5   0   3    7.19    1.32
   5   0  -4    9.33    1.53
  -5   0  -4    5.44    1.21
   5   0  -5   44.21    3.52
  -5   0  -5   44.48    3.26
   5   0  -6   27.36    2.91
  -5   0  -6   30.71    2.83
  -5   0   7   49.72    3.53
   5   0  -7   44.82    4.02
  -5   0  -7   55.87    4.04
   5   0   8   18.14    2.93
   5   0  -8   17.29    2.09
   5   0  -8   15.50    2.54
  -5   0   8   17.04    2.16
   5   0  -8   13.41    2.33
  -5   0  -8   17.35    2.41
   5   0  -9  178.19    6.82
   5   0   9  190.98    9.45
   5   0  -9  167.56    8.40
   5   0  -9  158.75    7.86
  -5   0  -9  180.57    7.54
   5   0 -10   11.37    2.05
   5   0  10   10.60    2.69
   5   0 -10    7.90    2.27
   5   0 -10   12.16    2.19
   5   0 -10    6.82    1.92
  -5   0 -10    8.18    2.00
   5   0 -11  231.90   10.90
   5   0  11  260.59   13.90
   5   0 -11  217.89   12.29
   5   0 -11  262.51   11.62
   5   0 -11  232.93   12.31
  -5   0 -11  259.57   11.96
   5   0 -12  244.37   11.53
   5   0  12  275.59   14.80
   5   0 -12  232.93   13.04
  -5   0 -12  247.77   12.34
   5   0 -12  230.79   12.65
   5   0 -12  264.33   12.18
  -5   0  13  214.39   11.36
   5   0  13  216.14   13.17
   5   0 -13  193.34   10.30
  -5   0  14   84.37    6.93
   5   0 -14   82.78    6.29
   5   0  14   86.16    8.05
  -5   0  15   -1.39    2.18
   5   0  15   13.65    3.44
  -5   0  16   -0.45    1.62
   5   0  16    5.11    2.38
  -5   0 -17   21.12    3.30
  -5   0  17   -1.62    2.14
  -5   0 -18   16.18    2.59
  -5   0  18   -0.51    1.16
  -5  -1 -18   78.14    5.70
  -5  -1 -17   85.31    6.22
  -5   1  17   -1.59    2.16
  -5   1  16   -0.22    1.68
   5  -1  15   84.94    7.57
  -5   1  15   -2.76    2.13
   5  -1  14   12.37    3.34
   5   1 -14   11.87    2.55
  -5   1  14    9.70    2.69
   5   1 -13   18.01    3.01
  -5   1  13   14.48    2.99
  -5  -1 -12   27.61    3.76
   5   1 -12   31.19    3.81
   5   1 -12   25.53    3.83
   5   1 -12   35.65    3.95
   5  -1  12   28.54    4.67
   5  -1  11   43.58    5.32
   5   1 -11   40.42    4.09
   5   1 -11   36.48    4.59
   5   1 -11   42.73    4.14
   5   1 -11   38.42    4.48
  -5  -1 -11   38.43    4.15
   5   1 -10  394.26   15.46
   5  -1  10  397.49   17.95
   5   1 -10  366.99   16.75
   5   1 -10  451.37   16.01
   5   1 -10  374.45   16.49
  -5  -1 -10  429.33   16.23
   5   1  -9   96.47    6.10
   5   1  -9  111.72    5.60
   5  -1   9  116.68    7.44
   5   1  -9  105.28    6.61
  -5  -1  -9  119.65    6.13
   5  -1   8  313.28   13.69
   5   1  -8  286.75   11.38
   5   1  -8  272.43   12.73
   5   1  -8  269.07   12.36
  -5   1   8  299.74   11.46
  -5  -1  -8  321.25   12.25
   5   1  -7   79.04    5.44
  -5   1   7   85.54    4.80
  -5  -1  -7   88.81    5.25
  -5  -1  -6  523.01   16.90
   5   1  -6  459.85   17.16
  -5  -1  -5   14.97    1.92
   5   1  -5   14.48    2.01
  -5  -1  -4  796.72   24.33
   5   1  -4  765.90   24.54
  -5   1   4  812.82   23.26
  -5  -1  -3   70.16    3.93
   5   1  -3   68.23    3.38
   5   1  -3   69.23    4.03
   5  -1   3   72.53    4.17
   5   1  -2  168.61    6.88
   5  -1   2  168.53    6.95
   5   1  -1  257.16    9.43
   5  -1   1  270.57    9.65
   5  -1   0  215.83    7.88
   5   1   0  213.83    7.84
   5  -1  -1  268.58    9.53
   5   1   1  272.85    9.56
   5   1   1  270.28    9.59
   5  -1  -2  165.57    6.96
   5   1   2  181.69    7.17
  -5   1  -3   73.13    3.51
   5  -1  -3   69.66    3.64
   5   1   3   74.60    3.86
   5  -1  -4  763.10   24.90
  -5   1  -4  766.18   24.42
  -5   1  -5   13.70    1.85
   5  -1  -5   16.30    2.11
  -5   1  -6  500.49   16.58
   5  -1  -6  468.75   17.09
  -5   1  -7   92.26    5.29
   5  -1  -7   78.79    5.48
  -5  -1   7   84.54    4.79
   5  -1  -8  281.76   12.97
   5  -1  -8  295.87   11.19
   5   1   8  319.50   13.77
  -5   1  -8  314.65   12.20
  -5  -1   8  313.31   11.68
   5  -1  -9   96.76    6.40
   5  -1  -9  111.54    5.28
   5   1   9  108.92    7.11
  -5   1  -9  108.74    5.79
   5  -1  -9   96.04    6.13
   5  -1 -10  394.01   17.25
   5  -1 -10  370.04   16.55
   5  -1 -10  387.27   15.01
   5   1  10  416.53   18.18
  -5   1 -10  412.78   16.09
   5  -1 -11   36.12    4.56
   5  -1 -11   29.17    3.95
   5  -1 -11   38.22    3.76
   5   1  11   37.64    4.95
   5  -1 -11   40.17    4.04
  -5   1 -11   43.36    4.33
   5  -1 -12   27.36    4.15
   5  -1 -12   23.67    3.71
   5  -1 -12   28.19    3.36
   5   1  12   29.74    4.74
   5  -1 -12   37.12    4.03
  -5   1 -12   31.69    4.01
   5  -1 -13   17.63    2.73
  -5  -1  13   17.20    3.19
   5   1  13   23.83    4.49
  -5  -1  14   10.27    2.83
   5   1  14   11.04    3.26
   5   1  15   78.39    7.25
  -5  -1  15   -1.40    2.09
  -5  -1  16   -1.80    2.16
  -5   1 -17   65.23    5.68
  -5  -1  18   -1.38    1.62
  -5   1 -18   74.97    5.08
  -5  -2 -18   24.47    3.10
   5   2 -17   13.91    2.63
   5   2 -17   15.12    2.51
  -5  -2 -17   14.83    2.78
   5   2 -16  147.90    8.54
  -5   2  16   -2.58    1.93
   5   2 -15    7.46    2.01
   5  -2  15    7.23    2.53
   5   2 -14   19.82    3.16
  -5   2  14   18.95    3.38
   5  -2  14   25.24    4.37
   5   2 -13  486.73   19.63
   5  -2  13  493.76   22.28
  -5   2  13  509.56   20.01
   5   2 -12  525.80   20.42
   5  -2  12  558.27   23.34
   5   2 -12  546.54   20.68
  -5  -2 -12  577.28   21.43
   5   2 -11  199.86   11.37
   5   2 -11  219.96   11.01
   5  -2  11  244.68   13.25
   5   2 -11  250.55   11.32
  -5  -2 -11  240.52   11.50
   5   2 -11  205.20   11.71
   5   2 -10  128.49    8.30
   5   2 -10  136.85    7.80
   5  -2  10  146.95    9.54
   5   2 -10  161.61    8.15
  -5  -2 -10  147.41    8.18
   5   2 -10  121.87    8.33
   5   2  -9  124.88    7.95
   5  -2   9  156.42    9.41
   5   2  -9  143.34    7.70
  -5  -2  -9  150.86    7.95
   5   2  -9  133.19    8.40
   5   2  -8   38.19    3.97
  -5   2   8   41.19    3.43
   5  -2   8   43.70    4.48
   5   2  -8   39.05    3.47
  -5  -2  -8   41.66    3.70
   5   2  -8   33.41    3.62
   5   2  -8   50.40    3.74
   5   2  -7   88.61    5.71
  -5   2   7   80.96    4.75
  -5   2   7   89.78    4.56
  -5  -2  -7   92.06    5.39
  -5   2   6  286.06    9.83
   5   2  -6  250.75   10.92
  -5  -2  -6  278.20   10.72
  -5   2   5   20.28    1.94
  -5  -2  -5   26.46    2.53
   5   2  -4 1631.31   44.70
   5   2  -4 1518.16   45.80
  -5  -2  -4 1606.95   45.65
   5  -2   3   31.74    2.64
   5   2  -3   29.78    2.20
   5   2  -3   34.68    2.69
  -5  -2  -3   33.59    2.60
   5  -2   2  192.36    7.64
   5   2  -2  193.84    7.56
   5  -2   1   87.26    4.37
   5   2  -1   86.60    4.28
   5   2  -1   95.32    4.17
   5  -2   0 1618.19   45.37
   5   2   0 1567.01   45.17
   5   2   0 1647.51   45.02
   5   2   1   89.08    4.31
   5  -2  -1   83.07    4.21
   5   2   1   88.82    4.06
   5   2   2  176.63    7.16
   5  -2  -2  179.26    7.14
   5   2   2  176.54    6.64
   5   2   3   25.36    2.01
   5  -2  -3   30.57    2.53
  -5   2  -3   27.87    2.28
   5  -2  -4 1527.59   44.62
  -5   2  -4 1553.53   44.12
   5  -2  -5   19.32    2.34
  -5   2  -5   29.83    2.60
   5  -2  -6  239.95   10.50
  -5   2  -6  268.56   10.15
   5  -2  -7   76.66    5.33
  -5   2  -7   82.68    4.98
  -5  -2   7   81.30    4.68
  -5  -2   8   41.47    3.44
  -5   2  -8   46.92    3.80
   5  -2  -8   34.90    3.71
   5  -2  -8   36.25    3.93
   5   2   8   47.45    4.56
   5  -2  -8   35.38    2.99
  -5   2  -9  149.16    7.76
   5  -2  -9  135.71    8.21
   5  -2  -9  133.93    8.45
   5  -2  -9  135.80    6.89
  -5   2 -10  130.43    7.67
   5  -2 -10  153.09    7.48
   5   2  10  155.48    9.62
   5  -2 -10  135.34    8.79
   5  -2 -10  126.93    8.34
   5  -2 -11  217.36   11.84
  -5   2 -11  241.08   10.99
   5  -2 -11  218.39   12.13
  -5   2 -11  236.87   11.39
   5  -2 -11  221.61   10.27
   5   2  11  232.08   13.00
   5  -2 -11  255.78   11.38
   5  -2 -12  601.00   20.97
  -5   2 -12  543.62   21.04
   5  -2 -12  491.26   21.21
   5  -2 -12  516.86   19.42
   5   2  12  562.92   23.40
  -5  -2  13  505.63   19.92
   5  -2 -13  475.91   18.37
   5   2  13  479.62   21.76
  -5  -2  14   22.35    3.68
   5   2  14   19.57    3.91
  -5  -2  15   -1.39    1.92
   5   2  15    6.06    2.45
  -5   2 -17   14.30    2.70
  -5   2 -18   26.99    3.09
   5   2  18   11.54    2.33
   5   3 -18  128.29    7.28
  -5  -3 -18  140.25    7.54
   5   3 -17   36.07    4.13
  -5  -3 -17   44.53    4.55
   5   3 -17   35.94    3.77
   5   3 -16  172.63   10.26
   5   3 -16  165.12    9.44
   5  -3  15   56.50    6.25
   5   3 -15   52.73    5.05
   5   3 -15   62.10    5.42
   5   3 -14   93.68    6.62
   5  -3  14   93.98    7.79
   5   3 -13   14.70    2.91
  -5   3  13   20.13    3.30
   5  -3  13   15.33    3.64
   5  -3  12   32.42    4.78
  -5  -3 -12   44.79    4.80
   5   3 -12   38.70    4.38
   5   3 -12   33.95    4.36
   5   3 -11   71.56    6.20
   5  -3  11   89.60    7.55
   5   3 -11   91.42    6.67
  -5  -3 -11   93.73    6.61
   5  -3  10  616.18   23.23
   5   3 -10  587.65   21.32
  -5  -3 -10  620.85   21.28
   5   3  -9   81.97    6.11
  -5  -3  -9   98.23    6.13
   5   3  -9  100.97    6.41
   5  -3   9   91.55    7.00
  -5   3   8  811.56   24.99
  -5   3   8  815.30   24.31
   5   3  -8  776.74   24.79
  -5  -3  -8  815.37   25.47
   5   3  -8  744.10   25.45
  -5   3   7  466.74   15.31
  -5   3   7  455.71   15.61
  -5  -3  -7  495.22   16.54
  -5   3   6 1290.12   36.18
  -5  -3  -6 1326.47   37.25
  -5   3   5  292.38   10.42
   5   3  -5  271.39   11.25
   5   3  -4 1930.66   51.50
  -5  -3  -4 1838.63   52.05
  -5  -3  -3  113.87    5.30
   5  -3   3   95.43    5.08
   5   3  -3  115.31    5.04
   5   3  -3   97.23    5.10
   5  -3   2 1514.54   42.12
   5   3  -2 1446.52   41.92
   5   3  -2 1462.32   41.74
   5  -3   1   26.81    2.17
   5   3  -1   21.98    1.89
   5   3   0   15.38    1.70
   5   3   0   20.61    1.84
   5   3   1   20.89    1.91
   5  -3  -1   23.66    1.97
   5   3   1   18.07    1.80
   5   3   2 1550.62   42.84
   5  -3  -2 1472.21   42.74
   5   3   2 1483.82   42.48
  -5   3  -3  100.83    4.95
   5   3   3  106.77    5.29
   5   3   3  117.13    5.05
   5  -3  -3  102.61    5.21
   5  -3  -4 1657.83   48.77
  -5   3  -4 1733.83   48.31
   5  -3  -5  258.78   10.88
  -5   3  -5  308.40   10.75
   5  -3  -6 1088.65   35.17
  -5   3  -6 1221.70   34.70
  -5  -3   7  484.12   15.70
  -5   3  -7  463.36   16.01
   5   3   8  872.61   25.84
   5   3   8  801.58   27.50
  -5  -3   8  811.00   25.51
  -5   3  -8  805.10   25.75
   5   3   9   97.91    7.18
   5  -3  -9  100.48    5.51
  -5   3  -9   92.08    5.86
   5  -3  -9   77.62    6.02
  -5   3  -9   94.21    5.94
   5   3  10  602.99   23.02
   5  -3 -10  534.94   19.44
  -5   3 -10  611.90   21.03
   5  -3 -10  536.37   21.42
  -5   3 -10  619.45   20.98
  -5   3 -11   82.59    5.92
   5  -3 -11  106.51    6.74
   5  -3 -11   77.45    6.49
  -5   3 -11   75.27    5.87
   5   3  11   98.47    7.79
   5  -3 -11   82.34    5.54
   5  -3 -12   40.12    4.26
  -5   3 -12   38.19    4.35
   5  -3 -12   35.28    3.64
   5   3  12   34.86    4.86
   5  -3 -12   31.66    4.25
   5   3  13   21.39    3.99
  -5  -3  13   18.96    3.27
   5  -3 -13   17.80    2.75
   5   3  14   89.35    7.91
   5   3  15   73.03    5.84
   5   3  15   57.44    6.25
  -5  -3  16   -0.87    1.90
   5   3  17   31.27    4.10
  -5   3 -17   35.59    3.93
  -5   3 -18  130.37    7.02
   5   4 -18   17.87    2.48
   5   4 -18   13.49    2.05
   5   4 -17   24.81    3.34
   5   4 -17   24.30    3.11
   5   4 -16   34.77    4.39
   5   4 -16   31.67    3.89
   5   4 -15   13.67    2.69
   5   4 -14  369.33   13.15
   5   4 -14  331.98   12.30
   5   4 -13  190.50   10.95
  -5   4  13  221.98   11.49
   5   4 -12  868.32   31.79
  -5   4  12  988.84   31.88
   5   4 -11  187.84   10.49
   5   4 -10 1166.81   38.11
   5   4 -10 1182.42   36.58
   5   4  -9   39.18    4.07
   5   4  -9   41.04    3.74
  -5   4   9   44.57    3.58
  -5   4   8  130.53    5.48
   5   4  -8  110.13    6.09
   5   4  -8  117.80    6.39
   5   4  -8  124.30    5.80
  -5   4   7  596.40   18.48
   5   4  -7  515.09   19.38
   5   4  -7  509.63   19.42
   5   4  -7  578.51   19.12
  -5   4   7  590.32   18.63
   5   4  -6  104.45    6.12
  -5   4   6  123.42    5.74
  -5   4   6  118.32    5.65
   5   4  -5  128.01    6.47
  -5   4   5  130.26    5.93
   5   4  -4  390.06   13.31
   5   4  -4  374.46   13.52
   5   4  -4  395.02   13.24
   5   4  -3  250.82    9.59
   5   4  -3  257.58    9.64
   5   4  -3  262.18    9.56
   5   4  -2 1371.92   39.22
   5   4  -2 1345.22   38.86
   5   4  -2 1360.01   39.04
   5   4  -1  176.09    7.09
   5   4  -1  160.30    6.45
   5   4   0 1562.08   45.72
   5   4   0 1651.52   45.35
   5   4   1  175.05    7.22
   5   4   2 1396.52   38.08
   5   4   2 1262.43   37.72
  -5   4  -2 1270.57   37.55
   5   4   2 1366.40   38.21
   5   4   3  243.37    9.31
   5   4   3  261.71    9.25
  -5   4  -3  235.92    8.98
   5   4   3  244.64    9.26
   5   4   4  340.98   12.86
  -5   4  -4  345.40   12.39
  -5   4  -5  129.71    6.05
  -5   4  -6  129.19    6.54
  -5   4  -6  126.15    6.23
  -5   4  -7  596.59   20.37
  -5   4  -7  651.07   21.12
   5   4   7  625.64   20.50
  -5   4  -8  124.21    6.73
   5   4   8  129.05    6.83
  -5   4  -8  139.04    7.31
  -5   4  -9   39.35    3.84
  -5   4 -10 1264.49   38.41
   5  -4 -10 1175.75   36.81
  -5   4 -11  171.81    9.51
   5  -4 -11  184.08    9.04
   5  -4 -12  857.84   29.73
   5   4  12  898.67   33.33
   5   4  13  212.50   12.53
   5   4  14  399.67   16.52
   5   4  14  348.20   17.25
   5   4  15   10.65    2.54
   5   4  16   24.67    3.25
  -5   4 -16   26.18    3.55
   5   4  16   32.49    4.41
   5   4  17   14.75    2.79
   5   5 -18   57.92    4.35
   5   5 -18   52.64    3.86
   5   5 -17  157.96    8.68
   5   5 -17  138.28    7.79
   5   5 -16   50.06    5.07
   5   5 -16   50.84    4.84
   5   5 -16   44.82    4.42
   5   5 -15  152.42    9.43
   5   5 -15  149.09    9.00
   5   5 -14   19.50    3.31
   5   5 -13   32.98    4.34
   5   5 -12   14.72    3.05
   5   5 -12   11.08    2.60
   5   5 -11   40.28    4.62
   5   5 -11   44.91    4.27
   5   5 -10  177.93    9.97
   5   5 -10  165.66    8.81
   5   5  -9  303.25   13.95
   5   5  -9  316.51   12.99
  -5   5   9  315.42   12.37
   5   5  -8   85.16    6.19
   5   5  -8   91.40    5.74
  -5   5   8   91.77    5.34
   5   5  -7  104.76    6.74
   5   5  -7  109.85    6.23
  -5   5   7  113.29    5.83
   5   5  -6  208.04    9.00
  -5   5   6  202.65    8.44
  -5   5   5    8.34    1.50
   5   5  -4   82.33    4.80
  -5   5   4   77.95    4.40
   5   5  -4   86.34    4.97
   5   5  -3   28.36    2.64
   5   5  -3   27.14    2.68
   5   5  -2  226.66    8.85
   5   5  -2  204.28    8.37
   5   5  -2  201.97    8.71
   5   5  -1  280.10   10.45
   5   5  -1  287.34   10.35
   5   5   0    5.78    1.36
   5   5   0    5.44    1.37
   5   5   0    5.17    1.31
   5   5   1  281.22   10.26
   5   5   1  258.31   10.00
   5   5   1  257.55   10.25
  -5   5  -2  192.20    7.86
   5   5   2  207.27    8.36
   5   5   2  205.69    8.51
  -5   5  -3   33.22    2.72
   5   5   3   28.64    2.62
   5   5   3   27.96    2.67
   5   5   4   94.22    4.91
  -5   5  -4   76.71    4.69
  -5   5  -5    5.45    1.29
   5   5   6  215.26   10.36
  -5   5  -6  232.54    9.54
   5  -5  -7  106.06    5.65
   5   5   7  114.39    6.17
  -5   5  -7  108.48    6.34
  -5   5  -8   93.97    6.03
  -5   5  -9  333.40   13.87
  -5   5 -10  195.37    9.98
  -5   5 -11   37.65    4.14
   5  -5 -11   41.99    3.84
   5  -5 -12   12.15    2.24
   5   5  13   40.24    4.70
   5   5  14   28.48    3.98
   5   5  15  167.99    9.19
   5   5  15  142.76    9.89
   5   5  16   41.42    4.14
   5   5  16   32.60    4.32
   5   6 -17   20.88    2.78
   5   6 -17   26.28    3.18
   5   6 -16   25.89    3.51
   5   6 -16   22.08    3.19
   5   6 -16   25.27    3.21
   5   6 -15   74.50    6.47
   5   6 -15   75.72    6.27
   5   6 -15   63.51    5.69
   5   6 -14   20.33    3.56
   5   6 -14   17.90    3.13
   5   6 -13  417.41   18.34
   5   6 -13  384.02   17.47
   5   6 -12  134.88    8.15
   5   6 -12  150.35    9.62
   5   6 -11   34.46    4.40
   5   6 -11   34.88    3.90
   5   6 -10   57.95    5.56
   5   6 -10   66.11    5.26
   5   6 -10   63.16    5.83
  -5   6  10   60.76    4.72
   5   6  -9  228.80   11.96
   5   6  -9  252.97   11.41
  -5   6   9  244.60   10.54
   5   6  -8   39.99    4.34
   5   6  -8   43.96    4.03
  -5   6   8   48.53    3.85
   5   6  -7   84.72    6.28
   5   6  -7   92.85    6.48
   5   6  -7   96.37    5.98
  -5   6   7  100.10    5.55
   5   6  -6  235.98   10.98
   5   6  -6  212.16   10.81
   5   6  -6  243.47   10.32
  -5   6   6  246.53    9.71
   5   6  -5    6.31    1.79
   5   6  -5   10.61    1.81
  -5   6   5    9.32    1.59
   5   6  -4  342.46   12.38
   5   6  -4  322.62   12.53
   5   6  -3  355.37   13.07
   5   6  -3  352.08   12.76
   5   6  -3  334.59   13.17
   5   6  -2  148.96    7.30
   5   6  -2  160.24    7.23
   5   6  -2  152.83    7.59
   5   6  -1  206.82    8.84
   5   6  -1  202.32    8.50
   5   6  -1  185.49    8.70
   5   6   0  101.25    5.62
   5   6   0   89.26    5.52
   5   6   1  200.98    8.66
   5   6   1  207.57    8.60
   5   6   1  187.77    8.73
   5   6   2  166.37    7.60
   5   6   2  164.56    7.49
   5   6   2  156.26    7.67
   5   6   3  364.88   13.02
   5   6   3  360.08   13.33
  -5   6  -3  327.86   12.53
   5   6   3  344.85   12.82
  -5   6  -4  294.45   12.02
   5   6   4  353.42   12.35
  -5   6  -5    8.93    1.73
   5  -6  -5    9.66    1.62
  -5   6  -6  267.55   10.98
   5   6   6  261.36   10.42
   5   6   7   86.99    6.71
   5  -6  -7   94.74    5.43
   5   6   7  100.10    5.88
  -5   6  -7   97.73    6.19
   5   6   8   40.08    4.70
  -5   6  -8   43.96    4.16
   5   6   9  263.06   13.74
  -5   6  -9  266.54   12.15
   5   6  10   59.26    6.12
  -5   6 -10   67.84    5.55
   5   6  11   28.04    4.40
  -5   6 -11   30.73    3.83
   5  -6 -11   36.29    3.57
   5   6  11   36.97    4.63
   5   6  12  163.41    9.61
   5   6  12  123.33    9.58
   5   6  13  405.06   16.95
   5   6  13  348.37   17.73
   5   6  14   15.65    3.02
   5   6  14   20.12    3.77
   5   6  15   69.95    5.76
   5   6  16   24.27    3.12
   5   6  17   18.94    2.49
   5   7 -17   68.98    4.87
   5   7 -17   59.02    4.42
   5   7 -17   63.39    4.39
   5   7 -16   42.82    4.06
   5   7 -16   52.54    4.73
   5   7 -16   41.49    4.22
   5   7 -15   58.85    5.29
   5   7 -15   62.59    5.67
   5   7 -15   58.98    5.43
   5   7 -14   31.22    4.11
   5   7 -14   31.68    4.29
   5   7 -14   37.76    4.59
   5   7 -13   15.28    3.18
   5   7 -13   12.33    2.89
   5   7 -12   66.92    6.36
   5   7 -12   62.91    6.11
   5   7 -11   21.24    3.62
   5   7 -11   27.39    3.56
   5   7 -11   30.37    4.28
   5   7 -10  302.71   14.54
   5   7 -10  279.01   13.01
  -5   7   9  210.05    9.73
   5   7  -9  202.45   10.44
   5   7  -9  219.41   11.66
  -5   7   8  137.19    7.43
   5   7  -8  146.39    8.26
  -5   7   7  316.86   12.28
   5   7  -7  315.16   13.14
   5   7  -7  298.67   13.75
  -5   7   6 1093.91   32.72
   5   7  -6 1068.49   33.59
   5   7  -6 1034.28   34.29
  -5   7   5  131.34    6.52
   5   7  -5  118.23    6.67
  -5   7   4  493.38   17.15
   5   7  -4  474.85   17.41
   5   7  -3 1018.34   30.99
   5   7  -3  960.74   31.58
   5   7  -3 1021.93   31.49
   5   7  -2  709.95   23.36
   5   7  -2  679.38   24.07
   5   7  -1   35.48    3.25
   5   7  -1   28.36    3.24
   5   7  -1   34.91    3.39
   5   7   0  254.90   10.29
   5   7   0  252.31   10.52
   5   7   1   30.59    3.09
   5   7   1   31.28    3.35
   5   7   1   28.28    3.05
   5   7   2  783.00   24.08
   5   7   2  708.61   24.24
   5   7   2  704.85   23.76
   5   7   3 1032.72   31.57
   5   7   3  992.70   31.85
   5   7   3 1019.37   31.53
   5   7   4  568.65   18.63
  -5   7  -4  514.55   19.07
  -5   7  -4  509.78   18.27
  -5   7  -5  124.18    7.39
  -5   7  -5  133.34    7.09
   5   7   5  118.63    6.36
   5  -7  -6 1089.43   33.27
  -5   7  -6 1119.95   34.44
   5   7   6 1059.17   33.50
  -5   7  -7  334.97   13.84
   5  -7  -7  324.55   12.67
   5   7   8  136.03    8.29
  -5   7  -8  114.79    7.40
   5  -7  -8  130.36    6.93
   5   7   9  227.04   11.63
  -5   7  -9  218.52   11.02
   5   7  10  282.96   15.01
  -5   7 -10  308.11   13.94
   5   7  11   32.67    4.18
   5   7  11   23.62    4.05
   5   7  12   68.73    6.28
   5   7  13    9.88    2.63
   5   7  14   34.44    4.19
   5   7  15   65.35    5.41
   5   7  16   43.73    4.07
   5   8 -16   62.56    4.93
   5   8 -16   69.23    4.97
   5   8 -16   68.16    5.03
   5   8 -15   23.14    3.18
   5   8 -15   25.57    3.41
   5   8 -15   23.89    3.28
   5   8 -14  196.14   10.93
   5   8 -14  216.92   11.47
   5   8 -14  212.94   11.29
   5   8 -13   45.63    5.05
   5   8 -13   49.22    5.35
   5   8 -13   52.71    5.38
   5   8 -12  492.06   20.69
   5   8 -12  501.05   20.97
   5   8 -11   14.24    3.11
   5   8 -11   18.18    3.34
   5   8 -10  426.79   17.80
   5   8 -10  457.37   19.41
   5   8 -10  456.20   19.42
  -5   8   9  167.65    8.56
   5   8  -9  173.98   10.34
   5   8  -9  165.12    9.35
   5   8  -9  158.96    9.93
  -5   8   8  212.28    9.71
   5   8  -8  204.48   11.29
   5   8  -8  203.01   10.47
  -5   8   7   19.84    2.58
   5   8  -7   22.58    3.35
   5   8  -7   22.17    3.08
  -5   8   6   50.27    3.97
   5   8  -6   48.56    4.35
  -5   8   5   22.70    2.59
   5   8  -5   22.08    2.79
   5   8  -4  615.50   22.27
  -5   8   4  669.60   22.13
   5   8  -3   24.76    2.90
   5   8  -3   24.00    3.10
   5   8  -3   24.10    3.05
  -5   8   3   21.03    2.49
  -5   8   3   20.58    3.20
  -5   8   2  577.63   22.11
   5   8  -2  650.79   21.17
   5   8  -2  616.07   21.76
   5   8  -2  616.25   21.49
  -5   8   2  547.38   20.06
  -5   8   2  668.02   21.96
   5   8  -2  637.86   21.68
  -5   8   1  428.09   17.09
   5   8  -1  451.90   16.16
   5   8  -1  398.16   16.31
   5   8  -1  417.72   16.20
  -5   8   1  436.44   16.36
   5   8  -1  452.06   16.61
  -5   8   0  908.96   30.67
   5   8   0  980.86   29.79
   5   8   0  886.77   30.03
   5   8   0  942.53   29.87
  -5   8   0  902.34   29.67
   5   8   0  928.97   29.92
  -5   8  -1  439.79   13.20
   5   8   1  458.72   12.05
   5   8   1  391.90   11.89
   5   8   1  424.72   11.87
  -5   8  -1  389.13   11.46
   5   8   2  615.13   21.39
  -5   8  -2  541.88   21.01
   5   8   2  612.58   20.95
  -5   8  -2  537.30   20.70
  -5   8  -3   20.99    2.90
  -5   8  -3   16.38    2.65
  -5   8  -3   17.46    2.65
   5   8   3   21.69    2.94
  -5   8  -4  677.78   23.23
  -5   8  -4  613.52   23.73
  -5   8  -4  640.26   23.49
  -5   8  -4  712.17   24.38
  -5   8  -5   25.08    3.01
  -5   8  -5   22.28    3.19
  -5   8  -5   21.54    3.11
  -5   8  -6   47.10    4.33
   5  -8  -6   53.65    4.16
   5   8   7   16.76    2.89
  -5   8  -7   23.61    3.16
   5  -8  -7   21.66    2.71
   5   8   8  210.38   11.18
  -5   8  -8  213.13   10.79
   5  -8  -8  211.17    9.67
   5   8   9  166.65    9.92
  -5   8  -9  176.96    9.76
   5   8  10  457.36   19.23
   5   8  11   14.11    2.99
   5   8  12  535.74   21.48
   5   8  13   54.34    5.41
   5   8  14  206.35   10.74
   5   8  15   28.39    3.54
   5   8  16   58.69    4.46
  -5   9  16  149.94    7.72
   5   9 -16  166.77    7.80
   5   9 -15   55.61    4.75
   5   9 -15   52.60    4.60
   5   9 -14   24.31    3.50
   5   9 -14   29.84    3.80
   5   9 -13   14.00    2.91
   5   9 -13   14.93    2.93
   5   9 -12   39.12    4.75
   5   9 -12   39.43    4.81
   5   9 -11   73.61    6.71
   5   9 -11   77.56    6.87
   5   9 -10   10.33    2.64
   5   9 -10   11.41    2.74
   5   9  -9   64.15    6.18
   5   9  -9   71.71    5.90
  -5   9   8  636.70   21.62
   5   9  -8  624.01   23.99
   5   9  -8  584.11   22.57
  -5   9   7  155.11    7.93
   5   9  -7  148.20    9.21
   5   9  -7  136.52    8.35
  -5   9   6  779.32   24.56
   5   9  -6  678.95   25.15
  -5   9   5  136.51    7.13
   5   9  -5  141.56    8.18
   5   9  -5  116.30    7.23
  -5   9   4  352.13   13.96
  -5   9   4  345.07   13.59
  -5   9   4  323.03   15.73
   5   9  -4  369.30   15.22
   5   9  -3  149.03    6.96
   5   9  -3  145.79    7.66
  -5   9   3  135.43    6.13
  -5   9   3  129.99    7.88
  -5   9   2  236.72    8.33
   5   9  -2  260.78    9.17
   5   9  -2  255.70   10.13
  -5   9   2  238.98    8.49
  -5   9   2  238.33    8.01
  -5   9   2  261.55   10.84
  -5   9   1   99.39    6.12
   5   9  -1   93.16    6.32
  -5   9   1   86.28    5.68
  -5   9   1   97.30    6.45
  -5   9   1   92.74    6.92
   5   9  -1  104.63    6.46
   5   9  -1   91.90    6.60
   5   9   0  124.35    6.46
   5   9   0  114.85    6.75
  -5   9   0  109.98    5.83
   5   9   0  120.20    6.54
  -5   9   0  109.44    6.34
  -5   9   0  117.82    7.17
  -5   9  -1   96.31    6.50
  -5   9  -1   96.03    6.01
   5   9   1   98.92    6.53
  -5   9  -1   97.59    6.77
   5   9   1   90.44    6.19
   5   9   1  107.21    6.57
   5   9   1   90.20    6.52
  -5   9  -2  225.87   11.22
  -5   9  -2  232.38   11.55
   5   9   2  243.35   11.64
  -5   9  -2  240.16   10.66
  -5   9  -3  130.52    7.12
  -5   9  -3  131.43    6.91
  -5   9  -3  134.21    7.28
   5   9   3  134.90    7.18
  -5   9  -4  294.86   13.66
  -5   9  -4  309.95   13.53
  -5   9  -4  333.36   14.24
  -5   9  -5  111.23    7.70
  -5   9  -5  137.50    8.28
  -5   9  -5  119.45    7.47
  -5   9  -5  119.67    7.32
  -5   9  -6  763.25   26.22
  -5   9  -6  748.02   25.91
   5  -9  -6  788.78   25.03
  -5   9  -7  131.66    8.24
   5  -9  -7  153.05    7.91
   5   9   8  595.93   23.41
  -5   9  -8  653.05   23.51
   5  -9  -8  636.60   21.88
   5   9   9   67.83    6.08
   5   9  10   10.43    2.68
   5   9  11   72.53    6.41
   5   9  12   38.96    4.65
   5   9  13   17.39    3.10
   5   9  14   26.79    3.51
  -5   9 -15   49.43    4.50
  -5   9 -16  168.59    8.05
  -5  10  15   43.43    4.05
   5  10 -15   58.51    4.45
  -5  10  14   14.76    2.68
   5  10 -14   14.91    2.69
   5  10 -13  101.09    7.19
   5  10 -13   92.51    6.85
   5  10 -12  108.84    7.86
   5  10 -12   96.91    7.41
   5  10 -11  146.89    9.72
   5  10 -11  166.27   10.15
   5  10 -10   30.10    4.34
   5  10  -9   67.30    6.34
   5  10  -8   10.28    2.68
  -5  10   7  102.81    6.43
   5  10  -7  103.87    7.18
   5  10  -6   61.65    5.39
   5  10  -6   52.33    4.88
  -5  10   6   63.69    4.81
  -5  10   6   58.68    6.21
  -5  10   5   50.85    4.20
   5  10  -5   48.69    4.82
  -5  10   5   46.24    5.44
   5  10  -5   44.58    4.38
   5  10  -4  178.40    9.89
  -5  10   4  180.42    9.06
  -5  10   4  177.87    8.65
  -5  10   4  176.24    9.77
  -5  10   4  173.97   10.91
  -5  10   3   88.57    6.95
   5  10  -3  102.08    6.19
  -5  10   3   82.08    5.74
  -5  10   3   93.44    5.32
  -5  10   3   84.97    6.09
   5  10  -3  100.77    6.59
  -5  10   2   81.31    5.95
  -5  10   2   -0.48    1.41
   5  10  -2  105.49    6.19
  -5  10   2   85.86    5.85
  -5  10   2    0.15    1.06
  -5  10   2   94.33    6.95
   5  10  -2  104.19    6.56
   5  10  -1   82.04    5.85
   5  10  -1   99.93    6.10
  -5  10   1   70.95    5.46
  -5  10   1   73.26    5.05
  -5  10   1   78.73    5.64
  -5  10   1   86.65    6.61
   5  10  -1   93.41    6.16
   5  10   0  539.64   14.39
  -5  10   0  527.26   14.19
   5  10   0  588.42   14.56
   5  10   0  518.95   15.04
  -5  10   0  453.84   13.21
   5  10   0  506.99   13.76
  -5  10   0  544.23   16.10
  -5  10  -1   75.51    5.84
  -5  10  -1   84.75    5.86
   5  10   1   92.86    5.96
  -5  10  -1   77.75    5.57
   5  10   1   88.60    6.04
   5  10   1   84.23    5.61
  -5  10  -1   78.98    5.83
  -5  10  -2   81.74    5.79
   5  10   2  105.97    6.44
  -5  10  -2   89.57    5.97
   5  10   2   80.69    5.85
  -5  10  -2   92.89    6.12
  -5  10  -2   87.56    6.27
  -5  10  -2   85.34    5.98
  -5  10  -3   79.83    6.38
  -5  10  -3   82.23    6.21
  -5  10  -3   83.22    6.32
  -5  10  -3   74.35    5.85
  -5  10  -3   77.38    6.26
  -5  10  -4  160.46    9.60
  -5  10  -4  175.13    9.91
  -5  10  -4  167.75    9.38
  -5  10  -5   45.10    4.91
  -5  10  -5   44.50    4.81
  -5  10  -5   46.45    4.63
  -5  10  -6   66.20    5.62
  -5  10  -6   65.01    5.50
   5 -10  -6   59.83    4.77
  -5  10  -6   58.33    5.78
  -5  10  -7  114.10    7.63
  -5  10  -7   96.85    7.75
   5 -10  -7  112.62    6.70
  -5  10  -8    6.92    2.35
   5 -10  -8   19.64    2.70
  -5  10  -9   50.70    5.68
   5  10   9   65.44    5.93
  -5  10 -10   27.90    4.24
   5  10  10   32.39    4.27
  -5  10 -11  133.99    9.41
   5  10  11  157.51    9.53
  -5  10 -12   94.68    7.40
   5  10  12   88.43    6.80
  -5  10 -13   84.69    6.68
   5  10  13   88.27    6.49
  -5  10 -14   15.79    2.76
  -5  10 -15   49.40    4.14
  -5  11  14    7.64    1.87
   5  11 -14    9.20    1.94
  -5  11  13    6.16    1.93
   5  11 -13    6.29    1.83
  -5  11  12    3.73    1.75
   5  11 -12    2.08    1.47
   5  11 -11   61.60    5.76
  -5  11  11   48.40    5.54
  -5  11  10    9.60    2.73
   5  11 -10   14.22    2.97
  -5  11   9   37.74    5.20
   5  11  -9   46.22    5.21
  -5  11   8   96.49    8.42
   5  11  -8  108.77    8.07
  -5  11   7   36.46    5.06
  -5  11   6    7.32    2.50
   5  11  -6    7.15    2.14
  -5  11   5   31.41    4.61
   5  11  -5   26.07    3.79
   5  11  -4    3.84    1.69
  -5  11   4    3.96    1.92
  -5  11   4    6.84    2.36
  -5  11   4    5.99    1.77
  -5  11   3   69.93    5.12
  -5  11   3   62.92    5.32
   5  11  -3   72.18    5.87
  -5  11   3   62.61    6.07
  -5  11   3   55.50    5.27
  -5  11   2   56.46    5.30
  -5  11   2   63.95    5.80
   5  11  -2   67.42    5.78
   5  11  -2   65.89    5.48
  -5  11   2   61.90    6.18
  -5  11   1    5.39    2.12
  -5  11   1   13.48    2.74
  -5  11   1   14.48    2.61
   5  11  -1   11.94    2.50
  -5  11   1    8.71    2.55
  -5  11   1   13.28    2.92
   5  11  -1   13.54    2.69
  -5  11   0   -0.63    1.46
   5  11   0    0.19    1.38
  -5  11   0    0.20    1.26
  -5  11   0   -0.20    1.31
  -5  11   0    0.88    1.19
  -5  11   0    0.23    1.35
   5  11   0    0.79    1.19
   5  11   0    0.99    1.15
  -5  11  -1    6.48    2.26
   5  11   1   11.19    2.57
  -5  11  -1    9.29    2.36
  -5  11  -1   11.57    2.58
   5  11   1   14.18    2.70
   5  11   1   13.47    2.58
  -5  11  -2   60.40    5.55
  -5  11  -2   64.68    5.63
   5  11   2   63.26    5.62
  -5  11  -2   62.33    5.80
  -5  11  -2   59.40    5.51
  -5  11  -2   64.02    5.66
  -5  11  -3   63.51    5.50
   5  11   3   81.16    6.05
  -5  11  -3   53.03    4.92
  -5  11  -3   67.72    5.79
  -5  11  -3   65.72    5.50
   5  11   3   75.32    5.89
  -5  11  -3   57.65    5.25
  -5  11  -4    3.89    1.64
  -5  11  -4    5.85    2.14
  -5  11  -4    7.17    2.24
  -5  11  -4   -1.16    1.76
   5  11   4    0.43    1.21
  -5  11  -5   21.72    3.58
  -5  11  -5   24.14    3.50
  -5  11  -5   32.18    4.17
  -5  11  -6    8.80    2.47
   5 -11  -6   12.34    2.25
  -5  11  -6   11.27    2.45
   5 -11  -7   36.84    3.78
  -5  11  -7   32.41    4.44
   5 -11  -8  107.20    6.60
  -5  11  -8  107.97    8.27
   5  11   9   40.73    4.68
  -5  11  -9   34.44    4.65
   5  11  10    8.98    2.36
  -5  11 -10   12.01    2.85
  -5  11 -11   51.37    5.37
  -5  11 -12    3.19    1.78
  -5  11 -13    8.23    1.98
  -5  11 -14    6.03    1.69
  -5  12  13   80.89    5.79
  -5  12  12   35.93    4.20
  -5  12  11   31.86    4.28
   5  12 -11   36.24    4.27
  -5  12  10    4.39    1.98
   5  12 -10    9.40    2.38
  -5  12   9    6.94    2.34
   5  12  -9    8.28    2.36
  -5  12   8   21.46    4.02
  -5  12   7   22.42    4.14
  -5  12   6  139.00   10.14
   5  12  -6  150.19    9.26
  -5  12   5   10.22    2.88
   5  12  -5   11.27    2.61
   5  12  -4   35.59    4.52
  -5  12   4   29.55    4.61
  -5  12   4   32.63    4.22
  -5  12   3   34.80    4.35
  -5  12   3   38.07    5.03
   5  12  -3   34.87    4.35
  -5  12   3   40.63    4.08
   5  12  -2    3.59    1.74
  -5  12   2    2.55    1.50
  -5  12   2    1.36    1.54
  -5  12   2    4.39    2.06
  -5  12   2   -0.38    1.58
  -5  12   2    0.91    1.16
  -5  12   1   -1.13    1.85
  -5  12   1    1.67    1.36
   5  12  -1    0.59    1.22
  -5  12   1    2.13    1.38
  -5  12   1   -0.25    1.51
  -5  12   1   -0.68    1.44
  -5  12   1   -0.27    1.27
  -5  12   1    1.68    1.16
   5  12  -1    0.88    1.46
  -5  12   0   14.42    2.85
  -5  12   0   13.66    2.72
   5  12   0   12.77    2.68
  -5  12   0   11.02    2.48
  -5  12   0   13.44    2.93
  -5  12   0   17.18    3.25
  -5  12   0   10.36    2.22
   5  12   0   10.02    2.49
   5  12   1    1.27    1.46
  -5  12  -1    0.89    1.18
  -5  12  -1    6.46    2.20
  -5  12  -1    0.21    1.25
  -5  12  -1    0.78    1.41
   5  12   1    1.42    1.38
  -5  12  -1    1.16    1.15
   5  12   1   -0.21    1.24
  -5  12  -1    0.67    1.51
  -5  12  -1    2.11    1.33
  -5  12  -2    2.83    1.66
   5  12   2    3.40    1.57
  -5  12  -2   -0.55    1.80
  -5  12  -2    3.08    1.71
  -5  12  -2    2.60    1.60
  -5  12  -2    1.10    1.21
   5  12   3   40.10    4.42
  -5  12  -3   38.44    4.40
  -5  12  -3   33.95    4.20
  -5  12  -3   37.43    4.32
  -5  12  -3   43.54    4.83
   5  12   4   30.90    3.99
  -5  12  -4   24.04    3.72
  -5  12  -4   25.09    3.64
  -5  12  -4   30.88    4.25
   5  12   5   10.88    2.49
  -5  12  -5    7.91    2.34
  -5  12  -5   12.80    2.80
   5 -12  -6  154.40    7.41
  -5  12  -6  128.76    8.29
  -5  12  -7   23.87    3.89
   5 -12  -7   30.34    3.44
  -5  12  -8   18.11    3.40
   5 -12  -8   22.74    2.90
  -5  12  -9    6.50    2.21
  -5  12 -10    4.31    1.93
  -5  12 -11   34.56    4.16
  -5  12 -12   37.95    4.07
  -5  12 -13   71.93    5.25
   5  13 -12    3.72    1.26
  -5  13  12    2.92    1.36
  -5  13  11   30.15    3.82
  -5  13  10   25.20    3.74
  -5  13   9   13.70    3.01
  -5  13   8  110.42    8.53
  -5  13   7   10.36    2.95
  -5  13   6  177.16   11.45
  -5  13   5   25.46    4.29
   5  13  -5   25.44    3.77
  -5  13   4  216.90   13.12
  -5  13   4  243.01   12.28
   5  13  -4  218.48   12.04
  -5  13   3  230.37   10.79
  -5  13   3  247.45   11.59
   5  13  -3  225.07   12.25
  -5  13   3  212.45   12.57
  -5  13   3  225.79   13.19
  -5  13   3  241.50   12.46
   5  13  -2   35.75    4.54
  -5  13   2   33.52    4.46
  -5  13   2   34.93    4.67
  -5  13   2   35.71    4.01
   5  13  -1   54.05    5.33
  -5  13   1   74.91    5.87
  -5  13   1   60.75    5.84
  -5  13   1   60.27    5.90
  -5  13   0    6.29    2.06
  -5  13   0   22.10    3.63
  -5  13   0   11.42    2.81
  -5  13   0   20.39    3.56
  -5  13   0   14.28    2.91
   5  13   0   15.42    3.10
   5  13   1   64.02    5.82
  -5  13  -1   60.75    5.93
  -5  13  -1   66.40    5.76
  -5  13  -1   59.79    5.97
  -5  13  -1   59.87    5.73
  -5  13  -1   60.14    5.55
  -5  13  -1   60.04    5.68
   5  13   2   46.29    4.86
  -5  13  -2   30.12    4.20
  -5  13  -2   34.46    4.18
  -5  13  -2   34.69    4.18
  -5  13  -2   33.69    4.35
  -5  13  -2   34.23    4.45
  -5  13  -2   29.84    4.06
   5  13   3  256.97   12.30
  -5  13  -3  204.86   11.38
  -5  13  -3  222.68   12.11
  -5  13  -3  235.25   12.10
  -5  13  -3  215.41   11.47
  -5  13  -3  218.41   11.89
  -5  13  -3  214.71   10.37
   5  13   4  244.07   11.98
  -5  13  -4  207.70   11.27
  -5  13  -4  214.29   12.00
  -5  13  -4  205.82   11.62
  -5  13  -4  211.21   10.06
   5 -13  -5   30.08    3.45
  -5  13  -5   22.47    3.51
  -5  13  -5   20.54    3.52
   5  13   5   25.66    3.65
   5 -13  -6  221.77   10.21
   5  13   6  213.76   11.19
   5 -13  -7   13.28    2.29
  -5  13  -7    8.36    2.34
   5  13   7    9.03    2.21
   5  13   8  139.06    7.64
  -5  13  -8  134.78    8.11
   5  13   9   14.94    2.66
  -5  13  -9   12.56    2.69
  -5  13 -10   27.61    3.67
  -5  13 -11   43.92    4.25
  -5  13 -12    1.55    1.06
  -5  14  11   31.00    3.43
  -5  14  10   22.65    3.25
  -5  14   9   71.80    6.11
  -5  14   8   24.48    3.73
  -5  14   7    1.75    1.70
  -5  14   6   10.25    2.75
  -5  14   5    1.96    1.59
  -5  14   5    4.06    1.96
  -5  14   4   92.87    7.54
  -5  14   4  103.67    8.27
  -5  14   3   28.01    4.16
  -5  14   3   32.34    3.60
  -5  14   3   32.22    4.21
  -5  14   2  142.62    9.34
  -5  14   2  164.30    8.95
  -5  14   2  136.04    9.34
  -5  14   2  149.21    8.20
  -5  14   1   55.05    5.63
  -5  14   1   63.82    5.45
  -5  14   1   56.35    5.85
  -5  14   1   58.92    5.78
  -5  14   1   66.36    5.16
  -5  14   0  563.64   19.51
  -5  14   0  581.12   20.08
  -5  14   0  513.79   18.85
  -5  14   0  544.67   17.12
  -5  14  -1   60.44    5.72
  -5  14  -1   62.07    5.95
  -5  14  -1   61.08    4.98
  -5  14  -1   59.22    5.79
  -5  14  -2  140.64    8.23
  -5  14  -2  153.37    8.53
  -5  14  -2  140.54    8.51
  -5  14  -2  137.54    8.06
  -5  14  -2  140.96    6.97
  -5  14  -3   32.73    4.19
  -5  14  -3   31.55    4.00
  -5  14  -3   31.37    4.14
  -5  14  -3   29.97    3.45
  -5  14  -3   30.02    3.96
  -5  14  -3   30.29    4.18
  -5  14  -4  108.06    7.32
  -5  14  -4   93.01    7.16
  -5  14  -4   95.09    7.07
  -5  14  -4   93.23    6.00
  -5  14  -5    4.15    1.86
  -5  14  -5    5.88    2.08
   5 -14  -5    5.51    1.59
  -5  14  -6   11.59    2.59
  -5  14  -6    8.67    2.25
   5 -14  -6   11.00    2.11
  -5  14  -7    2.08    1.58
   5 -14  -7    0.39    0.93
  -5  14  -8   28.19    3.66
  -5  14  -9   88.46    6.30
  -5  14 -10   26.22    3.17
  -5  14 -11   31.06    3.19
  -5  14 -11   30.61    2.82
  -5  15  10   43.42    3.83
  -5  15   9   20.95    2.94
  -5  15   8   92.82    6.69
  -5  15   7   22.71    3.22
  -5  15   7   30.39    3.93
  -5  15   6  219.57   11.20
  -5  15   5   77.97    6.32
  -5  15   4  123.56    8.30
  -5  15   3  105.62    7.68
  -5  15   3  108.89    7.87
  -5  15   2   64.09    4.83
  -5  15   2   55.42    5.40
  -5  15   2   52.14    5.34
  -5  15   1   51.61    4.43
  -5  15   1   49.05    5.13
  -5  15   1   42.01    4.75
  -5  15   0    2.10    1.22
  -5  15   0    2.30    1.42
  -5  15   0    2.98    1.65
  -5  15   0    1.76    1.39
  -5  15  -1   52.94    4.48
  -5  15  -1   64.19    5.31
  -5  15  -1   44.85    4.91
  -5  15  -1   49.51    4.99
  -5  15  -2   66.21    4.63
  -5  15  -2   61.34    5.46
  -5  15  -2   59.40    5.12
  -5  15  -3  127.72    6.19
  -5  15  -3  129.28    7.36
   5 -15  -4  138.16    7.22
  -5  15  -4  145.93    7.19
  -5  15  -4  140.31    8.44
  -5  15  -5   96.40    6.76
   5 -15  -5   97.23    5.65
  -5  15  -6  292.59   12.79
  -5  15  -6  282.54   13.16
   5 -15  -6  315.60   11.92
  -5  15  -7   36.46    3.69
  -5  15  -7   33.83    3.82
  -5  15  -8   97.40    5.82
  -5  15  -8   90.41    6.14
  -5  15  -9   20.48    2.46
  -5  15  -9   22.83    2.79
  -5  15 -10   53.15    3.97
  -5  16   8   47.50    3.74
  -5  16   7   16.26    2.39
  -5  16   6    1.06    1.07
  -5  16   5   16.74    2.62
  -5  16   5   16.85    2.66
  -5  16   4   48.94    4.49
  -5  16   4   41.97    4.22
  -5  16   3   10.46    1.97
  -5  16   3    6.79    1.85
  -5  16   3    5.54    1.83
  -5  16   2  231.48   11.70
  -5  16   2  238.85   11.84
  -5  16   1  136.48    7.06
  -5  16   1  122.37    7.76
  -5  16   1  128.28    7.99
  -5  16   0   71.14    4.90
  -5  16   0   66.00    5.53
  -5  16   0   54.91    5.00
  -5  16  -1  131.46    6.99
  -5  16  -1  143.79    7.73
  -5  16  -2  276.33   11.17
  -5  16  -2  293.74   12.17
   5 -16  -3    8.24    1.63
  -5  16  -3   11.28    1.98
  -5  16  -3   11.02    2.15
   5 -16  -4   52.91    3.88
  -5  16  -4   56.06    3.94
  -5  16  -4   59.05    4.62
  -5  16  -5   -0.14    0.86
   5 -16  -5   24.13    2.42
  -5  16  -6    0.37    0.87
   5 -16  -6    0.91    0.77
  -5  17   5   33.13    3.09
  -5  17   4    0.64    0.83
  -5  17   3   20.25    2.60
  -5  17   2    6.27    1.59
  -5  17   2    6.84    1.64
  -5  17   2    7.15    1.49
  -5  17   1    0.14    0.83
  -5  17   1    0.83    0.87
  -5  17   0    0.56    0.89
  -5  17   0    0.83    0.93
  -5  17  -1    1.12    0.95
  -5  17  -1    0.72    0.88
   5 -17  -1    0.09    0.65
  -5  17  -2    6.95    1.46
   5 -17  -2    5.26    1.18
   5 -17  -3   23.62    2.27
   5 -17  -4    0.39    0.60
  -5  17  -4    0.84    0.88
  -5  17  -5   48.51    3.49
   6   0   0 1096.36   32.13
   6   0   1 1313.74   35.90
   6   0   1 1238.20   35.73
   6   0  -2  499.81   16.38
   6   0   2  488.30   16.35
   6   0  -3  946.71   28.91
  -6   0  -3  934.62   28.54
   6   0   3  950.14   28.86
   6   0  -4  606.95   20.54
  -6   0  -4  611.30   20.09
   6   0   4  644.83   20.72
   6   0  -5  106.32    6.24
  -6   0  -5  114.40    5.98
   6   0  -6   56.70    4.61
  -6   0  -6   67.28    4.49
   6   0  -7  271.50   12.58
  -6   0  -7  341.18   12.66
   6   0  -8   64.02    5.38
  -6   0  -8   70.16    5.06
   6   0   8   67.96    5.81
   6   0  -8   71.37    4.65
  -6   0   8   80.99    4.96
   6   0  -9   75.11    6.17
  -6   0  -9   83.25    5.87
   6   0   9   81.89    6.82
   6   0  -9   89.43    5.52
  -6   0   9   88.69    5.67
  -6   0 -10   54.79    4.82
   6   0 -10   64.77    4.93
   6   0 -10   60.36    4.69
   6   0  10   46.50    5.41
   6   0 -10   54.49    5.32
  -6   0 -11 1310.97   41.71
   6   0 -11 1421.38   41.59
   6   0 -11 1308.65   40.95
   6   0  11 1340.89   44.75
  -6   0 -12  322.76   14.43
   6   0 -12  339.33   14.09
   6   0 -12  286.61   13.16
   6   0  12  317.46   16.36
   6   0 -13  199.53   10.53
   6   0  13  219.25   13.30
   6   0 -14   37.28    4.20
   6   0  14   46.23    5.87
  -6   0  14   48.23    5.07
   6   0 -15  349.68   15.02
  -6   0  17    0.38    1.40
  -6   0  18   -0.47    1.24
  -6   0 -18    0.58    0.97
  -6  -1 -18   86.50    5.75
  -6   1  16   -1.26    2.22
   6   1 -16   64.40    4.92
   6   1 -15   37.22    4.20
   6   1 -14  142.80    8.81
   6   1 -14  150.47    9.95
  -6   1  14  157.92    9.50
   6   1 -13  108.86    7.54
   6  -1  13  114.98    9.40
  -6   1  13  122.90    8.09
  -6  -1 -12   32.63    4.15
   6   1 -12   30.59    3.79
   6  -1  12   30.99    4.91
   6   1 -12   33.79    4.49
   6   1 -12   40.49    4.22
  -6  -1 -11  199.04   10.53
   6   1 -11  192.16   10.02
   6  -1  11  208.15   12.33
   6   1 -11  163.66   10.47
   6   1 -11  233.69   10.66
  -6  -1 -10   36.51    3.91
   6  -1  10   34.95    4.61
   6   1 -10   34.86    3.65
   6   1 -10   34.35    4.24
   6   1 -10   42.22    3.92
  -6   1   9  377.41   14.70
  -6  -1  -9  391.38   15.36
   6   1  -9  365.61   14.62
   6  -1   9  377.53   16.97
   6   1  -9  347.58   15.85
  -6  -1  -8  327.18   12.94
   6  -1   8  327.65   14.30
   6   1  -8  298.44   11.98
  -6   1   8  314.88   12.08
   6   1  -7  849.67   28.94
  -6  -1  -7  911.80   28.29
   6   1  -6   77.30    5.32
  -6  -1  -6   64.08    4.50
   6   1  -5 3461.24   99.84
  -6  -1  -5 3681.06   99.31
   6   1  -4  369.58   13.67
   6  -1   4  355.93   13.49
  -6  -1  -4  368.59   13.22
   6  -1   3  227.71    8.49
   6   1  -3  245.67    8.62
   6   1  -3  237.86    9.63
   6  -1   3  235.08    9.56
  -6  -1  -3  250.49    9.59
   6   1  -2  268.74   10.18
   6  -1   2  272.98   10.27
   6   1  -1   87.31    4.60
   6  -1   1   95.81    4.87
   6   1   0    3.08    0.92
   6  -1   0    5.95    1.22
   6  -1  -1   85.39    4.54
   6   1   1   88.53    4.65
   6  -1  -2  272.30   10.40
   6   1   2  281.29   10.43
   6  -1  -3  219.94    8.12
   6   1   3  239.58    8.43
   6  -1  -3  219.29    9.25
   6   1   3  231.39    9.37
  -6   1  -3  228.32    9.02
   6   1   4  391.63   12.40
   6  -1  -4  367.88   13.76
  -6   1  -4  365.61   13.21
   6   1   4  349.98   13.55
   6  -1  -5 3496.62  101.15
  -6   1  -5 3738.89  100.49
   6  -1  -6   62.57    4.83
  -6   1  -6   70.44    4.58
   6  -1  -7  800.49   27.92
  -6   1  -7  881.49   27.21
  -6   1  -8  319.93   12.83
   6   1   8  297.72   13.97
   6  -1  -8  316.81   11.97
  -6  -1   8  326.98   12.33
   6  -1  -9  339.61   15.41
  -6   1  -9  354.99   14.51
   6   1   9  376.10   16.54
   6  -1  -9  371.03   13.84
  -6  -1   9  378.91   14.42
   6  -1 -10   35.37    3.49
   6   1  10   38.37    4.77
  -6   1 -10   33.02    3.76
   6  -1 -10   34.61    4.28
  -6   1 -11  197.86   10.42
   6  -1 -11  228.53   10.62
   6   1  11  213.40   12.43
   6  -1 -11  182.47    9.47
   6  -1 -11  181.86   10.94
  -6   1 -12   36.11    4.33
   6  -1 -12   38.26    4.12
   6  -1 -12   35.71    3.87
   6   1  12   30.67    4.79
   6  -1 -12   30.43    4.28
   6  -1 -13  111.32    7.33
   6   1  13  118.06    9.45
  -6  -1  13  119.85    8.06
   6  -1 -14  138.07    8.39
  -6  -1  14  157.04    9.52
   6  -1 -15   33.18    3.82
  -6  -1  16   -1.94    2.18
  -6   1 -18   88.46    5.73
  -6  -2 -18   15.89    2.45
   6   2 -17    2.01    1.09
  -6   2  17   -1.42    1.64
   6   2 -17    1.74    1.26
  -6  -2 -17    0.74    1.18
   6   2 -16   59.90    4.99
   6   2 -16   68.52    5.95
   6   2 -15   91.74    6.72
   6   2 -15   94.60    7.52
   6   2 -14   14.20    3.16
   6   2 -14   11.32    2.51
  -6   2  14   15.50    3.03
   6   2 -13  472.85   19.28
   6  -2  13  451.05   21.18
  -6   2  13  502.89   19.62
   6   2 -12   85.77    7.19
  -6  -2 -12  103.58    7.46
   6   2 -12  102.94    7.22
   6  -2  12   98.97    8.46
   6   2 -11   89.33    7.17
  -6  -2 -11  100.20    7.08
   6  -2  11  102.53    8.36
   6   2 -11  102.85    7.04
   6   2 -10  121.91    8.30
  -6  -2 -10  141.24    8.23
   6   2 -10  134.59    7.93
   6  -2  10  123.59    8.96
  -6   2   9  128.69    7.19
  -6  -2  -9  142.09    7.88
   6   2  -9  120.90    8.07
   6   2  -9  150.19    7.59
   6   2  -9  137.08    7.61
   6  -2   9  138.30    8.92
  -6   2   8   17.62    2.25
  -6  -2  -8   15.45    2.44
   6   2  -8   21.25    2.46
   6   2  -8   17.62    2.71
   6   2  -8   17.59    2.36
   6  -2   8   21.03    3.21
  -6  -2  -7  190.69    8.90
   6   2  -7  168.16    9.10
   6  -2   7  190.07    9.82
   6   2  -7  200.03    8.70
   6   2  -6    2.65    1.15
  -6  -2  -6   14.65    2.10
   6   2  -5  104.59    6.09
   6  -2   5   93.34    5.81
  -6   2   5  109.75    5.10
  -6  -2  -5   99.89    5.64
   6  -2   4    3.64    1.18
   6   2  -4    2.03    0.83
   6   2  -4    3.17    1.11
  -6  -2  -4    4.94    1.31
   6   2  -3   98.22    5.29
   6  -2   3   93.90    5.18
  -6  -2  -3   93.59    5.12
   6   2  -2  806.69   23.56
   6  -2   2  802.05   24.36
   6   2  -2  748.75   24.05
   6   2  -1  923.19   26.37
   6   2  -1  857.78   26.50
   6   2   0 4228.92  112.36
   6  -2   0 4440.02  113.14
   6   2   1  965.77   27.52
   6  -2  -1  899.61   27.70
   6   2   2  787.25   23.44
   6   2   2  798.82   24.27
   6  -2  -2  765.52   24.13
  -6   2  -3   86.22    4.79
   6   2   3   94.62    5.16
   6  -2  -3   96.78    5.22
  -6   2  -4    5.58    1.30
   6   2   4    3.41    1.21
   6  -2  -4    2.00    0.98
  -6   2  -5   96.52    5.38
   6   2   5  110.19    6.14
   6  -2  -5   94.98    5.83
   6  -2  -6    4.19    1.39
  -6   2  -6    4.49    1.30
   6   2   7  191.60    9.65
  -6   2  -7  179.63    8.38
   6   2   8   18.96    3.13
   6  -2  -8   16.55    2.17
   6   2   8   15.22    2.18
   6  -2  -8   23.49    3.17
  -6  -2   8   14.60    2.14
  -6   2  -8   16.11    2.39
   6  -2  -9  134.12    6.91
   6   2   9  137.12    8.83
   6  -2  -9  110.42    7.77
  -6  -2   9  133.71    7.28
  -6   2  -9  133.01    7.49
   6  -2 -10  134.97    7.21
   6   2  10  128.86    8.98
   6  -2 -10  116.55    8.18
  -6   2 -10  127.01    7.65
   6  -2 -11  121.37    7.34
   6   2  11  113.59    8.76
   6  -2 -11  100.48    6.47
  -6   2 -11  120.29    7.35
  -6   2 -11  109.06    7.35
   6  -2 -11   95.57    7.63
   6   2  12   98.30    8.41
   6  -2 -12   99.08    6.55
   6  -2 -12  105.64    7.06
  -6   2 -12  101.84    7.26
   6  -2 -12  102.26    7.84
   6   2  13  436.79   20.46
   6  -2 -13  427.75   17.36
   6  -2 -14    8.59    2.04
  -6  -2  14    9.26    2.57
   6  -2 -15   80.33    5.91
  -6  -2  16   -2.14    2.31
  -6  -2  17   -0.76    1.61
  -6   2 -17    2.24    1.27
  -6  -2  18   -1.25    1.60
  -6   2 -18   16.81    2.40
   6   3 -18  145.39    7.04
   6   3 -18  149.08    7.52
   6   3 -17    3.51    1.43
  -6  -3 -17    6.18    1.95
   6   3 -17    4.70    1.60
   6   3 -16   38.63    3.84
   6   3 -16   37.86    4.31
   6   3 -15  112.44    7.52
   6   3 -15  118.50    8.51
   6   3 -15  111.71    7.47
  -6   3  14  149.39    9.19
   6   3 -14  162.24   10.43
   6   3 -14  136.83    8.81
   6   3 -13   76.80    6.35
  -6   3  13   72.50    6.08
   6   3 -12   14.94    2.90
   6  -3  12   17.06    3.65
   6   3 -11  104.56    7.33
   6  -3  11   99.41    8.14
   6   3 -11   93.98    7.28
  -6  -3 -11  119.97    7.64
   6   3 -10   11.52    2.34
   6  -3  10   12.55    2.91
  -6  -3 -10   11.47    2.30
   6   3 -10    9.62    2.29
   6   3  -9  387.04   10.48
  -6  -3  -9  370.07   11.25
   6  -3   9  344.64   12.73
   6   3  -9  378.29   11.69
   6  -3   8   93.58    6.79
   6   3  -8   89.00    5.93
  -6  -3  -8  105.92    6.36
  -6   3   8   94.89    5.58
   6   3  -8   83.90    6.23
   6   3  -7   15.03    2.47
   6   3  -7   16.67    2.33
  -6  -3  -7   16.24    2.39
  -6   3   7   15.31    2.12
  -6  -3  -6  502.24   17.35
  -6   3   6  517.01   16.39
   6   3  -5  160.18    8.10
  -6  -3  -5  184.67    8.13
   6  -3   5  158.01    8.00
  -6   3   5  176.81    7.31
   6   3  -4  276.40    9.85
   6   3  -4  237.67   10.35
  -6  -3  -4  273.11   10.50
   6  -3   4  250.91   10.39
   6   3  -3  294.66   10.28
   6   3  -3  260.75   10.54
  -6  -3  -3  288.12   10.78
   6  -3   3  262.92   10.50
   6   3  -2   38.94    2.98
   6   3  -2   41.89    2.95
   6  -3   2   44.58    3.22
   6   3  -1  657.94   20.51
   6   3  -1  667.29   20.59
   6   3   0  108.90    5.27
   6  -3   0  113.96    5.49
   6   3   0  111.08    5.36
   6   3   1  673.62   20.58
   6  -3  -1  646.19   20.47
   6  -3  -2   43.20    3.21
   6   3   2   42.49    3.04
   6   3   2   49.92    3.40
   6  -3  -3  258.11   10.49
   6   3   3  298.10   10.26
  -6   3  -3  254.45   10.09
   6   3   3  282.90   10.61
   6  -3  -4  229.09    9.94
  -6   3  -4  247.95    9.65
   6   3   4  250.18   10.07
   6  -3  -5  156.56    7.98
  -6   3  -5  168.82    7.60
   6   3   5  173.90    8.20
   6  -3  -6  443.89   17.01
  -6   3  -6  474.74   16.27
  -6  -3   7   16.09    2.20
   6  -3  -7   13.37    2.32
   6   3   7   19.42    2.32
  -6   3  -7   13.16    2.16
  -6  -3   8   94.92    5.75
   6   3   8  100.02    7.04
  -6   3  -8  104.65    6.26
   6   3   8  106.79    6.07
   6  -3  -8   92.73    6.57
  -6   3  -9  370.58   11.11
   6   3   9  343.77   12.67
   6  -3  -9  358.89    9.70
  -6   3  -9  342.29   10.59
   6  -3 -10    9.88    2.33
  -6   3 -10   11.12    2.24
   6  -3 -10    9.63    1.91
   6   3  10    8.72    2.58
  -6   3 -10   10.89    2.22
   6  -3 -11   98.48    7.60
   6  -3 -11  113.84    6.77
   6   3  11  100.70    8.13
  -6   3 -11  106.12    7.07
  -6   3 -11  104.24    7.14
   6  -3 -12   20.51    2.91
   6   3  12   13.76    3.34
  -6  -3  13   80.19    6.54
   6  -3 -13   75.74    5.67
  -6  -3  14  156.58    9.52
   6  -3 -14  132.15    7.90
   6   3  15  115.64    6.82
  -6  -3  15   -0.44    1.69
   6   3  16   44.49    4.03
   6   3  16   34.28    4.31
  -6  -3  17   -1.83    1.92
  -6   3 -17    6.50    1.87
  -6   3 -18  136.75    6.89
   6   4 -17    0.89    1.11
   6   4 -17    1.68    1.26
   6   4 -16   34.40    4.11
   6   4 -16   34.11    3.79
   6   4 -16   31.23    3.46
   6   4 -15   73.78    6.57
   6   4 -15   68.52    5.78
   6   4 -14   89.38    7.53
   6   4 -14   72.39    6.24
   6   4 -14   87.59    6.80
  -6   4  13   39.13    4.47
   6   4 -13   39.57    4.59
   6   4 -12  180.10   10.42
   6   4 -11  330.71   15.08
   6   4 -10  255.53   12.42
   6   4 -10  245.97   11.15
   6   4  -9  257.87   11.96
   6   4  -9  233.04   10.66
  -6   4   9  242.57   10.32
   6   4  -8   19.99    2.59
   6   4  -8   26.19    3.22
  -6   4   8   19.84    2.38
  -6   4   8   18.42    2.47
   6   4  -7  139.28    7.80
  -6   4   7  155.81    7.08
   6   4  -7  140.56    7.99
  -6   4   7  145.06    7.02
  -6   4   6  118.68    5.81
   6   4  -6  102.50    6.44
  -6   4   5  475.64   15.82
   6   4  -5  457.92   16.75
   6   4  -4   45.56    3.26
   6   4  -4   41.82    3.46
   6   4  -4   44.78    3.33
   6   4  -3  299.59   11.63
   6   4  -3  312.56   11.63
   6   4  -2   60.43    3.75
   6   4  -2   64.40    3.99
   6   4  -1 1992.13   55.03
   6   4  -1 1904.70   55.26
   6   4   0  778.18   23.33
   6   4   0  742.21   23.55
   6   4   1 1952.59   55.42
   6   4   2   67.01    4.05
   6   4   2   52.50    3.57
   6   4   3  326.85   11.51
  -6   4  -3  291.03   11.01
   6   4   3  321.12   11.26
   6   4   3  286.71   11.21
  -6   4  -4   44.52    3.32
   6   4   4   42.69    3.43
   6   4   4   49.17    3.37
  -6   4  -5  434.72   15.02
   6   4   5  424.96   15.58
   6   4   6  103.20    6.29
   6   4   6  121.92    7.22
   6  -4  -6  115.31    5.76
   6   4   6  105.83    5.82
  -6   4  -6  103.85    5.85
  -6   4  -7  152.83    7.88
   6   4   7  150.30    7.46
  -6   4  -7  153.04    7.62
   6   4   8   24.05    2.82
  -6   4  -8   19.63    2.78
   6   4   9  254.92   11.26
  -6   4  -9  257.49   11.74
   6  -4 -10  258.81   11.17
  -6   4 -10  258.17   12.05
   6  -4 -11  315.39   13.12
  -6   4 -11  328.77   14.27
   6  -4 -12  200.27    9.85
   6  -4 -13   40.60    4.08
   6   4  14   98.44    7.03
   6   4  14   83.52    7.59
   6  -4 -14   83.27    5.92
   6   4  15   59.18    6.10
   6   4  15   70.24    5.64
   6   4  16   25.89    3.77
   6   4  16   32.94    3.59
   6   5 -17  286.58   11.81
   6   5 -17  309.85   12.96
   6   5 -17  307.64   12.42
   6   5 -16    7.98    1.93
   6   5 -16   12.23    2.53
   6   5 -16   11.29    2.31
   6   5 -15   89.81    7.10
   6   5 -15   84.99    6.60
   6   5 -15   79.59    6.30
   6   5 -14   81.49    7.10
   6   5 -14   73.66    6.27
   6   5 -13  233.71   12.35
   6   5 -12  101.42    7.59
   6   5 -11   27.21    3.83
   6   5 -11   31.88    3.64
   6   5 -10  132.29    8.68
   6   5 -10  139.95    8.00
  -6   5  10  144.91    7.69
   6   5  -9  671.53   24.81
   6   5  -9  710.95   23.78
  -6   5   9  673.25   22.76
   6   5  -8  177.40    9.82
   6   5  -8  198.81    9.35
  -6   5   8  193.12    8.74
   6   5  -7  530.59   19.77
   6   5  -7  540.70   18.83
  -6   5   7  525.60   18.03
   6   5  -6  111.12    6.17
   6   5  -6  107.23    7.16
  -6   5   6  108.58    5.75
   6   5  -6   92.35    6.20
  -6   5   5 1481.92   43.25
   6   5  -4  717.99   23.80
   6   5  -4  763.73   23.84
   6   5  -3  318.22   12.39
   6   5  -3  329.02   12.31
   6   5  -2   50.22    3.77
   6   5  -2   42.91    3.46
   6   5  -1  268.85   11.05
   6   5  -1  303.10   11.20
   6   5   0    4.28    1.29
   6   5   0    7.18    1.46
   6   5   1  275.84   11.22
   6   5   1  308.40   11.35
   6   5   2   41.16    3.39
   6   5   2   41.30    3.32
   6   5   3  331.24   12.41
  -6   5  -3  309.56   11.83
   6   5   3  325.47   12.12
  -6   5  -4  638.82   21.85
   6   5   4  723.31   22.12
   6  -5  -5 1335.35   40.05
   6   5   5 1391.43   40.67
  -6   5  -5 1402.49   41.17
   6  -5  -6  112.72    5.85
  -6   5  -6  107.27    6.33
   6   5   6  106.30    6.00
   6   5   7  503.55   18.30
   6   5   7  511.32   20.23
   6   5   8  192.25    9.25
  -6   5  -8  204.85    9.90
   6   5   8  183.74   10.57
  -6   5  -9  711.58   24.36
   6   5   9  647.45   25.64
  -6   5 -10  159.59    8.04
   6   5  10  145.54    9.02
  -6   5 -11   27.61    3.61
   6  -5 -11   27.91    3.21
   6   5  11   20.75    3.81
   6  -5 -12  108.25    6.69
   6   5  12  101.51    8.43
   6  -5 -13  228.39   10.71
   6   5  13  191.31   12.32
   6   5  14   67.86    5.78
   6   5  14   60.06    6.31
   6   5  15  101.99    6.89
   6   5  16   10.94    2.19
   6   5  17  303.40   11.88
   6   6 -17    7.80    1.57
   6   6 -17    6.31    1.60
   6   6 -17    5.36    1.47
   6   6 -16   10.76    2.13
   6   6 -16   11.58    2.34
   6   6 -16    9.60    2.10
   6   6 -15  269.10   12.83
   6   6 -15  285.58   13.40
   6   6 -15  302.08   14.04
   6   6 -14  207.96   11.21
   6   6 -14  210.09   11.49
   6   6 -14  209.34   11.81
   6   6 -13  736.94   27.08
   6   6 -13  723.76   27.20
   6   6 -13  723.51   27.78
   6   6 -12  235.12   12.25
   6   6 -12  196.03   10.34
   6   6 -11  722.81   26.40
   6   6 -11  672.62   24.37
   6   6 -10  228.96   11.04
  -6   6  10  228.98   10.45
   6   6 -10  210.99   11.64
   6   6  -9  715.00   24.59
  -6   6   9  702.57   23.61
   6   6  -9  695.61   25.78
   6   6  -8  140.03    7.61
  -6   6   8  126.69    6.87
   6   6  -8  120.53    7.77
   6   6  -8  107.32    7.56
   6   6  -7  302.46   12.29
  -6   6   7  301.64   11.57
   6   6  -7  280.01   13.38
   6   6  -7  245.49   12.33
   6   6  -7  265.39   12.85
   6   6  -6   19.21    2.83
  -6   6   6   20.22    2.42
   6   6  -6   17.83    2.49
  -6   6   5   18.23    2.26
   6   6  -5   16.14    2.26
   6   6  -4  207.11    8.99
   6   6  -4  200.75    9.20
   6   6  -4  183.58    8.40
   6   6  -3  478.46   16.83
   6   6  -3  450.61   16.87
   6   6  -2  582.10   19.24
   6   6  -2  511.77   18.94
   6   6  -1 2947.13   78.79
   6   6  -1 2610.88   78.48
   6   6   0  380.17   13.97
   6   6   0  343.97   13.87
   6   6   1 2931.02   78.41
   6   6   1 2600.75   78.16
   6   6   2  564.47   18.99
   6   6   2  531.16   19.07
   6   6   3  462.67   16.44
   6   6   3  458.27   16.76
   6   6   4  173.83    7.99
  -6   6  -4  168.55    8.23
   6  -6  -5   16.75    2.16
  -6   6  -5   20.26    2.55
   6   6   5   16.27    2.22
   6  -6  -6   17.71    2.29
  -6   6  -6   14.13    2.31
   6   6   6   15.34    2.23
   6  -6  -7  284.21   11.53
  -6   6  -7  307.15   12.89
   6   6   7  288.28   12.08
  -6   6  -8  132.30    7.86
   6   6   9  674.34   26.68
  -6   6  -9  766.25   25.88
   6   6  10  205.10   12.07
  -6   6 -10  224.13   11.24
   6  -6 -11  667.00   22.54
   6   6  11  623.62   25.56
   6  -6 -12  209.27    9.97
   6   6  12  185.11   11.82
   6  -6 -13  712.24   24.64
   6   6  13  761.69   26.95
   6   6  14  207.21   10.90
   6   6  15  300.66   13.29
   6   6  16   11.68    2.28
   6   6  17    5.70    1.39
   6   7 -16    6.63    1.71
   6   7 -16    9.55    2.05
   6   7 -16    9.35    1.96
   6   7 -15   35.44    4.05
   6   7 -15   31.05    3.68
   6   7 -15   25.79    3.51
   6   7 -14   12.70    2.69
   6   7 -14   12.73    2.74
   6   7 -14   11.32    2.59
   6   7 -13   60.65    6.02
   6   7 -13   55.62    5.57
   6   7 -13   59.37    5.82
   6   7 -12    4.77    1.69
   6   7 -12    3.34    1.89
   6   7 -12    3.57    1.88
   6   7 -12    2.92    1.76
   6   7 -11  302.28   14.79
   6   7 -11  282.17   14.25
   6   7 -11  268.78   13.93
   6   7 -11  264.42   12.63
   6   7 -10   12.32    2.78
   6   7 -10   12.68    2.46
   6   7 -10   12.77    2.82
   6   7  -9  251.77   13.00
  -6   7   9  228.14   10.59
   6   7  -9  226.72   11.31
   6   7  -9  265.91   12.92
  -6   7   8  242.45   10.66
   6   7  -8  240.69   11.40
   6   7  -8  244.70   12.28
  -6   7   7  846.59   27.50
   6   7  -7  851.39   28.49
   6   7  -7  886.54   29.70
  -6   7   6  111.14    6.28
   6   7  -6  115.63    6.82
  -6   7   5  550.47   18.77
   6   7  -5  536.51   19.16
  -6   7   4  164.60    7.92
   6   7  -4  179.31    9.04
   6   7  -4  166.42    8.11
   6   7  -3  160.59    8.71
   6   7  -3  180.33    8.73
   6   7  -2  273.75   11.38
   6   7  -2  248.51   11.47
   6   7  -2  242.69   11.24
   6   7  -1  112.78    6.48
   6   7  -1   96.01    6.35
   6   7  -1   92.50    5.98
   6   7   0    0.43    0.93
   6   7   0   -0.44    1.20
   6   7   1   95.96    6.37
   6   7   1  112.05    6.50
  -6   7  -2  236.59   11.10
   6   7   2  253.71   11.43
   6   7   2  271.83   11.27
   6   7   3  163.72    8.64
   6   7   3  168.80    8.36
   6   7   4  144.53    7.47
   6   7   4  194.34    8.76
   6   7   5  502.95   17.87
   6  -7  -5  491.75   17.59
  -6   7  -5  537.44   18.74
   6   7   6  115.04    6.61
   6  -7  -6  112.45    6.33
  -6   7  -6  116.77    7.06
   6  -7  -7  903.62   28.81
  -6   7  -7  915.37   30.26
  -6   7  -8  267.38   12.57
   6   7   9  243.33   12.33
  -6   7  -9  235.50   11.85
   6   7  10   13.34    2.86
   6  -7 -11  263.65   11.82
   6   7  11  297.56   14.02
   6  -7 -12    5.93    1.72
   6   7  12    5.16    2.16
   6  -7 -13   56.31    4.56
   6   7  13   60.83    5.66
   6   7  14   12.60    2.70
   6   7  15   34.96    3.86
   6   7  16    7.15    1.76
   6   8 -16   24.32    2.84
   6   8 -16   25.63    2.85
   6   8 -16   25.01    2.87
   6   8 -15   35.43    3.83
   6   8 -15   37.98    3.94
   6   8 -15   38.08    3.97
   6   8 -14  104.69    7.26
   6   8 -14  104.09    7.26
   6   8 -14  104.23    7.30
   6   8 -13   24.19    3.64
   6   8 -13   29.88    3.99
   6   8 -13   28.12    3.94
   6   8 -12  202.82   11.40
   6   8 -12  192.06   11.16
   6   8 -12  197.84   11.34
   6   8 -11  283.93   14.03
   6   8 -11  252.46   12.45
   6   8 -11  277.19   13.99
   6   8 -11  275.02   13.95
   6   8 -10  146.45    9.47
   6   8 -10  129.30    8.28
   6   8 -10  144.29    9.42
   6   8  -9   39.64    4.68
   6   8  -9   33.07    3.98
   6   8  -8   11.38    2.56
   6   8  -8    9.52    2.23
  -6   8   8   12.99    2.24
   6   8  -7    2.50    1.48
   6   8  -7    4.25    1.59
  -6   8   7    1.98    1.29
   6   8  -6    5.97    1.68
  -6   8   6    4.49    1.41
   6   8  -5    3.53    1.41
  -6   8   5    5.07    1.47
   6   8  -4   72.81    5.11
  -6   8   4   76.08    5.07
   6   8  -4   77.51    5.80
  -6   8   4   71.12    6.13
   6   8  -3   54.50    4.67
  -6   8   3   45.88    3.88
  -6   8   3   41.32    4.62
   6   8  -3   58.83    4.98
   6   8  -2    9.49    2.15
   6   8  -2    7.62    2.03
  -6   8   2   10.02    2.29
   6   8  -2    7.67    2.03
   6   8  -1   38.69    3.93
   6   8  -1   37.32    3.94
  -6   8   1   38.25    4.23
   6   8  -1   29.37    3.64
   6   8   0  255.86   11.77
   6   8   0  295.36   12.40
  -6   8   0  268.41   12.58
   6   8   0  248.36   12.06
   6   8   1   42.96    4.12
   6   8   1   33.51    3.84
   6   8   1   36.63    3.90
   6   8   2    9.65    2.16
   6   8   2    7.52    2.01
  -6   8  -2    8.77    2.00
   6   8   3   58.68    4.76
   6   8   3   54.48    4.76
  -6   8  -3   43.52    4.35
  -6   8  -4   64.93    5.42
   6   8   4   78.51    5.56
   6   8   5    2.91    1.23
  -6   8  -5    2.28    1.18
  -6   8  -5    3.96    1.63
   6  -8  -5    4.50    1.41
  -6   8  -6    5.41    1.69
   6  -8  -6   14.59    2.24
  -6   8  -7    2.23    1.32
   6  -8  -7    4.50    1.53
   6   8   8   11.51    2.56
  -6   8  -8    7.04    2.09
   6   8   9   34.74    4.31
   6   8  10  146.36    9.32
   6   8  11  279.01   11.68
   6  -8 -11    1.66    1.47
   6   8  12  199.33   11.07
   6  -8 -12  191.82    9.34
   6   8  13   27.24    3.79
   6   8  14  114.20    7.42
   6   8  15   36.72    3.79
   6   8  16   24.43    2.73
   6   9 -15    5.28    1.57
   6   9 -15    4.01    1.34
   6   9 -14   17.96    2.91
   6   9 -14   21.47    3.14
   6   9 -13    7.85    2.16
   6   9 -13    9.75    2.37
   6   9 -12  110.15    7.98
   6   9 -12  120.38    8.26
   6   9 -11   10.08    2.65
   6   9 -11   12.84    2.92
   6   9 -10    1.40    1.20
   6   9 -10    1.95    1.47
   6   9  -9    1.21    1.25
   6   9  -9    1.68    1.40
   6   9  -8  101.39    7.55
   6   9  -8   87.04    6.61
  -6   9   7   66.85    5.04
   6   9  -7   65.72    5.50
  -6   9   6   68.41    5.03
  -6   9   6   61.56    6.28
   6   9  -6   64.18    5.29
  -6   9   5   64.37    6.27
   6   9  -5   65.66    5.24
  -6   9   5   70.89    5.07
   6   9  -5   77.50    6.07
  -6   9   4  237.51   11.09
  -6   9   4  255.20    8.77
   6   9  -3   33.38    4.00
  -6   9   3   27.14    3.86
  -6   9   3   31.01    3.41
  -6   9   3   26.40    2.95
  -6   9   2  180.04   10.39
   6   9  -2  188.41   10.13
  -6   9   2  165.12    8.82
  -6   9   1  220.59   10.60
  -6   9   1  223.52   11.88
   6   9  -1  271.75   11.79
   6   9  -1  239.76   11.82
  -6   9   1  205.00   10.09
   6   9  -1  250.47   11.65
   6   9   0   19.73    3.02
   6   9   0   15.74    2.82
   6   9   0   20.19    3.00
  -6   9   0   16.62    3.04
   6   9   0   19.31    3.06
  -6   9  -1  230.99    8.71
   6   9   1  233.14    9.51
   6   9   1  256.70    9.83
   6   9   1  239.94   10.09
  -6   9  -1  224.55    9.77
  -6   9  -2  173.59    9.57
   6   9   2  179.98    9.73
  -6   9  -2  167.40    8.62
  -6   9  -3   28.46    3.74
   6   9   3   31.22    3.94
  -6   9  -3   30.82    3.45
  -6   9  -4  190.80    9.45
  -6   9  -4  232.06   11.32
  -6   9  -5   68.34    5.83
   6  -9  -5   69.67    5.11
   6  -9  -6   63.21    4.87
  -6   9  -6   56.50    5.42
  -6   9  -6   63.29    5.37
   6  -9  -7   69.47    5.07
  -6   9  -7   53.01    5.44
  -6   9  -7   60.27    5.40
   6  -9  -8   96.92    6.17
  -6   9  -8   76.83    6.76
  -6   9  -9    0.74    1.27
   6   9   9    0.67    1.30
   6   9  10    0.22    1.31
   6  -9 -11   -0.74    1.04
   6   9  11    9.56    2.50
   6  -9 -12  118.96    6.66
   6   9  12  111.79    7.76
  -6   9 -12   97.04    7.61
   6   9  13    8.86    2.39
  -6   9 -13   10.22    2.41
   6   9  14   18.01    2.79
   6   9  15    6.91    1.72
   6  10 -15   74.62    4.70
   6  10 -15   75.71    4.92
  -6  10  14   67.66    5.29
   6  10 -14   81.51    5.66
  -6  10  13   18.23    3.01
   6  10 -13   23.38    3.30
   6  10 -13   22.11    3.14
  -6  10  12   82.23    6.94
   6  10 -12   98.13    7.18
   6  10 -12  104.23    7.21
  -6  10  11  184.51   11.68
   6  10 -11  259.49   12.68
  -6  10  10   43.86    5.41
   6  10 -10   50.86    5.35
  -6  10   9   67.71    6.85
   6  10  -9   83.98    6.90
  -6  10   8   14.87    3.34
   6  10  -8   22.94    3.36
  -6  10   7   37.28    5.13
   6  10  -7   39.42    4.33
  -6  10   6   30.18    4.50
   6  10  -6   27.00    3.50
   6  10  -6   29.86    3.91
  -6  10   6   32.01    3.46
   6  10  -5   11.69    2.53
  -6  10   5   10.09    2.72
  -6  10   5   10.74    2.13
   6  10  -4   61.00    5.55
  -6  10   4   55.32    4.58
  -6  10   4   68.02    5.80
  -6  10   4   57.30    6.00
  -6  10   3  320.09   10.07
   6  10  -3  361.38   12.94
  -6  10   3  311.47   11.34
  -6  10   3  320.19   13.13
   6  10  -3  341.48   12.28
  -6  10   3    0.96    1.58
  -6  10   3   -1.19    1.79
  -6  10   2    0.16    1.21
   6  10  -2   46.65    4.91
  -6  10   2   -0.68    1.81
  -6  10   2   40.92    3.75
  -6  10   2   40.28    4.80
   6  10  -2   33.40    4.04
   6  10  -1  436.30   13.28
   6  10  -1  455.50   14.67
  -6  10   1  386.43   14.09
   6  10  -1  398.35   13.01
   6  10  -1  368.00   12.56
  -6  10   1  348.22   10.91
  -6  10   1  391.16   12.53
  -6  10   0   -1.01    1.37
   6  10   0    6.67    2.04
   6  10   0    6.64    2.01
   6  10   0    6.40    2.17
   6  10   0    7.45    2.04
  -6  10   0    4.62    1.99
  -6  10  -1  356.49   15.72
   6  10   1  391.31   16.41
  -6  10  -1  354.50   16.44
   6  10   1  400.43   16.21
  -6  10  -2   34.50    4.06
   6  10   2   43.34    4.83
  -6  10  -2   34.62    4.29
  -6  10  -2   39.35    4.27
   6  10   2   43.43    4.57
  -6  10  -3  296.34   11.20
  -6  10  -3  281.18   10.79
   6  10   3  263.56   10.72
  -6  10  -3  290.13   10.89
  -6  10  -3  282.86   11.36
  -6  10  -4   55.14    5.08
  -6  10  -4   60.09    5.59
  -6  10  -4   53.88    5.19
  -6  10  -5    9.95    2.40
   6 -10  -5   10.75    2.13
  -6  10  -5    7.82    2.21
   6 -10  -6   30.54    3.43
  -6  10  -6   30.87    4.11
   6 -10  -7   39.20    3.90
  -6  10  -7   35.48    4.45
   6 -10  -8   24.25    3.07
  -6  10  -8   15.14    3.10
  -6  10  -9   67.51    6.28
  -6  10 -10   36.06    4.68
   6  10  10   50.40    5.10
   6  10  11  264.83   10.91
  -6  10 -11  232.79   10.74
   6  10  12  102.82    7.05
  -6  10 -12   84.93    6.79
   6  10  13   21.65    3.01
  -6  10 -13   19.21    3.02
  -6  10 -14   75.64    5.43
  -6  11  14   24.61    2.85
   6  11 -14   26.94    2.85
   6  11 -14   28.77    2.97
   6  11 -13   13.08    2.42
  -6  11  13   10.85    2.22
   6  11 -12    4.31    1.57
  -6  11  12    1.04    1.14
   6  11 -11   25.50    3.64
  -6  11  11   20.51    3.59
   6  11 -10   18.93    3.23
  -6  11  10   13.66    3.03
  -6  11   9   85.07    7.54
  -6  11   8   10.15    3.03
  -6  11   7  310.43   16.14
   6  11  -6  317.96   14.33
  -6  11   6  282.51   15.45
   6  11  -5  380.77   16.42
  -6  11   5  342.07   17.32
  -6  11   4   14.64    3.03
  -6  11   4   14.02    3.23
   6  11  -4   18.37    3.25
  -6  11   4   17.11    2.73
  -6  11   3  350.58   14.45
  -6  11   3  315.55   16.20
  -6  11   3  321.18   14.86
   6  11  -3  355.87   15.66
  -6  11   3  332.66   15.39
   6  11  -2   17.27    3.14
  -6  11   2   16.78    3.41
  -6  11   2   10.78    2.72
  -6  11   2    9.95    2.44
  -6  11   1   94.08    6.55
  -6  11   1   79.51    6.58
  -6  11   1  109.81    8.33
   6  11  -1  109.87    7.49
  -6  11   1   92.61    7.23
  -6  11   0   47.71    4.64
  -6  11   0   56.86    5.24
  -6  11   0   39.32    4.65
  -6  11   0   46.35    5.21
   6  11   0   56.98    5.39
   6  11   0   54.50    5.20
  -6  11   0   39.07    4.82
  -6  11  -1   80.67    6.62
  -6  11  -1  105.13    7.70
   6  11   1  103.29    7.12
   6  11   1  101.60    7.27
  -6  11  -1   93.59    7.19
  -6  11  -1   90.25    6.85
  -6  11  -2   13.33    2.75
  -6  11  -2   12.08    2.65
  -6  11  -2   13.51    2.76
  -6  11  -2   15.65    2.99
   6  11   2   17.07    3.12
  -6  11  -2   10.02    2.70
  -6  11  -3  304.82   14.18
  -6  11  -3  318.20   14.66
   6  11   3  329.64   14.86
  -6  11  -3  307.23   14.38
  -6  11  -3  327.57   15.10
  -6  11  -3  295.47   14.09
   6  11   4   18.22    3.24
  -6  11  -4   17.44    3.28
  -6  11  -4   15.78    2.82
  -6  11  -4   13.87    2.84
   6 -11  -5  358.20   14.43
  -6  11  -5  356.95   16.17
  -6  11  -5  348.43   15.35
  -6  11  -5  314.82   15.39
   6 -11  -6  303.52   12.66
  -6  11  -6  254.58   13.50
   6 -11  -7  380.38   14.47
  -6  11  -7  292.11   15.18
   6 -11  -8    4.62    1.57
  -6  11  -8   10.65    2.62
  -6  11  -9   90.92    7.27
  -6  11 -10   19.94    3.34
   6  11  11   21.95    3.23
  -6  11 -11   23.19    3.45
  -6  11 -12    4.16    1.54
  -6  11 -13   11.26    2.17
  -6  11 -14   26.01    2.82
   6  12 -13  115.21    6.13
  -6  12  13   94.31    6.03
   6  12 -12   21.59    2.80
  -6  12  12   18.80    2.88
   6  12 -11   86.68    6.19
  -6  12  11   69.02    5.99
  -6  12  10   37.04    4.65
  -6  12   9   10.14    2.72
  -6  12   8    3.58    1.87
  -6  12   7   18.03    3.68
  -6  12   6    4.95    2.22
   6  12  -6    5.36    2.06
  -6  12   5   93.32    8.18
   6  12  -5  107.41    7.72
   6  12  -4    5.24    1.94
  -6  12   4    6.48    2.22
  -6  12   4    5.21    2.21
   6  12  -3   62.71    5.66
  -6  12   3   55.60    5.47
  -6  12   3   50.19    5.74
  -6  12   3   51.11    4.55
   6  12  -2   65.03    5.75
  -6  12   2   57.92    5.57
  -6  12   2   69.58    6.55
  -6  12   2   71.78    5.41
   6  12  -1  162.27    8.85
  -6  12   1  148.18    9.12
  -6  12   1  148.99    8.78
   6  12   0   28.30    3.81
  -6  12   0   26.70    3.88
  -6  12   0   23.18    3.83
  -6  12   0   20.88    3.24
   6  12   1  162.33    8.61
   6  12   1  183.40    9.35
  -6  12  -1  148.99    8.70
  -6  12  -1  155.17    9.01
  -6  12  -1  143.94    8.41
  -6  12  -1  152.45    8.09
  -6  12  -1  158.05    8.54
   6  12   2   76.77    6.08
  -6  12  -2   56.90    5.47
  -6  12  -2   63.52    5.91
  -6  12  -2   64.70    5.63
  -6  12  -2   63.30    5.52
   6  12   3   53.07    5.12
  -6  12  -3   49.55    5.06
  -6  12  -3   52.79    5.11
  -6  12  -3   50.97    5.25
  -6  12  -3   52.06    4.97
  -6  12  -4   -0.54    1.34
   6  12   4    6.03    2.00
  -6  12  -4    6.02    2.10
  -6  12  -4    5.71    2.16
  -6  12  -4    7.49    2.25
   6 -12  -5  104.27    6.60
   6  12   5   91.09    7.14
  -6  12  -5   86.76    7.12
  -6  12  -5  100.83    7.18
   6 -12  -6    5.41    1.71
  -6  12  -6    7.68    2.26
   6  12   6    5.16    2.01
   6 -12  -7   19.66    2.74
  -6  12  -7   22.41    3.55
  -6  12  -8    1.83    1.45
  -6  12  -9   13.70    2.80
  -6  12 -10   42.38    4.55
  -6  12 -11   79.23    6.02
  -6  12 -12   21.62    2.91
  -6  12 -13  116.76    6.31
   6  12  13  106.20    5.97
  -6  13  12    2.36    1.10
   6  13 -12    2.63    0.98
  -6  13  11   19.24    2.89
   6  13 -11   21.36    2.66
  -6  13  10   29.15    3.89
   6  13 -10   38.72    3.73
  -6  13   9   70.64    6.34
  -6  13   8   75.42    6.79
  -6  13   7   61.91    6.30
   6  13  -6    2.24    1.55
  -6  13   6    1.38    1.62
   6  13  -5  343.49   15.11
  -6  13   5  288.09   15.60
  -6  13   4    8.53    2.54
  -6  13   4   14.00    3.20
   6  13  -4   13.76    2.89
  -6  13   3  135.22    8.05
   6  13  -3  134.71    8.91
  -6  13   3  124.22    8.58
  -6  13   3  139.85    8.57
  -6  13   3  114.93    8.84
  -6  13   3  128.93    9.61
  -6  13   2   52.41    5.60
  -6  13   2   60.93    5.23
  -6  13   2   49.46    5.73
   6  13  -2   52.84    5.48
  -6  13   1   35.97    4.53
  -6  13   1   45.50    5.22
   6  13  -1   42.86    4.83
   6  13   0   10.49    2.63
  -6  13   0    9.91    2.67
  -6  13   0   12.42    2.82
  -6  13   0   13.88    3.03
   6  13   1   38.80    4.60
  -6  13  -1   39.08    4.60
  -6  13  -1   42.44    5.02
  -6  13  -1   41.69    4.55
  -6  13  -1   33.32    4.53
   6  13   2   59.12    5.60
  -6  13  -2   45.11    5.10
  -6  13  -2   49.95    5.43
  -6  13  -2   49.87    5.17
  -6  13  -2   46.36    4.84
  -6  13  -2   55.22    5.31
   6  13   3  122.73    8.24
  -6  13  -3  115.64    8.06
  -6  13  -3  129.08    7.96
  -6  13  -3  108.94    7.68
  -6  13  -3  118.28    8.07
  -6  13  -3  102.72    7.60
  -6  13  -3  128.27    8.71
   6  13   4   14.57    2.87
  -6  13  -4   15.78    2.97
   6 -13  -4   14.23    2.47
  -6  13  -4   10.52    2.55
  -6  13  -4   11.92    2.33
   6 -13  -5  291.73   12.52
  -6  13  -5  292.07   13.66
  -6  13  -5  279.30   13.73
   6  13   5  290.25   13.74
   6 -13  -6    0.15    1.00
  -6  13  -6    1.09    1.28
   6  13   6    2.92    1.53
   6 -13  -7   85.66    5.51
   6  13   7   82.66    6.37
   6  13   8   91.92    6.60
  -6  13  -8   87.19    6.68
   6  13   9   88.08    6.28
  -6  13  -9   87.82    6.50
   6  13  10   31.43    3.46
  -6  13 -10   34.09    3.79
   6  13  11   20.66    2.62
  -6  13 -11   18.91    2.67
   6  13  12    2.94    1.07
  -6  13 -12    2.40    1.12
  -6  14  11    7.91    1.73
  -6  14  10   13.40    2.40
  -6  14   9    4.98    1.74
  -6  14   8   37.29    4.41
  -6  14   7    3.30    1.73
  -6  14   6    7.01    2.25
  -6  14   6    7.45    2.24
  -6  14   5   12.03    3.02
  -6  14   5    9.17    2.55
  -6  14   4   47.84    4.99
  -6  14   4   45.72    5.22
  -6  14   3   26.02    3.90
  -6  14   3   26.71    4.02
  -6  14   3   26.61    3.29
   6  14  -3   27.75    3.92
   6  14  -2   44.81    5.04
  -6  14   2   48.59    5.42
  -6  14   2   63.34    5.18
  -6  14   2   51.92    4.56
  -6  14   2   48.41    5.31
  -6  14   1   10.44    2.72
  -6  14   1   10.76    2.57
  -6  14   1   11.05    2.41
   6  14  -1    8.73    2.43
  -6  14   1   12.98    2.43
  -6  14   1   11.12    2.70
  -6  14   0  176.88   10.66
  -6  14   0  164.53   10.14
  -6  14   0  193.05   10.04
  -6  14   0  178.03    9.16
  -6  14   0  182.91   10.62
  -6  14  -1    9.83    2.17
  -6  14  -1   10.60    2.54
  -6  14  -1   11.57    2.73
  -6  14  -1   10.06    2.64
  -6  14  -2   56.04    5.17
  -6  14  -2   48.77    5.07
  -6  14  -2   49.96    4.29
  -6  14  -2   49.88    5.06
  -6  14  -3   27.45    3.96
  -6  14  -3   30.13    3.80
  -6  14  -3   28.58    3.93
  -6  14  -3   30.11    3.44
  -6  14  -3   27.31    3.74
  -6  14  -3   28.07    3.79
   6  14   4   58.23    5.23
  -6  14  -4   42.70    4.00
   6 -14  -4   50.41    4.28
  -6  14  -4   45.91    4.68
  -6  14  -4   57.82    5.32
  -6  14  -4   44.23    4.68
   6  14   5   11.82    2.43
  -6  14  -5    9.31    2.33
  -6  14  -5   10.43    2.37
   6 -14  -5    9.29    1.98
   6  14   6    8.92    2.15
  -6  14  -6    7.87    2.18
  -6  14  -6    5.65    1.89
   6 -14  -6    6.12    1.62
   6  14   7    2.22    1.23
  -6  14  -7    4.10    1.67
  -6  14  -7    1.54    1.53
   6 -14  -7   -0.12    0.89
  -6  14  -8   51.18    4.66
   6  14   8   45.64    4.20
  -6  14  -9    4.87    1.53
  -6  14  -9    4.01    1.43
  -6  14 -10   19.11    2.46
  -6  14 -10   20.53    2.65
  -6  15   9   39.11    3.54
  -6  15   8   32.09    3.49
  -6  15   7   20.64    2.99
  -6  15   6   23.96    3.34
  -6  15   5   11.41    2.51
  -6  15   4   86.43    6.64
  -6  15   4   82.75    6.45
  -6  15   3   64.19    4.72
  -6  15   3   59.90    5.63
  -6  15   3   59.46    5.48
  -6  15   2   43.19    3.91
  -6  15   2   36.70    4.37
  -6  15   2   34.34    4.16
  -6  15   1    6.90    1.95
  -6  15   1    3.33    1.61
  -6  15   1    4.77    1.87
  -6  15   1    3.93    1.69
  -6  15   0   37.72    3.97
  -6  15   0   34.00    3.56
  -6  15   0   32.01    4.03
  -6  15   0   30.99    4.13
  -6  15  -1    5.68    1.81
  -6  15  -1    3.87    1.63
  -6  15  -1    4.57    1.72
  -6  15  -1    4.48    1.71
  -6  15  -2   41.99    3.72
  -6  15  -2   39.89    4.18
   6 -15  -3   59.62    4.54
  -6  15  -3   64.26    5.34
  -6  15  -3   64.49    4.71
   6 -15  -4  100.10    5.89
  -6  15  -4  102.91    6.69
  -6  15  -4   98.13    5.82
  -6  15  -5   13.49    2.45
   6 -15  -5   12.30    1.99
  -6  15  -6   30.73    3.48
  -6  15  -6   31.52    3.61
   6 -15  -6   32.31    3.03
  -6  15  -7   22.45    2.84
  -6  15  -7   20.96    2.88
  -6  15  -8   41.42    3.61
  -6  15  -8   40.18    3.76
  -6  15  -9   52.89    3.81
  -6  15  -9   54.40    4.03
  -6  16   7    5.30    1.34
  -6  16   6   55.45    4.37
  -6  16   6   53.00    4.33
  -6  16   5   32.95    3.50
  -6  16   5   30.08    3.33
  -6  16   4   33.73    3.66
  -6  16   4   34.95    3.70
  -6  16   3  125.06    6.24
  -6  16   3  107.69    6.96
  -6  16   3  103.79    6.83
  -6  16   2   13.19    2.12
  -6  16   2   13.43    2.47
  -6  16   2    9.63    2.13
  -6  16   1  137.02    6.90
  -6  16   1  116.81    7.54
  -6  16   1  122.65    7.50
  -6  16   0   16.04    2.31
  -6  16   0   12.40    2.31
  -6  16   0   11.21    2.32
  -6  16  -1  158.43    7.98
  -6  16  -1  142.93    7.18
   6 -16  -2   11.31    1.86
  -6  16  -2   15.47    2.43
  -6  16  -2    9.97    2.11
  -6  16  -2   14.50    2.16
   6 -16  -3  111.41    5.95
  -6  16  -3  128.44    7.02
  -6  16  -3  125.07    6.30
   6 -16  -4   44.70    3.40
  -6  16  -4   45.33    3.90
  -6  16  -4   45.51    3.45
  -6  16  -5   38.17    3.50
   6 -16  -5   36.88    2.93
  -6  16  -6    0.23    0.85
  -6  16  -7    0.20    0.70
  -6  17   4   39.74    3.37
  -6  17   3   45.41    3.76
  -6  17   3   42.20    3.59
  -6  17   2   27.05    2.51
  -6  17   2   25.14    2.83
   6 -17   1   49.63    3.27
  -6  17   1   48.01    3.99
   6 -17   0    2.03    0.78
  -6  17   0    1.61    0.92
  -6  17   0    2.21    1.06
  -6  17  -1   58.90    3.86
   6 -17  -1   53.82    3.43
  -6  17  -2   24.56    2.40
   6 -17  -2   23.47    2.18
   6 -17  -3   49.07    3.11
  -6  17  -4   59.28    3.82
   6 -17  -4   43.98    2.89
   7   0   0    0.91    0.78
   7   0  -1   13.74    1.82
   7   0   2    3.46    1.14
   7   0  -2    3.39    1.11
   7   0   3    7.82    1.59
  -7   0  -3    5.89    1.38
   7   0  -3    6.51    1.56
   7   0   4   83.63    5.36
  -7   0  -4   83.60    5.20
   7   0  -4   84.26    5.45
   7   0   5    3.01    1.32
   7   0  -5    4.63    1.50
  -7   0  -5    2.28    1.11
   7   0   6  142.95    7.93
   7   0  -6  135.23    6.55
  -7   0  -6  141.55    7.46
   7   0  -6  132.72    7.88
   7   0  -7    0.78    0.87
   7   0  -7    1.12    1.02
   7   0  -7    1.70    0.91
  -7   0  -7    0.43    1.03
   7   0  -7    1.14    1.20
   7   0  -8  281.77   13.48
   7   0  -8  281.26   11.61
   7   0  -8  275.54   13.36
  -7   0   8  293.07   11.93
  -7   0  -8  303.25   12.73
   7   0  -9    9.28    1.94
   7   0  -9   10.53    2.47
   7   0  -9   13.86    2.77
  -7   0   9   11.79    2.22
  -7   0  -9   10.71    2.31
   7   0 -10   67.27    5.99
   7   0 -10   66.57    4.85
   7   0 -10   58.05    5.68
   7   0 -10   74.59    5.16
  -7   0 -10   64.93    5.20
   7   0 -11  124.33    7.51
   7   0 -11  110.76    7.14
  -7   0 -11  110.72    7.58
   7   0 -11  111.10    8.22
   7   0 -11   99.31    7.98
   7   0 -12    4.92    1.76
   7   0 -13    5.33    1.77
   7   0 -14   99.24    7.06
  -7   0  14  108.55    7.71
   7   0 -15   13.77    2.54
  -7   0  15   12.28    2.77
   7   0 -16   88.29    5.99
  -7   0  17   -0.53    1.24
  -7   0 -18    6.18    1.58
  -7  -1 -18   91.84    5.04
  -7   1  18   -0.54    1.26
   7   1 -16  223.10   10.56
   7   1 -15  133.27    7.78
  -7   1  15   74.90    6.42
  -7   1  14  235.26   11.84
   7   1 -14  216.00   12.19
   7   1 -14  209.67   11.17
   7   1 -13   71.77    6.66
   7   1 -13   73.75    6.06
   7   1 -12   60.90    6.10
   7   1 -12   53.39    5.08
   7   1 -11   58.12    5.09
   7   1 -11   50.34    5.48
   7   1 -11   52.71    5.72
   7   1 -11   58.87    4.99
  -7  -1 -11   53.50    5.23
   7   1 -10  109.57    6.97
   7   1 -10  103.84    7.98
   7   1 -10  102.77    7.97
   7   1 -10  126.75    7.28
  -7  -1 -10  111.26    7.32
  -7   1   9  210.54   10.02
   7   1  -9  223.30   10.29
   7   1  -9  200.81   11.27
  -7  -1  -9  224.55   10.78
   7   1  -9  215.19   11.76
  -7   1   8  574.90   19.45
   7   1  -8  556.38   19.36
   7   1  -8  552.65   19.34
  -7  -1  -8  575.81   20.28
   7   1  -8  532.83   21.42
   7   1  -8  511.03   20.93
   7   1  -7  353.51   15.42
   7   1  -7  386.57   13.91
   7   1  -7  364.02   15.77
   7  -1   7  360.07   15.37
  -7  -1  -7  374.02   14.61
   7  -1   6  133.46    7.62
   7   1  -6  120.68    7.47
   7   1  -6  120.05    7.59
  -7  -1  -6  136.49    7.26
   7  -1   5  402.51   15.75
   7   1  -5  400.75   15.98
   7  -1   4   99.48    5.90
   7   1  -4   88.36    5.78
   7   1  -3 1059.09   30.82
   7  -1   3 1038.62   32.06
   7   1  -3 1028.58   32.19
  -7  -1  -3 1053.70   32.11
   7   1  -2  470.02    8.94
   7  -1   2  452.81   10.29
   7  -1   1  472.69    8.88
   7   1  -1  435.48    9.42
   7  -1   0   12.10    1.58
   7  -1   0   16.85    2.10
   7   1   0   15.77    2.01
   7  -1  -1  442.14   14.30
   7  -1  -1  427.95   14.90
   7   1   2  464.96    8.94
   7   1   2  438.33   10.12
   7   1   3 1107.98   30.83
   7   1   3 1023.12   31.86
   7  -1  -3  998.53   31.91
  -7   1  -3 1005.05   31.55
   7   1   4  108.68    5.18
   7  -1  -4   99.55    6.09
   7   1   4  106.43    6.11
  -7   1  -4  102.97    5.81
   7  -1  -5  405.66   16.00
  -7   1  -5  450.90   15.60
   7   1   5  399.93   15.71
   7  -1  -6  131.71    6.33
   7  -1  -6  123.67    7.56
  -7   1  -6  137.08    7.19
   7   1   6  130.09    7.58
  -7   1  -7  394.17   14.78
   7  -1  -7  389.14   13.68
   7  -1  -7  339.70   15.34
   7  -1  -7  367.31   13.53
   7   1   7  372.68   15.56
  -7   1  -8  541.69   19.90
   7  -1  -8  559.32   18.86
   7  -1  -8  503.29   20.81
   7  -1  -8  567.74   19.03
  -7  -1   8  575.90   19.56
   7  -1  -9  192.84   11.07
  -7   1  -9  213.69   10.39
   7  -1  -9  210.98    9.61
  -7  -1   9  213.91   10.03
   7  -1 -10   92.49    6.98
  -7   1 -10  103.97    6.43
   7  -1 -10  100.89    5.78
  -7   1 -11   52.89    5.09
   7  -1 -11   63.66    5.22
   7  -1 -11   60.44    6.02
   7  -1 -11   60.44    4.95
   7  -1 -12   56.58    4.96
   7  -1 -13   73.67    5.83
   7  -1 -14  208.03   10.92
  -7  -1  14  253.33   12.44
  -7  -1  15   55.93    5.66
   7  -1 -15  136.64    7.54
   7  -1 -16  221.42   10.37
  -7  -1  17   -1.25    1.73
  -7   1 -18   92.45    4.94
  -7  -1  18   -0.58    1.32
  -7   2  17   -1.29    1.63
   7   2 -17   40.20    3.65
   7   2 -16   17.55    2.64
   7   2 -16   21.36    3.17
   7   2 -16   18.12    2.75
   7   2 -15   57.69    5.63
   7   2 -15   49.87    4.83
  -7   2  14   52.87    5.22
   7   2 -14   52.90    5.69
   7   2 -14   51.52    5.09
   7   2 -13  131.32    9.37
   7   2 -13  125.36    8.27
   7   2 -12   58.83    6.14
   7   2 -12   53.60    5.16
   7   2 -11  285.40   13.12
  -7  -2 -11  281.97   13.17
   7   2 -11  286.31   14.60
   7   2 -10    4.07    2.01
   7   2 -10    3.63    1.52
  -7  -2 -10    0.76    1.27
   7   2 -10    2.57    1.48
  -7   2   9  470.30   17.15
   7   2  -9  444.71   19.22
   7   2  -9  454.30   17.44
  -7  -2  -9  486.44   18.15
   7   2  -9  409.56   18.38
  -7   2   8  203.25    7.60
   7   2  -8  195.72    9.81
   7   2  -8  199.39    9.35
   7   2  -8  215.27    8.19
  -7  -2  -8  212.06    8.69
   7  -2   7  137.93    8.19
   7   2  -7  131.63    8.42
   7   2  -7  145.68    7.40
  -7  -2  -7  146.78    7.75
   7   2  -7  123.05    7.89
   7   2  -7  127.43    6.96
   7  -2   6    1.12    1.15
   7   2  -6    2.37    1.08
   7   2  -6    2.54    1.22
   7   2  -6    1.49    1.12
   7  -2   5  147.94    7.85
   7   2  -5  144.80    7.91
  -7  -2  -5  161.91    7.90
   7  -2   4   72.33    4.96
   7   2  -4   81.23    5.31
   7   2  -4   93.05    4.73
  -7  -2  -4   79.53    5.19
   7  -2   3 1443.89   43.03
   7   2  -3 1391.33   42.98
   7   2  -3 1459.45   41.99
  -7  -2  -3 1546.03   43.43
   7   2  -2  691.02   22.56
   7  -2   2  726.24   22.78
   7   2  -1  472.14   14.71
   7   2  -1  398.80   14.78
   7   2   0 2122.36   58.84
   7  -2   0 2216.90   59.77
   7   2   1  443.56   14.19
   7  -2  -1  388.58   14.35
   7   2   2  764.22   22.62
   7  -2  -2  684.87   23.06
   7   2   2  737.92   23.33
   7   2   3 1363.08   40.87
   7  -2  -3 1376.75   41.00
  -7   2  -3 1387.00   40.61
   7   2   4   71.48    4.88
   7  -2  -4   76.13    5.11
  -7   2  -4   78.07    4.83
   7   2   5  140.16    7.60
  -7   2  -5  148.52    7.36
   7  -2  -5  146.02    7.91
   7  -2  -6    1.50    0.80
   7   2   6    0.64    1.03
   7   2   6    2.46    0.99
   7  -2  -6    1.54    1.03
  -7   2  -7  134.57    7.42
   7  -2  -7  148.02    6.90
   7   2   7  131.71    8.01
   7  -2  -7  144.00    6.82
   7  -2  -7  125.91    8.05
   7   2   7  141.76    7.12
  -7  -2   8  216.99    9.79
   7  -2  -8  203.56    9.08
   7  -2  -8  228.96    9.55
   7   2   8  224.29    9.75
   7  -2  -8  186.97   10.80
  -7   2  -8  209.46   10.12
  -7  -2   9  475.59   17.32
  -7   2  -9  473.36   17.66
   7  -2  -9  462.95   16.56
  -7   2 -10    7.63    2.04
   7  -2 -10    3.14    1.29
   7  -2 -10    4.79    1.95
   7  -2 -11  235.66   13.36
  -7   2 -11  271.84   12.58
  -7   2 -11  267.78   12.74
   7  -2 -11  258.76   11.88
   7  -2 -12   58.89    5.02
   7  -2 -13  135.14    8.07
   7  -2 -14   58.61    5.07
  -7  -2  14   54.22    5.45
   7  -2 -15   51.62    4.64
   7  -2 -16   16.32    2.48
   7   2  16   17.36    2.65
  -7  -2  17   -1.06    1.75
   7   3 -17  254.17   11.24
   7   3 -17  260.20   11.75
   7   3 -16   15.74    2.52
   7   3 -16   14.67    2.70
   7   3 -15  472.32   18.38
   7   3 -15  453.57   18.13
   7   3 -15  461.10   19.44
   7   3 -14   42.26    4.58
   7   3 -14   44.05    5.22
  -7   3  14   38.78    4.53
   7   3 -13   35.75    4.33
  -7   3  13   38.64    4.43
   7   3 -13   36.61    4.90
   7   3 -12    3.86    2.03
   7   3 -12    1.96    1.48
   7   3 -11   40.96    5.07
   7   3 -11   45.70    4.84
   7   3 -11   32.08    4.37
   7   3 -10   27.75    3.15
   7   3 -10   26.87    4.10
  -7  -3 -10   25.01    3.46
   7   3 -10   27.13    3.53
   7   3 -10   18.04    3.32
   7   3  -9  308.44   15.04
  -7   3   9  337.24   13.82
   7   3  -9  339.64   13.62
   7   3  -9  350.92   16.32
   7   3  -9  373.73   14.96
  -7  -3  -9  357.28   14.72
   7  -3   9  325.55   15.41
  -7   3   8    9.44    1.85
  -7  -3  -8   11.10    2.22
   7   3  -8   10.05    2.36
   7   3  -8    9.59    2.03
   7   3  -8   14.01    2.81
   7  -3   8    8.49    2.24
   7   3  -7  926.42   31.58
   7   3  -7  873.72   29.08
   7  -3   7  906.77   30.23
   7   3  -7  846.53   30.11
   7   3  -6  712.07   25.35
   7   3  -6  661.11   24.23
   7   3  -6  698.99   23.30
   7  -3   6  700.93   24.16
  -7  -3  -6  769.85   24.13
   7  -3   5  496.05   18.52
  -7  -3  -5  528.51   18.58
   7   3  -5  489.78   18.77
   7  -3   4   72.68    4.83
  -7  -3  -4   76.73    5.03
   7   3  -4   68.12    4.87
   7   3  -4   74.62    4.43
   7  -3   3 3125.86   88.94
  -7  -3  -3 3385.54   89.59
   7   3  -3 2990.96   89.02
   7   3  -3 3260.15   88.36
   7   3  -2    4.36    1.21
   7   3  -2    4.76    1.23
   7   3  -1  196.25    8.04
   7   3  -1  179.10    8.02
   7   3   0  143.23    6.67
   7  -3   0  142.90    6.75
   7  -3  -1  173.82    7.89
   7   3   1  190.18    7.90
   7   3   2    3.94    1.13
   7   3   2    2.99    1.11
   7  -3  -2    3.73    1.08
   7   3   3 3069.07   85.69
  -7   3  -3 2942.39   85.20
   7  -3  -3 2889.27   85.62
   7   3   4   65.65    4.61
  -7   3  -4   74.80    4.66
   7  -3  -4   64.70    4.72
   7   3   5  495.24   17.71
   7  -3  -5  467.01   17.82
  -7   3  -5  491.82   17.10
   7  -3  -6  713.91   22.48
   7   3   6  670.01   23.86
   7   3   6  745.36   23.04
   7  -3  -6  646.79   24.15
  -7   3  -6  720.94   23.38
   7  -3  -7  984.21   28.76
   7   3   7  865.55   30.28
  -7   3  -7  919.04   29.53
   7   3   7  967.08   29.26
   7  -3  -7  835.29   30.52
   7   3   8   10.57    1.93
   7  -3  -8   10.69    2.39
   7  -3  -8   10.51    1.78
  -7   3  -8    8.01    1.85
  -7  -3   8   12.69    2.11
   7   3   8    7.03    2.04
   7   3   9  386.89   14.34
   7  -3  -9  299.50   15.09
  -7  -3   9  361.63   14.35
   7   3   9  327.43   15.39
  -7   3  -9  336.73   14.22
   7  -3  -9  350.77   13.55
  -7   3 -10   22.57    3.28
   7  -3 -10   26.14    3.95
  -7   3 -10   23.33    3.23
   7  -3 -10   31.10    3.29
  -7   3 -11   42.87    4.49
  -7   3 -11   42.15    4.48
   7  -3 -11   42.69    4.13
   7  -3 -12    3.23    1.47
   7   3  13   27.90    4.41
   7  -3 -13   40.50    4.11
  -7  -3  13   36.73    4.49
   7   3  14   47.74    5.52
  -7  -3  14   45.17    5.05
   7  -3 -14   42.77    4.25
   7   3  15  502.42   18.50
   7  -3 -15  442.59   17.48
   7   3  16   17.74    2.66
  -7   3 -17  286.09   11.92
   7   4 -17   56.31    4.14
   7   4 -17   57.59    4.39
   7   4 -17   61.75    4.80
   7   4 -16   47.69    4.73
   7   4 -16   45.49    4.14
   7   4 -16   46.06    4.35
   7   4 -15   91.20    6.50
   7   4 -15   79.73    6.67
   7   4 -14   43.55    4.65
   7   4 -14   42.65    5.12
   7   4 -14   47.84    4.88
  -7   4  14   44.77    4.72
   7   4 -13  522.82   22.07
   7   4 -13  483.05   20.31
  -7   4  13  551.65   20.56
   7   4 -12   13.85    2.94
   7   4 -12   13.24    3.00
   7   4 -11  602.16   23.43
   7   4 -11  630.58   22.13
   7   4 -11  638.81   25.47
   7   4 -10    4.35    1.79
   7   4 -10    6.67    1.82
   7   4 -10    7.67    2.31
   7   4  -9  533.18   22.57
   7   4  -9  574.01   21.45
   7   4  -9  575.03   20.21
   7   4  -8   46.73    5.15
   7   4  -8   48.10    4.13
   7   4  -8   47.05    4.47
   7   4  -7   84.06    6.82
   7   4  -7  102.87    6.52
  -7   4   7  107.95    5.82
  -7   4   7   92.08    5.59
   7   4  -6  103.75    6.71
  -7   4   6  113.14    5.94
   7   4  -6  106.22    7.32
   7   4  -6  102.50    6.34
  -7   4   5   17.23    2.16
   7   4  -5   16.83    2.45
   7   4  -5   16.98    2.77
   7   4  -4  469.12   15.41
   7   4  -4  446.62   15.43
   7   4  -3 1081.17   35.14
   7   4  -3 1273.25   35.51
   7   4  -2   63.11    4.18
   7   4  -2   73.70    4.56
   7   4  -1 1180.03   35.43
   7   4  -1 1193.92   35.57
   7   4   0  361.59   13.26
   7   4   1 1194.10   35.76
   7   4   2   75.19    4.67
   7   4   3 1099.36   35.05
  -7   4  -3 1135.98   34.93
   7   4   4  370.23   14.70
  -7   4  -4  392.92   14.59
   7   4   5   15.91    2.14
   7  -4  -5   14.68    2.02
   7   4   5   14.06    2.19
   7  -4  -5    8.93    1.50
  -7   4  -5   18.12    2.35
   7   4   6   87.52    5.97
   7   4   6  106.14    5.90
  -7   4  -6   93.29    5.69
   7  -4  -6   99.83    5.53
   7   4   7   82.57    6.06
   7   4   7   91.36    5.74
  -7   4  -7  104.18    6.40
   7  -4  -7  101.78    5.65
  -7   4  -8   51.34    4.57
   7   4   8   47.78    4.13
   7   4   8   47.24    4.95
  -7   4  -9  593.74   21.23
   7   4   9  581.71   20.29
   7  -4  -9  544.43   19.49
   7   4   9  530.25   21.86
   7   4  10    9.72    2.65
   7  -4 -10    6.71    1.81
  -7   4 -10   10.59    2.32
   7   4  11  677.10   25.75
   7  -4 -11  616.33   22.19
   7   4  12   10.02    2.81
   7  -4 -12   15.83    2.63
   7   4  13  512.38   21.44
   7  -4 -13  483.12   18.52
   7   4  14   35.33    4.68
   7  -4 -14   42.00    4.08
   7  -4 -15   87.96    5.91
   7   4  15   97.40    6.53
   7   4  16   44.69    4.00
   7   4  17   66.41    4.43
   7   5 -17   18.26    2.40
   7   5 -17   21.47    2.71
   7   5 -17   16.94    2.15
   7   5 -16   67.45    5.20
   7   5 -16   72.46    5.64
   7   5 -16   62.88    4.88
   7   5 -15   11.29    2.38
   7   5 -15   10.29    2.39
   7   5 -15    9.45    2.18
   7   5 -14  108.55    7.60
   7   5 -14  114.90    8.31
   7   5 -13    8.73    2.32
   7   5 -13   11.01    2.86
   7   5 -12  106.33    6.98
   7   5 -12  123.47    9.09
   7   5 -12  117.02    8.12
   7   5 -11   11.97    2.88
   7   5 -11   12.79    2.46
   7   5 -11   12.47    2.77
   7   5 -10  191.41    9.71
   7   5 -10  199.26   11.75
   7   5 -10  184.51   10.24
   7   5 -10  188.42   10.60
   7   5  -9   10.90    2.69
   7   5  -9    5.52    1.70
   7   5  -9    7.18    2.08
   7   5  -8  148.38    8.03
   7   5  -8  141.92    9.45
   7   5  -8  142.49    8.60
  -7   5   8  150.93    7.64
   7   5  -7  238.84   10.53
   7   5  -7  216.82   11.81
  -7   5   7  246.64   10.11
   7   5  -7  201.02   10.58
   7   5  -6   47.98    4.87
  -7   5   6   60.34    4.24
   7   5  -6   46.30    4.35
   7   5  -5  380.58   15.82
  -7   5   5  375.22   13.92
   7   5  -4   48.81    4.09
   7   5  -4   47.97    4.45
   7   5  -3  290.01    8.95
   7   5  -3  326.92    9.26
   7   5  -2   49.04    3.98
   7   5  -2   54.50    4.05
   7   5  -1  212.80    9.54
   7   5  -1  223.47    9.51
   7   5   0    2.79    1.22
   7   5   0    3.08    1.26
   7   5   1  226.06    9.96
   7   5   1  239.33    9.95
   7   5   2   46.36    3.89
   7   5   2   51.38    3.93
   7   5   3  291.82   12.01
   7   5   3  307.00   11.93
   7   5   4   49.11    3.81
  -7   5  -4   44.16    3.79
   7  -5  -4   49.43    3.54
   7   5   5  366.64   13.77
  -7   5  -5  390.68   14.48
   7  -5  -5  344.42   13.08
  -7   5  -6   63.88    4.60
   7   5   6   53.97    3.98
   7  -5  -6   52.64    3.73
  -7   5  -7  241.64   11.17
   7  -5  -7  239.31   10.10
   7   5   7  229.41   10.40
   7   5   8  144.36    7.88
  -7   5  -8  153.99    8.65
  -7   5  -9    3.99    1.77
   7   5   9    5.39    1.94
  -7   5 -10  204.64   10.64
   7  -5 -10  205.27    9.58
   7  -5 -11   13.93    2.40
   7   5  11   14.90    3.33
   7  -5 -12  115.13    6.84
   7   5  12   67.46    6.70
   7  -5 -13   10.72    2.25
   7   5  14  116.10    7.59
   7  -5 -14   99.99    6.43
   7   5  15    7.49    2.11
   7  -5 -15    8.26    1.82
   7   5  16   73.04    5.19
   7   5  17   21.34    2.39
   7   6 -16   15.20    2.51
   7   6 -16   16.16    2.48
   7   6 -16   18.21    2.52
   7   6 -15   75.29    6.05
   7   6 -15   74.80    5.81
   7   6 -15   69.15    5.53
   7   6 -14   89.21    7.11
   7   6 -14   96.07    7.02
   7   6 -14   87.66    6.64
   7   6 -13   98.16    6.53
   7   6 -13  117.65    8.01
   7   6 -13  113.69    8.34
   7   6 -12  222.87   11.98
   7   6 -12  216.44   10.68
   7   6 -12  210.95   12.38
   7   6 -11   17.31    3.43
   7   6 -11   17.43    2.88
   7   6 -11   18.47    3.34
   7   6 -10   42.24    4.25
   7   6 -10   38.58    4.92
   7   6 -10   37.80    4.52
   7   6  -9  218.25   10.64
   7   6  -9  217.29   12.24
  -7   6   9  221.78   10.14
   7   6  -9  202.69   10.97
   7   6  -9  203.33   11.19
   7   6  -8  399.83   15.81
   7   6  -8  389.12   17.58
  -7   6   8  413.88   15.31
   7   6  -8  384.51   16.34
   7   6  -8  384.44   16.63
   7   6  -7   75.66    5.41
   7   6  -7   68.03    6.08
  -7   6   7   70.57    4.92
   7   6  -7   66.37    5.58
  -7   6   6    7.11    1.66
   7   6  -6    9.51    2.31
   7   6  -6    6.59    1.60
   7   6  -5   85.02    5.53
  -7   6   5   88.99    5.46
   7   6  -4  218.09    7.66
  -7   6   4  212.62    7.46
   7   6  -3  164.76    7.19
   7   6  -3  145.65    6.97
   7   6  -2    9.49    1.94
   7   6  -2    6.95    1.78
   7   6  -2    8.45    1.88
   7   6  -1  332.30   12.87
   7   6  -1  293.48   12.64
   7   6  -1  304.67   12.56
   7   6  -1  296.04   12.56
   7   6   0  206.92   10.18
   7   6   0  226.86   10.26
   7   6   1  307.23   13.16
   7   6   1  346.68   13.33
   7   6   2   35.82    3.51
   7   6   2   10.31    2.09
   7   6   3  149.30    7.91
   7  -6  -3  124.99    6.47
   7   6   3  133.99    6.89
   7   6   3  161.87    7.93
   7  -6  -4  185.78    8.64
   7   6   4  204.92    9.20
   7   6   5   81.27    5.31
   7  -6  -5   80.62    5.09
  -7   6  -5   90.48    5.88
   7  -6  -6    7.05    1.57
   7  -6  -6    7.40    1.64
  -7   6  -6    6.92    1.77
   7   6   6    8.60    1.81
  -7   6  -7   58.67    5.14
   7  -6  -7   66.15    4.75
   7   6   7   74.21    5.24
   7   6   8  420.79   16.32
  -7   6  -8  414.46   17.00
  -7   6  -9  217.60   11.22
   7  -6 -10    0.15    1.08
   7  -6 -11   22.85    2.99
   7   6  12  239.32   12.11
   7  -6 -12  204.01   10.14
   7   6  13  127.82    8.25
   7  -6 -13  112.64    6.85
   7   6  14  103.12    7.04
   7  -6 -14   88.93    5.87
   7   6  15   78.28    5.71
   7   6  16   17.42    2.44
   7   7 -16   54.23    4.35
   7   7 -16   50.08    4.06
   7   7 -16   51.21    4.03
   7   7 -15   37.58    4.03
   7   7 -15   34.32    3.75
   7   7 -15   43.78    4.19
   7   7 -14   20.27    3.15
   7   7 -14   20.20    3.18
   7   7 -14   18.07    3.09
   7   7 -13   14.59    3.00
   7   7 -13   19.41    3.26
   7   7 -13   13.73    2.81
   7   7 -12    1.98    1.68
   7   7 -12    0.89    1.13
   7   7 -12    0.91    1.34
   7   7 -12    1.15    1.59
   7   7 -11  150.96    9.97
   7   7 -11  156.23    9.83
   7   7 -11  146.62    8.71
   7   7 -11  165.11   10.01
   7   7 -10   26.59    3.53
   7   7 -10   26.51    4.11
  -7   7   9  258.48   11.68
   7   7  -9  264.51   12.39
   7   7  -9  278.62   13.52
   7   7  -9  276.40   14.04
  -7   7   8   71.32    5.24
   7   7  -8   75.45    5.74
   7   7  -8   78.37    6.36
   7   7  -8   73.89    6.52
   7   7  -7  494.03   18.87
  -7   7   7  511.89   18.26
   7   7  -6   10.45    2.09
  -7   7   6   11.25    2.04
   7   7  -5  279.27   11.83
  -7   7   5  264.00   11.33
   7   7  -4    9.39    1.85
   7   7  -4   15.00    2.59
  -7   7   4    9.94    1.93
   7   7  -3  147.46    8.48
   7   7  -3  160.96    8.46
   7   7  -2  100.76    6.62
   7   7  -2  102.20    6.79
   7   7  -2   92.48    6.46
   7   7  -2  109.44    6.68
   7   7  -1    6.26    1.96
   7   7  -1    5.76    1.69
   7   7  -1    7.83    1.94
   7   7  -1    9.38    2.07
   7   7   0   59.96    5.04
   7   7   0   54.55    4.72
   7   7   0   64.86    5.09
   7   7   1    7.47    2.01
   7   7   1    8.27    1.95
   7   7   1    8.38    1.94
   7   7   2  104.95    6.92
   7   7   2  110.71    6.79
   7   7   3  140.27    8.20
   7   7   3  155.99    8.24
   7   7   4   12.52    2.45
   7  -7  -4    9.43    1.75
   7   7   4   11.73    2.05
   7  -7  -5  257.18   10.86
   7   7   5  259.04   11.19
   7  -7  -6   10.67    1.97
   7   7   6   10.45    2.01
  -7   7  -6   11.79    2.36
   7   7   7  485.39   13.20
   7  -7  -7  495.85   12.74
  -7   7  -7  505.39   14.57
  -7   7  -8   73.77    6.05
  -7   7  -9  282.28   13.42
   7   7  10   31.97    4.20
   7  -7 -11  161.34    8.56
   7   7  11  172.44   10.13
   7  -7 -12    0.15    1.16
   7   7  12    1.09    1.80
   7  -7 -13   21.58    2.84
   7   7  13   19.43    3.30
   7  -7 -14   16.67    2.39
   7   7  14   17.53    2.95
   7   7  15   42.75    4.10
   7   7  16   51.10    3.97
   7   8 -16    5.63    1.36
   7   8 -15  117.01    6.83
   7   8 -15  115.72    6.82
   7   8 -15  121.04    7.00
   7   8 -14   34.86    3.89
   7   8 -14   32.54    3.74
   7   8 -14   31.41    3.75
   7   8 -13  426.23   17.58
   7   8 -13  417.45   17.37
   7   8 -13  402.15   17.21
   7   8 -12    3.92    1.78
   7   8 -12    5.32    1.96
   7   8 -12    5.44    1.90
   7   8 -11  732.52   27.32
   7   8 -11  764.21   27.45
   7   8 -11  705.36   25.61
   7   8 -11  733.52   27.05
   7   8 -10  130.36    8.88
   7   8 -10  132.86    8.22
   7   8  -9  314.38   14.82
   7   8  -9  307.81   13.92
   7   8  -8  208.21   10.68
   7   8  -8  217.15   11.45
  -7   8   8  200.49    9.88
   7   8  -7   65.31    5.40
  -7   8   7   63.67    4.91
   7   8  -6   80.99    5.90
  -7   8   6   79.75    5.48
   7   8  -5   84.58    5.81
  -7   8   5   71.49    5.22
   7   8  -4   80.72    6.08
  -7   8   4   60.55    4.74
   7   8  -3 1068.36   35.17
   7   8  -3 1005.76   34.75
   7   8  -3 1125.40   35.00
   7   8  -2    9.74    2.27
   7   8  -2   12.42    2.50
   7   8  -2    9.06    2.08
   7   8  -1 1662.47   53.23
   7   8  -1 1691.72   53.94
   7   8   0   10.79    2.45
   7   8   0   12.87    2.46
   7   8   0   13.07    2.71
   7   8   1 1664.95   52.98
   7   8   1 1718.11   52.41
  -7   8  -1 1639.90   52.56
   7   8   2   12.25    2.43
   7   8   2    7.94    2.21
   7   8   3 1102.18   35.16
   7   8   3 1065.87   35.51
   7  -8  -4   61.29    4.61
   7  -8  -5   72.53    5.13
   7   8   5   74.93    5.34
   7  -8  -6   81.04    5.47
   7   8   6   78.74    5.71
  -7   8  -7   61.03    5.41
   7  -8  -7   64.05    4.84
   7  -8  -7   57.47    4.68
  -7   8  -8  208.11   11.02
   7   8   9  311.77   14.57
   7   8  10  139.12    8.94
   7  -8 -11  745.11   25.42
   7   8  11  780.60   27.65
   7  -8 -12    3.98    1.42
   7   8  12    2.72    1.75
   7  -8 -13  449.03   16.68
   7   8  13  470.76   18.45
   7   8  14   26.94    3.41
   7   8  15  129.32    7.09
   7   8  16    2.71    1.09
   7   9 -15  108.16    6.28
   7   9 -15  119.38    6.37
   7   9 -15  121.04    6.27
   7   9 -14   28.32    3.27
   7   9 -14   33.33    3.53
   7   9 -14   32.64    3.56
   7   9 -13    1.25    1.19
   7   9 -13    3.36    1.54
   7   9 -12   59.98    5.50
   7   9 -11    8.73    2.38
   7   9 -10  133.00    8.79
   7   9 -10  118.08    7.77
   7   9  -9  169.66   10.11
   7   9  -9  156.44    9.21
   7   9  -8  116.05    7.55
  -7   9   8   88.91    7.75
   7   9  -7  449.66   17.49
  -7   9   7  389.77   18.70
   7   9  -6   82.21    6.12
  -7   9   6   79.24    5.61
   7   9  -6   85.03    6.54
  -7   9   6   78.09    7.11
   7   9  -5  436.80   12.66
  -7   9   5  440.89   11.99
  -7   9   5  414.12   14.97
  -7   9   4   48.95    4.14
  -7   9   4   41.95    4.86
   7   9  -3  435.10   17.78
  -7   9   3  416.54   16.44
  -7   9   3  409.45   15.92
   7   9  -3  406.65   17.08
  -7   9   3  402.49   18.02
  -7   9   2  181.34   10.85
   7   9  -2  199.84   10.66
   7   9  -2  208.37   11.08
  -7   9   1   17.63    3.24
   7   9  -1   24.23    3.53
   7   9  -1   19.72    3.34
   7   9  -1   23.99    3.53
   7   9   0    2.18    1.66
   7   9   0   -0.64    1.50
   7   9   0    0.19    1.19
   7   9   1   16.70    3.09
   7   9   1   18.53    3.08
  -7   9  -1   17.84    3.09
   7   9   1   22.13    3.29
   7   9   2  202.34   11.01
   7   9   2  200.66   10.73
  -7   9  -2  187.27   10.55
   7   9   2  227.19   11.24
  -7   9  -3  397.61   16.01
   7   9   3  428.12   17.51
  -7   9  -3  395.93   16.93
  -7   9  -4   47.12    4.41
   7  -9  -4   51.56    4.34
  -7   9  -4   54.51    5.21
   7  -9  -5  429.17   16.36
  -7   9  -5  443.85   18.32
   7  -9  -6   76.86    5.52
   7  -9  -7  462.70   17.39
   7  -9  -7  459.79   17.32
   7   9  10  128.22    8.41
[truncated: 207,461 more chars]
