# Supplementary material for: Aqua­{μ-1,4-bis­[(1,4,7,10-tetra­aza­cyclo­dodecan-1-yl)meth­yl]benzene}(nitrato-κO)dicopper(II) tris­(nitrate) trihydrate
Source: IUCrdata. 2023 Jun 2;8(Pt 6):x230462. doi: 10.1107/S2414314623004625 (PMC10626620; doi:10.1107/S2414314623004625)
Supplement: Supplementary file 2 [file x-08-x230462-Isup2.hkl]

data_I                                                                          
_shelx_title ' 230502-1_autored_a.res in P2(1)2(1)2(1)'                         
_shelx_refln_list_code          4                                               
_shelx_F_calc_maximum      320.38                                               
_exptl_crystal_F_000      1872.00                                               
_reflns_d_resolution_high  0.8289                                               
                                                                                
loop_                                                                           
 _space_group_symop_operation_xyz                                               
 'x, y, z'                                                                      
 '-x+1/2, -y, z+1/2'                                                            
 '-x, y+1/2, -z+1/2'                                                            
 'x+1/2, -y+1/2, -z'                                                            
                                                                                
_cell_length_a    14.9788                                                       
_cell_length_b    15.3455                                                       
_cell_length_c    16.2948                                                       
_cell_angle_alpha  90.000                                                       
_cell_angle_beta   90.000                                                       
_cell_angle_gamma  90.000                                                       
                                                                                
_shelx_F_squared_multiplier     1.000                                           
                                                                                
loop_                                                                           
 _refln_index_h                                                                 
 _refln_index_k                                                                 
 _refln_index_l                                                                 
 _refln_F_squared_calc                                                          
 _refln_F_squared_meas                                                          
 _refln_F_squared_sigma                                                         
 _refln_observed_status                                                         
   2   0   0       2607.32       2344.61        50.29 o                         
   4   0   0       4757.23       5338.30       158.99 o                         
   6   0   0       8785.12      10308.04       302.09 o                         
   8   0   0       7878.53       7238.93       232.23 o                         
  10   0   0       1086.37       1251.74        57.89 o                         
  12   0   0       2761.60       2366.00        75.59 o                         
  14   0   0       1322.09       1308.39        73.62 o                         
  16   0   0        170.29        262.95        21.27 o                         
  18   0   0       3234.61       2992.67       108.03 o                         
   1   1   0        337.55        254.36         5.78 o                         
   2   1   0        171.72        192.06        14.12 o                         
   3   1   0        341.13        192.40         7.56 o                         
   4   1   0       3805.01       2968.32        67.55 o                         
   5   1   0       2744.56       2019.84        52.25 o                         
   6   1   0          0.25         43.08        13.49 o                         
   7   1   0        223.73        138.05        12.93 o                         
   8   1   0         29.61         34.13         6.13 o                         
   9   1   0        367.76        303.14        14.15 o                         
  10   1   0       1242.74       1022.63        29.62 o                         
  11   1   0        202.05        179.83        17.90 o                         
  12   1   0         63.03         44.38         7.47 o                         
  13   1   0          2.91          0.36         6.80 o                         
  14   1   0        413.40        394.77        33.75 o                         
  15   1   0        124.08        128.65        13.22 o                         
  16   1   0         42.17         33.55         6.67 o                         
  17   1   0         13.83         26.16        10.04 o                         
  18   1   0          3.62         12.14         5.10 o                         
   0   2   0      16069.11      16344.64       337.20 o                         
   1   2   0      52145.36      50111.45      1222.51 o                         
   2   2   0      11627.55      12144.29       227.99 o                         
   3   2   0      49085.61      45505.39       654.10 o                         
   4   2   0        110.88         63.59        10.81 o                         
   5   2   0      16238.52      15152.85       245.28 o                         
   6   2   0      40803.56      40770.24       992.39 o                         
   7   2   0      19215.30      20401.70       444.43 o                         
   8   2   0       4154.26       4673.69        93.58 o                         
   9   2   0       5792.24       5231.87       127.92 o                         
  10   2   0        318.06        308.16        15.76 o                         
  11   2   0        583.08        633.69        28.14 o                         
  12   2   0        463.77        453.90        23.64 o                         
  13   2   0       1604.28       1485.30        57.27 o                         
  14   2   0       1107.95        974.34        37.06 o                         
  15   2   0          0.70         -0.05         6.68 o                         
  16   2   0        859.76        873.52        29.46 o                         
  17   2   0       4586.57       4565.97       128.10 o                         
   1   3   0       1177.73        997.00        18.25 o                         
   2   3   0       2548.58       1892.12        50.43 o                         
   3   3   0       2233.12       1856.05        25.84 o                         
   4   3   0       3289.07       2441.14        60.28 o                         
   5   3   0        229.87        170.84        24.59 o                         
   6   3   0       1055.78       1046.28        29.16 o                         
   7   3   0       1608.08       1345.13        44.61 o                         
   8   3   0        519.80        326.53        29.05 o                         
   9   3   0         47.73         56.56         8.13 o                         
  10   3   0         43.70         27.95         6.87 o                         
  11   3   0         92.44        114.66        10.69 o                         
  12   3   0          6.43         13.22         5.42 o                         
  13   3   0         56.62         48.23         8.36 o                         
  14   3   0        280.19        261.35        19.03 o                         
  15   3   0          0.32         -1.58         7.47 o                         
  16   3   0          0.02         -0.95         6.38 o                         
  17   3   0          3.09          0.67         3.98 o                         
   0   4   0      27309.00      27406.17       526.21 o                         
   1   4   0        364.45        312.78         6.95 o                         
   2   4   0       3190.00       2933.84        38.44 o                         
   3   4   0     101927.83      91405.61       999.29 o                         
   4   4   0      13137.11      11910.48       202.26 o                         
   5   4   0      15099.81      15122.34       420.46 o                         
   6   4   0       6819.10       7152.98       169.10 o                         
   7   4   0       3140.28       3399.69       124.67 o                         
   8   4   0       5892.79       6273.62       207.88 o                         
   9   4   0       8699.88       8621.40       159.70 o                         
  10   4   0      12557.80      11918.78       184.59 o                         
  11   4   0       1789.06       1932.82        56.39 o                         
  12   4   0        692.14        659.23        22.37 o                         
  13   4   0        132.68        158.38        13.31 o                         
  14   4   0       2022.43       1865.41        56.77 o                         
  15   4   0        545.70        466.93        48.75 o                         
  16   4   0        134.73         71.53        64.22 o                         
  17   4   0       2590.46       2513.08        68.70 o                         
   1   5   0        825.66        685.03        15.32 o                         
   2   5   0       5439.58       4405.99        66.39 o                         
   3   5   0        540.82        375.78        11.41 o                         
   4   5   0        135.54        259.23        15.52 o                         
   5   5   0         71.20         51.41         7.31 o                         
   6   5   0         13.49         55.70        13.63 o                         
   7   5   0         29.03         27.57         8.24 o                         
   8   5   0          9.72         30.69         5.87 o                         
   9   5   0        542.39        520.75        21.62 o                         
  10   5   0        161.06        177.99        12.73 o                         
  11   5   0         65.91         52.59        10.23 o                         
  12   5   0         49.27         31.55        11.34 o                         
  13   5   0        494.28        394.80        23.79 o                         
  14   5   0          4.70          2.20         5.95 o                         
  15   5   0        199.63        175.23        17.36 o                         
  16   5   0         20.76         38.11         8.87 o                         
  17   5   0         66.46         98.44        15.23 o                         
   0   6   0      32848.07      31558.88       680.06 o                         
   1   6   0       4773.15       3957.78       126.37 o                         
   2   6   0       8610.25       9193.66       246.53 o                         
   3   6   0       1440.38       1952.50        34.65 o                         
   4   6   0      26650.58      27069.99       637.61 o                         
   5   6   0        479.06        898.13        56.37 o                         
   6   6   0       2829.67       3411.49       170.18 o                         
   7   6   0       2023.65       2042.79        93.74 o                         
   8   6   0      14111.13      15308.96       618.21 o                         
   9   6   0       4619.19       5431.92       145.79 o                         
  10   6   0          5.80         44.78         9.85 o                         
  11   6   0       1195.53       1483.02        76.22 o                         
  12   6   0       1062.44        551.77       628.62 o                         
  13   6   0       1479.14       1557.60        55.43 o                         
  14   6   0       5297.91       5709.96       202.90 o                         
  15   6   0        320.91        346.18        33.57 o                         
  16   6   0        179.57        138.30        20.12 o                         
  17   6   0        198.32        248.59        22.09 o                         
   1   7   0         31.10         47.41         5.99 o                         
   2   7   0       1174.46        992.79        31.93 o                         
   3   7   0         45.99         62.72         5.88 o                         
   4   7   0         79.25         89.89         7.97 o                         
   5   7   0       2476.03       2384.74        69.16 o                         
   6   7   0         21.68          0.47         6.91 o                         
   7   7   0        565.89        562.49        26.82 o                         
   8   7   0        121.18        125.58        11.75 o                         
   9   7   0          0.37          0.39         6.59 o                         
  10   7   0         11.98         16.96         7.83 o                         
  11   7   0         27.09         42.40        16.74 o                         
  12   7   0         28.19         49.92        18.24 o                         
  13   7   0         16.54         35.76        11.05 o                         
  14   7   0        168.50        177.70        26.51 o                         
  15   7   0          1.62          6.30         9.12 o                         
  16   7   0          1.46         -1.03         8.56 o                         
   0   8   0      12970.51      13476.91       320.84 o                         
   1   8   0       5082.47       4445.20       106.06 o                         
   2   8   0        970.99        954.53        31.26 o                         
   3   8   0        632.01        660.37        33.09 o                         
   4   8   0        290.38        523.52        28.92 o                         
   5   8   0       7163.28       8709.17       115.10 o                         
   6   8   0       2194.69       2516.20        80.81 o                         
   7   8   0         33.23        115.43        13.74 o                         
   8   8   0       4335.97       5306.11       125.11 o                         
   9   8   0       6855.85       7229.96       232.28 o                         
  10   8   0        392.18        467.26        33.91 o                         
  11   8   0         32.23         47.76        18.05 o                         
  12   8   0        327.48        411.15        44.38 o                         
  13   8   0       2900.46       3449.19       102.20 o                         
  14   8   0        116.25        150.15        23.41 o                         
  15   8   0        305.31        129.33       134.12 o                         
  16   8   0        180.34        194.41        13.17 o                         
   1   9   0        733.46        572.66        19.25 o                         
   2   9   0         39.49         22.60         3.13 o                         
   3   9   0        239.74        238.48         9.32 o                         
   4   9   0        183.64        143.30         9.47 o                         
   5   9   0       1017.61       1090.99        24.86 o                         
   6   9   0        217.22        173.28        12.55 o                         
   7   9   0          4.13          4.66         7.64 o                         
   8   9   0          1.35          3.20         7.43 o                         
   9   9   0          0.02         -2.87         8.40 o                         
  12   9   0         45.61         46.26        17.39 o                         
  13   9   0        163.07        137.16        16.79 o                         
  14   9   0         20.41         21.19         8.90 o                         
  15   9   0        166.01        257.90        17.66 o                         
   0  10   0       1160.52        844.28        19.11 o                         
   1  10   0      10948.64      10969.43       166.28 o                         
   2  10   0       2441.90       2309.76        37.16 o                         
   3  10   0       3215.76       3171.84        41.52 o                         
   4  10   0        990.10        835.73        34.48 o                         
   5  10   0       4290.05       4943.16       106.39 o                         
   6  10   0         61.76         45.11         9.78 o                         
   7  10   0       1490.24       1523.30        46.20 o                         
   8  10   0       1711.60       1809.00        45.21 o                         
   9  10   0       1310.99        917.54       869.78 o                         
  10  10   0       8403.32       5697.57      4602.49 o                         
  11  10   0        358.53        474.54        30.16 o                         
  12  10   0        163.44        156.75        51.99 o                         
  13  10   0        254.91        317.61        22.83 o                         
  14  10   0        696.75        744.56        42.36 o                         
  15  10   0         36.68         39.41         8.39 o                         
   1  11   0         41.31         73.69         9.75 o                         
   2  11   0        534.91        498.32        11.55 o                         
   3  11   0        305.80        205.33        26.11 o                         
   4  11   0        540.44        516.25        15.35 o                         
   5  11   0          4.73          3.23         4.24 o                         
   6  11   0        457.87        461.63        24.67 o                         
   7  11   0        107.32        199.91        13.06 o                         
   8  11   0        223.57        321.10        39.58 o                         
   9  11   0         17.25         16.09        10.89 o                         
  10  11   0          9.03        154.87       163.50 o                         
  11  11   0        211.52        146.77        38.55 o                         
  12  11   0        212.85        236.60        47.01 o                         
  13  11   0          2.55          3.60         6.64 o                         
  14  11   0        285.51        328.37        21.00 o                         
   0  12   0      12389.92      12282.82       338.14 o                         
   1  12   0          0.62         62.97        22.12 o                         
   2  12   0        717.61        621.53        15.47 o                         
   3  12   0        226.36        235.77        11.66 o                         
   4  12   0      12661.19      12728.50       268.16 o                         
   5  12   0        147.22        120.16         8.82 o                         
   6  12   0        137.41        232.96        17.20 o                         
   7  12   0         54.02         27.30         9.45 o                         
   8  12   0       2131.98       2320.84        70.86 o                         
   9  12   0       1010.72       1011.10        42.77 o                         
  10  12   0          7.49          8.93         9.37 o                         
  11  12   0        117.29        110.84        12.57 o                         
  12  12   0       1805.60       1876.28       219.77 o                         
  13  12   0        240.68        222.15        14.07 o                         
   1  13   0        125.88        119.81         9.40 o                         
   2  13   0        253.06        200.17        15.39 o                         
   3  13   0         10.74          8.50         5.51 o                         
   4  13   0        294.39        304.21        17.00 o                         
   5  13   0        192.11        142.96        18.16 o                         
   6  13   0         64.25        110.16        13.04 o                         
   7  13   0         37.53         28.59         7.64 o                         
   8  13   0         31.68         46.65        15.31 o                         
   9  13   0         48.55         31.20        13.76 o                         
  10  13   0         17.63         27.96         7.82 o                         
  11  13   0          0.28         -3.00         7.08 o                         
  12  13   0         34.03         33.48         9.37 o                         
   0  14   0        286.21        366.40        37.23 o                         
   1  14   0        234.15        162.79        15.65 o                         
   2  14   0        303.54        344.32        28.50 o                         
   3  14   0       3068.59       3400.68       122.68 o                         
   4  14   0        582.91        562.74       124.91 o                         
   5  14   0       4955.96       5175.34       117.12 o                         
   6  14   0       1600.79       1688.02        42.37 o                         
   7  14   0        760.76        705.66        23.21 o                         
   8  14   0        369.88        447.42        20.00 o                         
   9  14   0       1246.35       1291.36        59.55 o                         
  10  14   0        240.80        287.37        15.66 o                         
  11  14   0          1.47          3.02         4.62 o                         
   1  15   0         70.95         58.66        16.44 o                         
   2  15   0        651.99        637.49        32.16 o                         
   3  15   0        119.47        115.50         9.71 o                         
   4  15   0        295.61        308.49        18.56 o                         
   5  15   0         31.57         21.16         6.56 o                         
   6  15   0        252.45        319.15        18.35 o                         
   7  15   0          5.87         21.68         5.77 o                         
   8  15   0          2.07          8.30         4.03 o                         
   9  15   0         59.32         57.76         9.17 o                         
  10  15   0         10.02          5.64         4.25 o                         
   0  16   0        318.42        338.19        37.42 o                         
   1  16   0        221.79        135.90        17.61 o                         
   2  16   0         23.77         30.04         7.17 o                         
   3  16   0        873.67        908.06        29.88 o                         
   4  16   0       2310.60       2383.51        74.81 o                         
   5  16   0        497.61        608.81        38.73 o                         
   6  16   0        141.86        127.32        13.23 o                         
   7  16   0        500.45        549.79        20.37 o                         
   8  16   0       1155.63       1101.73        39.96 o                         
   9  16   0        483.27        429.02        29.80 o                         
   1  17   0          9.95         24.09         8.04 o                         
   2  17   0         17.21         28.41         7.05 o                         
   3  17   0         81.11         99.45        10.71 o                         
   4  17   0        153.81        223.90        34.22 o                         
   5  17   0          0.03          6.51         6.05 o                         
   6  17   0         33.41         18.27         4.88 o                         
   7  17   0          2.48          5.45         7.99 o                         
   0  18   0        979.36        963.15        53.59 o                         
   1  18   0        372.07        343.31        21.47 o                         
   2  18   0        355.56        320.65        20.37 o                         
   3  18   0        943.20        837.25        44.66 o                         
   4  18   0       1041.63        952.80        44.28 o                         
   1   0   1        610.54        478.42        60.97 o                         
   2   0   1      60482.21      55254.29      1475.56 o                         
   3   0   1        290.54        232.46         9.25 o                         
   4   0   1      17002.99      18236.71       223.58 o                         
   5   0   1        117.29         82.60         8.60 o                         
   6   0   1      13766.11      12005.57       355.12 o                         
   7   0   1         30.16        129.18        17.11 o                         
   8   0   1       1673.59       1434.94        70.42 o                         
   9   0   1       1307.44       1031.09        28.67 o                         
  10   0   1        952.34        728.86        18.56 o                         
  11   0   1          1.01          8.56         5.36 o                         
  12   0   1       3805.11       3587.46        64.36 o                         
  13   0   1        269.30        214.33        21.01 o                         
  14   0   1        206.34        178.06        18.51 o                         
  15   0   1        342.15        353.15        20.97 o                         
  16   0   1       2370.44       2484.37        62.68 o                         
  17   0   1          1.64          5.85         4.44 o                         
  18   0   1        471.92        432.51        21.57 o                         
 -18   1   1        112.35        131.35        16.36 o                         
 -17   1   1        219.16        195.85        13.47 o                         
 -16   1   1        315.68        282.31        15.60 o                         
 -15   1   1        149.66        162.44        14.51 o                         
 -14   1   1        280.75        267.39        22.97 o                         
 -13   1   1        159.13        146.79        14.43 o                         
 -12   1   1       1488.59       1291.12        37.31 o                         
 -11   1   1        246.21        225.12        16.71 o                         
 -10   1   1        921.44        894.56        24.93 o                         
  -9   1   1       3133.87       3118.65        49.03 o                         
  -8   1   1       1110.31       1010.58        38.02 o                         
  -7   1   1       4155.52       4286.77       174.93 o                         
  -6   1   1       1000.23        860.43        39.96 o                         
  -5   1   1       2619.92       2481.02        63.41 o                         
  -4   1   1        182.46        236.11        10.24 o                         
  -3   1   1       3476.55       4297.14        61.84 o                         
  -2   1   1       9907.77       9847.23       155.66 o                         
  -1   1   1       1229.88       1297.43        43.56 o                         
   0   1   1         17.83         25.98         1.31 o                         
   1   1   1       1210.87       1275.06        33.60 o                         
   2   1   1       9887.65       9604.21       300.49 o                         
   3   1   1       3457.46       4397.35        63.40 o                         
   4   1   1        184.55        222.65         9.89 o                         
   5   1   1       2632.21       2543.99        51.89 o                         
   6   1   1       1002.86        817.52        30.54 o                         
   7   1   1       4144.21       4094.14        97.00 o                         
   8   1   1       1117.25        958.91        37.11 o                         
   9   1   1       3132.88       3068.03        52.96 o                         
  10   1   1        924.60        976.54        26.28 o                         
  11   1   1        239.65        234.31        16.43 o                         
  12   1   1       1489.65       1344.59        37.71 o                         
  13   1   1        157.79        142.54        16.56 o                         
  14   1   1        283.07        259.55        18.64 o                         
  15   1   1        151.80        183.84        15.46 o                         
  16   1   1        316.53        288.41        15.80 o                         
  17   1   1        221.83        199.45        14.06 o                         
  18   1   1        111.17        122.70        11.43 o                         
 -17   2   1        781.41        711.78        26.07 o                         
 -16   2   1        272.63        268.38        16.75 o                         
 -15   2   1        838.05        807.03        52.35 o                         
 -14   2   1        401.05        430.40        29.00 o                         
 -13   2   1         11.86         22.10         7.64 o                         
 -12   2   1        238.86        274.10        18.88 o                         
 -11   2   1      12579.88      11662.59       181.57 o                         
 -10   2   1        525.21        433.29        18.80 o                         
  -9   2   1        354.12        360.89        19.25 o                         
  -8   2   1      16806.35      16740.14       732.80 o                         
  -7   2   1       4644.11       4124.97       344.77 o                         
  -6   2   1       9506.47       8385.19       307.49 o                         
  -5   2   1        747.75        846.55        25.48 o                         
  -4   2   1       2299.34       2644.15        89.79 o                         
  -3   2   1       6123.77       5455.77       132.70 o                         
  -2   2   1        939.94       1008.73        25.83 o                         
  -1   2   1      28416.29      27849.28       225.57 o                         
   0   2   1        983.19        981.05        16.22 o                         
   1   2   1      28470.96      28651.83       260.54 o                         
   2   2   1       1000.20       1074.78        17.52 o                         
   3   2   1       6086.02       5576.92        88.37 o                         
   4   2   1       2316.70       2653.37        62.79 o                         
   5   2   1        742.10        818.84        22.74 o                         
   6   2   1       9558.89       8782.26       311.02 o                         
   7   2   1       4570.00       3931.87       258.46 o                         
   8   2   1      16797.54      16449.17       797.62 o                         
   9   2   1        343.84        365.98        19.46 o                         
  10   2   1        532.62        464.02        21.96 o                         
  11   2   1      12632.97      12127.68       217.86 o                         
  12   2   1        223.66        241.28        15.36 o                         
  13   2   1         12.48         23.33         7.31 o                         
  14   2   1        396.97        417.19        28.29 o                         
  15   2   1        865.21        921.82       101.35 o                         
  16   2   1        278.50        301.59        21.57 o                         
  17   2   1        782.64        748.28        24.73 o                         
 -17   3   1        118.42         97.43        13.59 o                         
 -16   3   1        237.10        266.46        16.72 o                         
 -15   3   1         24.22         10.59         6.43 o                         
 -14   3   1        461.91        479.76        25.50 o                         
 -13   3   1        118.53        137.46        14.45 o                         
 -12   3   1        149.94        140.41        11.51 o                         
 -11   3   1        532.11        530.02        22.35 o                         
 -10   3   1        404.18        370.50        20.57 o                         
  -9   3   1        816.17        739.67        24.60 o                         
  -8   3   1        236.78        187.55        28.96 o                         
  -7   3   1       1824.50       1768.01        80.62 o                         
  -6   3   1       6262.68       6230.08       136.62 o                         
  -5   3   1        356.69        228.48        22.71 o                         
  -4   3   1       1247.86       1357.90        35.14 o                         
  -3   3   1       6122.66       5602.51        66.90 o                         
  -2   3   1       3538.59       3234.71        37.74 o                         
  -1   3   1      36983.12      36392.77       376.27 o                         
   0   3   1         14.50          9.95         1.86 o                         
   1   3   1      36997.82      36437.41       314.61 o                         
   2   3   1       3546.91       3230.99        44.54 o                         
   3   3   1       6072.43       5706.48       107.50 o                         
   4   3   1       1245.25       1320.66        30.14 o                         
   5   3   1        350.87        197.04        12.54 o                         
   6   3   1       6255.62       6206.45       136.45 o                         
   7   3   1       1813.43       1714.53        76.91 o                         
   8   3   1        236.43        205.77        32.44 o                         
   9   3   1        818.41        796.54        34.17 o                         
  10   3   1        402.63        387.14        20.87 o                         
  11   3   1        532.23        543.10        22.55 o                         
  12   3   1        149.14        157.22        10.73 o                         
  13   3   1        116.12        101.62        12.10 o                         
  14   3   1        460.71        490.09        27.03 o                         
  15   3   1         27.19         16.90        10.13 o                         
  16   3   1        239.57        258.50        20.38 o                         
  17   3   1        119.28        103.01        11.23 o                         
 -17   4   1        435.06        381.98        48.56 o                         
 -16   4   1        912.84        396.96       393.81 o                         
 -15   4   1       2317.56       2258.45       160.45 o                         
 -14   4   1        426.43        466.24        24.60 o                         
 -13   4   1        521.35        542.66        24.26 o                         
 -12   4   1       5643.14       5444.04        90.58 o                         
 -11   4   1       2642.86       2541.08        67.71 o                         
 -10   4   1        708.55        679.68        27.31 o                         
  -9   4   1       1587.24       1408.90        56.40 o                         
  -8   4   1       1195.11       1040.36        29.25 o                         
  -7   4   1      10175.99      11160.13       236.01 o                         
  -6   4   1      17737.11      18330.04       411.01 o                         
  -5   4   1       1351.88       1577.85        74.23 o                         
  -4   4   1       5215.31       4370.18        71.61 o                         
  -3   4   1      32791.30      31687.98       585.72 o                         
  -2   4   1       3491.61       4018.41        68.48 o                         
  -1   4   1        790.45        609.25        11.89 o                         
   0   4   1        938.23        952.59        17.53 o                         
   1   4   1        762.93        594.29         9.79 o                         
   2   4   1       3406.84       4054.96        50.98 o                         
   3   4   1      32769.62      32418.38       358.92 o                         
   4   4   1       5224.57       4461.52        83.35 o                         
   5   4   1       1357.53       1645.83        67.88 o                         
   6   4   1      17749.75      18358.36       521.06 o                         
   7   4   1      10205.43      11227.00       336.22 o                         
   8   4   1       1193.93       1194.16        63.56 o                         
   9   4   1       1579.14       1367.33        35.13 o                         
  10   4   1        693.19        641.66        21.45 o                         
  11   4   1       2592.31       2394.81        55.70 o                         
  12   4   1       5660.09       5486.40       117.96 o                         
  13   4   1        518.03        567.35        27.65 o                         
  14   4   1        414.37        452.65        28.65 o                         
  15   4   1       2329.96       2435.84       117.53 o                         
  16   4   1        915.70        488.99       475.42 o                         
  17   4   1        438.46        403.01        22.01 o                         
 -17   5   1         18.57         16.17         8.56 o                         
 -16   5   1        530.22        513.92        39.39 o                         
 -15   5   1         78.18         37.28        46.21 o                         
 -14   5   1       1037.07       1006.66        44.57 o                         
 -13   5   1        137.57        147.53        19.02 o                         
 -12   5   1        398.06        385.24        28.23 o                         
 -11   5   1         82.89         87.80        10.77 o                         
 -10   5   1        194.38        217.19        14.98 o                         
  -9   5   1         40.21         45.01         7.69 o                         
  -8   5   1       1788.70       1915.26        53.50 o                         
  -7   5   1       1844.07       2052.30        63.32 o                         
  -6   5   1       2641.31       2696.23       161.01 o                         
  -5   5   1       2295.11       2668.31        69.14 o                         
  -4   5   1       1143.23        948.91        28.77 o                         
  -3   5   1        847.75        865.49        18.86 o                         
  -2   5   1        694.76        609.85        17.06 o                         
  -1   5   1       9234.11       9297.50       120.25 o                         
   0   5   1        458.30        268.78         9.62 o                         
   1   5   1       9233.44       9714.91       113.82 o                         
   2   5   1        711.47        640.32        15.09 o                         
   3   5   1        846.22        902.12        17.47 o                         
   4   5   1       1152.85        963.07        23.33 o                         
   5   5   1       2285.63       2501.05        69.52 o                         
   6   5   1       2621.54       2753.30       153.07 o                         
   7   5   1       1847.91       2189.65        66.18 o                         
   8   5   1       1782.06       1873.09        50.22 o                         
   9   5   1         39.65         52.51         6.70 o                         
  10   5   1        189.94        189.99        10.83 o                         
  11   5   1         85.40         64.07        20.14 o                         
  12   5   1        398.27        378.49        22.26 o                         
  13   5   1        136.89        142.67        14.70 o                         
  14   5   1       1036.21       1018.56        46.49 o                         
  15   5   1         75.51         98.18        13.96 o                         
  16   5   1        525.94        484.22        26.63 o                         
  17   5   1         18.33         23.48         6.25 o                         
 -16   6   1       1077.36       1164.26        61.21 o                         
 -15   6   1         44.74         68.92        16.45 o                         
 -14   6   1       1287.62       1436.68        58.50 o                         
 -13   6   1        143.81        125.92        17.64 o                         
 -12   6   1        366.52        133.30       145.45 o                         
 -11   6   1        745.97        671.82        33.09 o                         
 -10   6   1      10976.91      11514.81       220.59 o                         
  -9   6   1        167.14        187.31        16.41 o                         
  -8   6   1       4966.72       5490.94       163.43 o                         
  -7   6   1       2835.52       2887.48        71.02 o                         
  -6   6   1      22758.94      26217.78      1580.72 o                         
  -5   6   1       1754.86       1867.30        55.50 o                         
  -4   6   1       3857.15       3862.92       113.95 o                         
  -3   6   1        366.44        320.51        13.14 o                         
  -2   6   1      20865.25      19660.23       586.62 o                         
  -1   6   1        836.83        685.95        16.58 o                         
   0   6   1        105.77        128.53         9.84 o                         
   1   6   1        846.65        714.63        15.45 o                         
   2   6   1      20938.39      19499.58       427.10 o                         
   3   6   1        357.41        345.01        10.67 o                         
   4   6   1       3835.34       3916.23        67.40 o                         
   5   6   1       1757.37       1873.01        47.80 o                         
   6   6   1      22703.87      26092.76      1552.61 o                         
   7   6   1       2828.38       3082.86       185.46 o                         
   8   6   1       4969.47       5351.47       115.35 o                         
   9   6   1        166.04        193.84        16.41 o                         
  10   6   1      10963.45      11328.08       222.13 o                         
  11   6   1        759.10        659.62        22.61 o                         
  12   6   1        402.50        362.81        36.24 o                         
  13   6   1        146.53        148.27        14.86 o                         
  14   6   1       1286.24       1275.44       140.18 o                         
  15   6   1         47.11         45.80         9.96 o                         
  16   6   1       1082.01       1192.84        61.58 o                         
  17   6   1        264.67        266.55        22.85 o                         
 -16   7   1        410.70        456.94        34.32 o                         
 -15   7   1          9.68         21.53        11.19 o                         
 -14   7   1         49.33         66.03        13.69 o                         
 -13   7   1        309.56        279.37        25.30 o                         
 -12   7   1        162.86        184.09        31.78 o                         
 -11   7   1       3254.08       3383.99       152.22 o                         
 -10   7   1       1099.50        973.94        40.48 o                         
  -9   7   1        141.61        174.17        14.21 o                         
  -8   7   1        902.21        902.39        31.16 o                         
  -7   7   1         55.95         69.65         8.93 o                         
  -6   7   1       1046.81        946.87        55.36 o                         
  -5   7   1        331.15        311.92        19.62 o                         
  -4   7   1        394.73        412.59        16.55 o                         
  -3   7   1        756.60        513.38        21.51 o                         
  -2   7   1       4567.15       4759.52        94.43 o                         
  -1   7   1        703.59        530.19        16.48 o                         
   0   7   1        493.14        384.10        11.49 o                         
   1   7   1        710.66        543.85        15.67 o                         
   2   7   1       4565.18       5143.57        94.83 o                         
   3   7   1        743.55        525.61        22.72 o                         
   4   7   1        396.79        389.11        18.66 o                         
   5   7   1        326.12        282.30        17.13 o                         
   6   7   1       1037.68        982.19        75.64 o                         
   7   7   1         60.07         75.90        10.67 o                         
   8   7   1        915.21        959.92        39.46 o                         
   9   7   1        140.48        179.37        16.77 o                         
  10   7   1       1108.56        969.55        39.82 o                         
  11   7   1       3240.73       3164.49        96.47 o                         
  12   7   1        162.13        173.47        30.09 o                         
  13   7   1        314.56        318.72        26.02 o                         
  14   7   1         46.62         58.57        18.05 o                         
  15   7   1          9.74         19.56        11.09 o                         
  16   7   1        406.28        441.05        33.47 o                         
 -16   8   1         95.08         78.75         9.49 o                         
 -15   8   1       1937.18       1956.29        86.12 o                         
 -14   8   1          4.35         18.41        12.50 o                         
 -13   8   1        218.16        219.60        32.67 o                         
 -12   8   1       2819.13       3104.56       142.91 o                         
 -11   8   1       4349.45       5068.93       201.02 o                         
 -10   8   1        747.56        772.04        43.85 o                         
  -9   8   1        468.19        556.45        29.84 o                         
  -8   8   1       1635.84       1939.55        59.10 o                         
  -7   8   1      15921.32      15767.52       356.22 o                         
  -6   8   1        328.58        338.50        18.42 o                         
  -5   8   1       3868.76       4057.20        67.58 o                         
  -4   8   1       1608.09       1773.48        47.79 o                         
  -3   8   1      21468.52      21270.28       361.29 o                         
  -2   8   1        842.02        676.25        27.69 o                         
  -1   8   1        116.58        223.78        11.84 o                         
   0   8   1        856.85        741.94        18.66 o                         
   1   8   1        113.73        232.55        12.09 o                         
   2   8   1        831.78        656.66        25.20 o                         
   3   8   1      21507.47      22060.83       364.58 o                         
   4   8   1       1599.15       1700.93        57.86 o                         
   5   8   1       3880.58       3960.03       113.78 o                         
   6   8   1        348.33        356.04        23.69 o                         
   7   8   1      15950.59      15749.32       285.79 o                         
   8   8   1       1636.45       1977.21        59.57 o                         
   9   8   1        472.84        607.20        31.30 o                         
  10   8   1        759.67        780.78        36.74 o                         
  11   8   1       4332.68       4849.01       129.66 o                         
  12   8   1       2821.81       3129.91       127.59 o                         
  13   8   1        217.87        195.84        27.45 o                         
  14   8   1          3.86          7.99         9.31 o                         
  15   8   1       1941.24       1185.49       963.43 o                         
  16   8   1         90.22         67.58         9.71 o                         
 -15   9   1        153.93        200.00        17.63 o                         
 -14   9   1          9.82          1.61         5.77 o                         
 -13   9   1       1720.73       1831.21       147.00 o                         
 -12   9   1        426.45        446.50        45.98 o                         
 -11   9   1         28.00         25.95        14.95 o                         
 -10   9   1       1207.57       1278.49        80.86 o                         
  -9   9   1       1524.65       1763.52       115.46 o                         
  -8   9   1        201.09        180.90        34.65 o                         
  -7   9   1        179.55        202.73        16.00 o                         
  -6   9   1       2115.74       2210.91        79.10 o                         
  -5   9   1        788.39        894.70        22.50 o                         
  -4   9   1        795.58        840.44        19.55 o                         
  -3   9   1       4014.73       4128.31        80.50 o                         
  -2   9   1       1256.35       1221.56        25.28 o                         
  -1   9   1        824.07        611.35        25.82 o                         
   0   9   1          0.25         13.90         5.93 o                         
   1   9   1        831.56        649.01        19.45 o                         
   2   9   1       1253.64       1239.40        18.82 o                         
   3   9   1       3998.60       4182.35        58.33 o                         
   4   9   1        799.70        852.25        19.99 o                         
   5   9   1        793.56        910.28        22.84 o                         
   6   9   1       2116.46       2229.54        42.40 o                         
   7   9   1        190.09        177.76        14.73 o                         
   8   9   1        204.88        192.22        18.22 o                         
   9   9   1       1538.27       1834.09        60.04 o                         
  10   9   1       1206.73       1397.99        87.53 o                         
  11   9   1         31.67         38.27        15.51 o                         
  12   9   1        423.62        428.45        38.17 o                         
  13   9   1       1708.26       1085.48       927.65 o                         
  14   9   1          9.48          1.17         5.11 o                         
  15   9   1        151.43        130.19       110.05 o                         
 -15  10   1        880.98        852.21        28.90 o                         
 -14  10   1        361.35        378.21        22.33 o                         
 -13  10   1        141.42        169.39        17.18 o                         
 -12  10   1        636.20        386.67       342.23 o                         
 -11  10   1       2065.79       2284.70       113.67 o                         
 -10  10   1       5209.43       3706.06      3000.53 o                         
  -9  10   1        196.12        213.42        24.20 o                         
  -8  10   1       4241.02       4424.79       217.99 o                         
  -7  10   1        415.41        380.63        30.52 o                         
  -6  10   1       3376.14       3720.60       105.32 o                         
  -5  10   1        672.36        785.17        32.09 o                         
  -4  10   1       2611.03       2776.30        83.89 o                         
  -3  10   1       5903.07       5878.27       113.63 o                         
  -2  10   1       2440.92       2035.82        38.01 o                         
  -1  10   1       2267.94       2196.34        37.29 o                         
   0  10   1        133.44         96.85         4.72 o                         
   1  10   1       2269.14       2234.21        38.97 o                         
   2  10   1       2421.15       2044.70        40.42 o                         
   3  10   1       5895.45       5998.34        70.86 o                         
   4  10   1       2620.17       2817.78        65.26 o                         
   5  10   1        681.36        784.68        20.64 o                         
   6  10   1       3356.89       3540.31       109.58 o                         
   7  10   1        405.03        398.43        19.44 o                         
   8  10   1       4254.62       4422.12       109.37 o                         
   9  10   1        194.60        268.03        31.83 o                         
  10  10   1       5215.61       3683.13      3090.55 o                         
  11  10   1       2072.59       2305.17        71.69 o                         
  12  10   1        627.25        728.69        31.16 o                         
  13  10   1        142.04        172.60        17.19 o                         
  14  10   1        362.48        214.23       171.45 o                         
  15  10   1        885.26        865.49        58.34 o                         
 -14  11   1        253.14        247.26        14.73 o                         
 -13  11   1         35.07         17.17         6.82 o                         
 -12  11   1        113.93        110.87        16.60 o                         
 -11  11   1         36.88        186.27       138.40 o                         
 -10  11   1        322.08       1223.22       797.11 o                         
  -9  11   1        134.58        139.49        21.16 o                         
  -8  11   1        931.12       1057.01        51.22 o                         
  -7  11   1        286.89        183.75        60.51 o                         
  -6  11   1        885.83        911.17        47.38 o                         
  -5  11   1        112.38        111.99         9.26 o                         
  -4  11   1        304.48        300.05        13.51 o                         
  -3  11   1        286.60        301.87        12.67 o                         
  -2  11   1        598.21        637.91        16.04 o                         
  -1  11   1        119.81        148.50         7.52 o                         
   0  11   1         76.66         66.02         4.62 o                         
   1  11   1        120.25        166.49         7.27 o                         
   2  11   1        578.73        633.25        14.37 o                         
   3  11   1        286.87        289.93        12.64 o                         
   4  11   1        313.00        316.77        20.80 o                         
   5  11   1        112.59        106.72         9.57 o                         
   6  11   1        892.29        901.07        31.89 o                         
   7  11   1        288.99        291.40        14.22 o                         
   8  11   1        930.38        959.68        34.62 o                         
   9  11   1        135.69        132.36        19.81 o                         
  10  11   1        325.80       1320.21       876.13 o                         
  11  11   1         36.87         47.35        11.67 o                         
  12  11   1        108.23         97.67        11.91 o                         
  13  11   1         35.39         17.60         8.36 o                         
  14  11   1        255.74        244.53        18.02 o                         
 -13  12   1         53.64         63.82         8.60 o                         
 -12  12   1       2717.66       2868.19       165.99 o                         
 -11  12   1       1160.82       1301.35       166.32 o                         
 -10  12   1        865.19        821.83        46.38 o                         
  -9  12   1       1041.52       1183.68        69.55 o                         
  -8  12   1         10.07          9.88         8.92 o                         
  -7  12   1       1783.88       1879.03        72.45 o                         
  -6  12   1       1476.98       1443.18        48.38 o                         
  -5  12   1          6.76          5.55         4.30 o                         
  -4  12   1        862.12        907.69        34.52 o                         
  -3  12   1        249.82        258.62        10.19 o                         
  -2  12   1       9918.00      10301.26       137.27 o                         
  -1  12   1         95.55         46.17         7.50 o                         
   0  12   1        180.86        169.69        13.79 o                         
   1  12   1         90.09         50.94         6.15 o                         
   2  12   1       9935.42      10076.51       137.37 o                         
   3  12   1        250.06        253.16         9.70 o                         
   4  12   1        859.01        881.31        21.64 o                         
   5  12   1          7.51         11.81         4.02 o                         
   6  12   1       1497.59       1484.37        33.51 o                         
   7  12   1       1781.92       1914.52        42.53 o                         
   8  12   1          7.50         20.95         7.04 o                         
   9  12   1       1043.94       1028.52        71.22 o                         
  10  12   1        869.12        887.10        46.93 o                         
  11  12   1       1165.46       1419.71        61.40 o                         
  12  12   1       2717.89       2914.73       159.83 o                         
  13  12   1         53.56         43.17         9.35 o                         
 -12  13   1         15.49         17.25         9.07 o                         
 -11  13   1        342.79        329.36        57.54 o                         
 -10  13   1         79.03         53.17        10.45 o                         
  -9  13   1         80.46         69.27        11.51 o                         
  -8  13   1         66.89         40.53         7.34 o                         
  -7  13   1         41.17         19.67         6.60 o                         
  -6  13   1        313.30        389.26        26.25 o                         
  -5  13   1        496.51        592.49        35.11 o                         
  -4  13   1        207.15        153.45        14.38 o                         
  -3  13   1        888.54        959.94        38.51 o                         
  -2  13   1        594.85        590.11        29.32 o                         
  -1  13   1          5.86          9.72         4.44 o                         
   0  13   1         83.04        102.86         7.59 o                         
   1  13   1          6.02         11.59         4.27 o                         
   2  13   1        596.36        633.98        23.09 o                         
   3  13   1        885.61        974.39        28.22 o                         
   4  13   1        211.55        175.79        12.32 o                         
   5  13   1        498.70        579.72        20.51 o                         
   6  13   1        315.88        368.53        19.55 o                         
   7  13   1         41.17         20.68         7.35 o                         
   8  13   1         69.05         32.08         9.35 o                         
   9  13   1         83.29         89.11        11.24 o                         
  10  13   1         78.31         42.16         9.25 o                         
  11  13   1        345.66        287.29        22.45 o                         
  12  13   1         16.29         37.33        11.99 o                         
 -11  14   1       2505.83       2662.40        61.43 o                         
 -10  14   1        170.98        176.65        10.78 o                         
  -9  14   1         98.27         91.19        10.41 o                         
  -8  14   1          6.97         14.31         5.18 o                         
  -7  14   1       2346.33       2570.79        72.22 o                         
  -6  14   1        124.36        103.51         9.73 o                         
  -5  14   1        525.99        571.37        23.36 o                         
  -4  14   1        380.00        406.64        17.70 o                         
  -3  14   1        931.10        890.25        40.54 o                         
  -2  14   1         42.50         44.91         8.23 o                         
  -1  14   1       1210.29       1318.34        50.03 o                         
   0  14   1          4.97          9.74         8.57 o                         
   1  14   1       1194.33       1420.66        33.94 o                         
   2  14   1         42.27         28.84         9.34 o                         
   3  14   1        912.54        858.82        43.77 o                         
   4  14   1        377.64        407.56        22.79 o                         
   5  14   1        520.54        571.00        26.18 o                         
   6  14   1        122.71         98.43        11.71 o                         
   7  14   1       2363.96       2464.21        59.33 o                         
   8  14   1          7.19         13.57         4.37 o                         
   9  14   1        101.28         87.52         9.50 o                         
  10  14   1        173.60        180.11        13.64 o                         
  11  14   1       2509.23       2622.27        58.98 o                         
 -10  15   1         35.07         43.94         8.56 o                         
  -9  15   1         60.57         45.97         8.19 o                         
  -8  15   1        155.10        184.34        11.44 o                         
  -7  15   1        206.37        232.51        15.77 o                         
  -6  15   1         23.73         44.44         8.29 o                         
  -5  15   1        481.13        451.74        25.75 o                         
  -4  15   1        521.31        530.38        26.91 o                         
  -3  15   1        127.44        161.86        11.97 o                         
  -2  15   1        288.76        253.51        18.95 o                         
  -1  15   1        177.07        214.55        19.86 o                         
   0  15   1          0.14          9.03        11.75 o                         
   1  15   1        181.88        241.90        15.74 o                         
   2  15   1        288.41        246.75        16.21 o                         
   3  15   1        127.15        159.62        12.14 o                         
   4  15   1        527.67        571.19        33.25 o                         
   5  15   1        472.99        501.76        32.06 o                         
   6  15   1         22.22         43.60         8.06 o                         
   7  15   1        203.27        233.26        12.17 o                         
   8  15   1        154.08        178.44        10.21 o                         
   9  15   1         63.39         49.14         7.36 o                         
  10  15   1         35.60         43.96         7.72 o                         
  -8  16   1       1331.42       1313.56        84.01 o                         
  -7  16   1        206.49        210.52        13.56 o                         
  -6  16   1       1131.77       1191.97        53.93 o                         
  -5  16   1       1201.68       1220.58        41.10 o                         
  -4  16   1          8.56         13.26         6.76 o                         
  -3  16   1        466.42        464.10        29.10 o                         
  -2  16   1        547.55        588.46        22.51 o                         
  -1  16   1        632.14        597.59        36.10 o                         
   0  16   1         96.38        115.79        16.68 o                         
   1  16   1        632.41        606.58        29.41 o                         
   2  16   1        558.86        616.61        23.06 o                         
   3  16   1        458.64        470.70        18.72 o                         
   4  16   1         10.03         17.14         6.95 o                         
   5  16   1       1190.10       1290.73        57.96 o                         
   6  16   1       1134.12       1412.76        72.87 o                         
   7  16   1        203.30        226.05        14.38 o                         
   8  16   1       1332.01       1459.70        56.22 o                         
   9  16   1         38.38         56.98        10.25 o                         
  -7  17   1         19.80         20.03         8.84 o                         
  -6  17   1        516.06        460.63        23.78 o                         
  -5  17   1         11.55          4.48         5.65 o                         
  -4  17   1        171.34        167.26        23.98 o                         
  -3  17   1         63.39         38.84         7.52 o                         
  -2  17   1         66.34         59.13        10.57 o                         
  -1  17   1         14.61          6.73         6.36 o                         
   0  17   1          0.30          5.35         6.14 o                         
   1  17   1         14.47          7.71         6.90 o                         
   2  17   1         62.24         45.82        13.53 o                         
   3  17   1         63.28         52.67         8.34 o                         
   4  17   1        167.33        191.19        17.15 o                         
   5  17   1         11.59          5.39         4.31 o                         
   6  17   1        518.03        528.16        24.11 o                         
   7  17   1         19.88         17.58         8.09 o                         
  -3  18   1        117.69        114.23        16.45 o                         
  -2  18   1       2320.60       2235.42        63.88 o                         
  -1  18   1        318.77        290.35        19.70 o                         
   0  18   1         65.95         67.09        10.90 o                         
   1  18   1        318.52        292.21        31.50 o                         
   2  18   1       2301.40       2270.64        64.41 o                         
   3  18   1        114.37        108.04        15.00 o                         
   0   0   2     102643.27      68749.35      1534.23 o                         
   1   0   2        294.73        244.01         6.18 o                         
   2   0   2          6.44         50.12         3.52 o                         
   3   0   2         18.34         35.35         4.13 o                         
   4   0   2      22840.32      22250.97       210.65 o                         
   5   0   2       2366.22       2282.33        60.00 o                         
   6   0   2       5093.61       4645.66       108.80 o                         
   7   0   2         59.98         32.20         7.48 o                         
   8   0   2       5691.23       4914.83       170.84 o                         
   9   0   2         91.92         72.57        11.14 o                         
  10   0   2         72.66         49.20         6.29 o                         
  11   0   2         29.58         37.98         5.84 o                         
  12   0   2       2812.21       2860.79        62.83 o                         
  13   0   2        335.61        341.29        37.61 o                         
  14   0   2       2586.09       2321.05        71.61 o                         
  15   0   2        325.40        274.06        18.33 o                         
  16   0   2       2091.61       2127.25        58.01 o                         
  17   0   2        238.94        266.32        19.18 o                         
 -17   1   2        372.21        405.88        27.33 o                         
 -16   1   2        140.56        136.65        11.23 o                         
 -15   1   2         51.58         60.24         9.45 o                         
 -14   1   2         64.29         66.66        10.53 o                         
 -13   1   2        391.49        365.60        22.37 o                         
 -12   1   2        573.41        596.65        25.20 o                         
 -11   1   2        458.82        377.22        15.63 o                         
 -10   1   2       1877.17       1713.74        37.26 o                         
  -9   1   2       3503.53       3357.53        76.41 o                         
  -8   1   2       4496.51       4080.35       101.23 o                         
  -7   1   2       5253.86       4351.03        80.90 o                         
  -6   1   2       2174.01       2546.62        67.98 o                         
  -5   1   2       2105.42       1584.91        45.97 o                         
  -4   1   2        540.83        535.64        21.17 o                         
  -3   1   2      24990.12      25301.58       502.76 o                         
  -2   1   2        315.51        290.73         8.98 o                         
  -1   1   2      10893.00      10055.85       155.17 o                         
   0   1   2       2612.02       2310.29        43.74 o                         
   1   1   2      10873.38      10360.19       186.27 o                         
   2   1   2        316.87        274.81         6.89 o                         
   3   1   2      24967.71      27276.13      1797.91 o                         
   4   1   2        587.63        613.81        22.95 o                         
   5   1   2       2150.35       1633.75        75.78 o                         
   6   1   2       2171.11       2603.01        69.24 o                         
   7   1   2       5238.36       4265.45       125.19 o                         
   8   1   2       4484.96       4158.41       441.99 o                         
   9   1   2       3502.60       3496.53        56.74 o                         
  10   1   2       1879.87       1751.10        61.82 o                         
  11   1   2        456.22        390.12        17.08 o                         
  12   1   2        564.93        579.22        24.22 o                         
  13   1   2        404.66        382.13        22.14 o                         
  14   1   2         57.48         65.02        12.86 o                         
  15   1   2         49.54         61.02        12.32 o                         
  16   1   2        144.48        145.98        14.11 o                         
  17   1   2        371.09        378.05        20.52 o                         
 -17   2   2       1453.62       1467.34        82.17 o                         
 -16   2   2        837.68        950.75        29.88 o                         
 -15   2   2        913.48        855.68        33.78 o                         
 -14   2   2        426.65        454.86        25.18 o                         
 -13   2   2       7044.58       6535.16       134.05 o                         
 -12   2   2         42.27         67.04         8.23 o                         
 -11   2   2       1303.45       1425.80        32.67 o                         
 -10   2   2       1051.05        950.60        30.04 o                         
  -9   2   2       4565.09       4041.33        74.69 o                         
  -8   2   2        724.29        593.29        28.20 o                         
  -7   2   2       6452.23       6665.09       165.57 o                         
  -6   2   2       7705.15       7398.14       162.05 o                         
  -5   2   2       2041.92       1815.64        50.52 o                         
  -4   2   2       2838.05       2955.83        56.50 o                         
  -3   2   2      15132.97      16142.53       197.90 o                         
  -2   2   2      11353.23      11751.54       188.54 o                         
  -1   2   2      49081.29      48623.36       642.13 o                         
   0   2   2       6770.39       7177.34       121.43 o                         
   1   2   2      49074.08      49945.82       711.74 o                         
   2   2   2      11301.42      12155.23       174.87 o                         
   3   2   2      15159.02      15892.57       269.18 o                         
   4   2   2       2849.48       2865.82        70.34 o                         
   5   2   2       1986.82       1668.31        37.82 o                         
   6   2   2       7712.43       7372.26       129.94 o                         
   7   2   2       6468.31       6871.97       191.40 o                         
   8   2   2        746.34        639.87        29.21 o                         
   9   2   2       4582.24       3993.02       109.08 o                         
  10   2   2       1052.22        943.37        25.84 o                         
  11   2   2       1301.07       1405.65        33.30 o                         
  12   2   2         41.58         55.79         6.88 o                         
  13   2   2       7071.71       6874.07       136.83 o                         
  14   2   2        419.94        438.68        23.97 o                         
  15   2   2        911.12        905.36        42.42 o                         
  16   2   2        839.98        883.45        35.57 o                         
  17   2   2       1450.90       1504.09        41.25 o                         
 -17   3   2        271.99        311.40        20.73 o                         
 -16   3   2         72.53         61.59        10.63 o                         
 -15   3   2         67.19         65.02        12.36 o                         
 -14   3   2        186.04        203.70        17.74 o                         
 -13   3   2       1278.98       1423.51        66.82 o                         
 -12   3   2        929.02        821.18        27.24 o                         
 -11   3   2        158.40        182.58        12.31 o                         
 -10   3   2       1815.95       1464.91        44.07 o                         
  -9   3   2       1678.17       1539.76        38.84 o                         
  -8   3   2       1303.17       1535.72       117.10 o                         
  -7   3   2         22.59         42.93         8.11 o                         
  -6   3   2        353.78        392.90        16.52 o                         
  -5   3   2      14106.83      13866.80       227.59 o                         
  -4   3   2       8562.65       9329.66       155.57 o                         
  -3   3   2        355.94        282.14         7.50 o                         
  -2   3   2      43775.32      45562.62       562.60 o                         
  -1   3   2      29040.54      28232.96       240.29 o                         
   0   3   2       6780.09       7198.74        71.51 o                         
   1   3   2      29075.57      28008.95       337.74 o                         
   2   3   2      43725.93      46722.86       543.15 o                         
   3   3   2        378.91        306.98         7.15 o                         
   4   3   2       8558.18       9601.91       210.94 o                         
   5   3   2      14198.75      14129.96       231.71 o                         
   6   3   2        358.22        424.64        20.82 o                         
   7   3   2         20.55         33.66         6.00 o                         
   8   3   2       1300.57       1555.97       204.96 o                         
   9   3   2       1645.43       1502.38        37.33 o                         
  10   3   2       1812.91       1543.82        30.08 o                         
  11   3   2        159.31        172.78         9.54 o                         
  12   3   2        932.41        830.92        26.36 o                         
  13   3   2       1275.81       1275.19        54.09 o                         
  14   3   2        188.52        207.42        16.68 o                         
  15   3   2         68.15         61.41        11.91 o                         
  16   3   2         72.60         63.55        16.88 o                         
  17   3   2        279.05        322.88        16.83 o                         
 -17   4   2        455.61        416.23        30.65 o                         
 -16   4   2         40.01         21.31        25.24 o                         
 -15   4   2        657.24        563.01        53.36 o                         
 -14   4   2       1149.13       1040.83        39.41 o                         
 -13   4   2       2736.34       2548.58        81.65 o                         
 -12   4   2        774.11        645.62        23.67 o                         
 -11   4   2       1054.02       1004.03        32.75 o                         
 -10   4   2       4430.65       4578.27       103.33 o                         
  -9   4   2      13822.06      13651.28       207.47 o                         
  -8   4   2        680.26        484.37        19.17 o                         
  -7   4   2        738.03        642.68        49.78 o                         
  -6   4   2        614.28        586.27        25.69 o                         
  -5   4   2      12810.75      12777.92       211.92 o                         
  -4   4   2      12605.48      12830.29       182.12 o                         
  -3   4   2       2223.18       1878.89        72.29 o                         
  -2   4   2      46072.59      45701.22       615.85 o                         
  -1   4   2       2807.57       2588.67        32.30 o                         
   0   4   2       2286.90       3081.49        52.99 o                         
   1   4   2       2721.36       2605.01        42.76 o                         
   2   4   2      46133.73      46907.57       655.45 o                         
   3   4   2       2165.71       1787.77        27.01 o                         
   4   4   2      12603.99      12613.32       177.36 o                         
   5   4   2      12770.28      12465.52       312.02 o                         
   6   4   2        597.22        561.54        68.21 o                         
   7   4   2        757.95        706.94        43.91 o                         
   8   4   2        688.02        491.36        18.94 o                         
   9   4   2      13809.36      13611.80       346.80 o                         
  10   4   2       4444.96       4547.96        86.28 o                         
  11   4   2       1045.33       1032.90        24.36 o                         
  12   4   2        772.90        625.48        20.36 o                         
  13   4   2       2742.70       2704.18        83.06 o                         
  14   4   2       1140.57       1050.94        46.57 o                         
  15   4   2        660.45        554.75        48.09 o                         
  16   4   2         37.31         47.20         9.45 o                         
  17   4   2        460.76        418.10        20.61 o                         
 -17   5   2        141.49        122.98        16.08 o                         
 -15   5   2          8.64          8.37        10.34 o                         
 -14   5   2        331.75        375.98        28.24 o                         
 -13   5   2        105.69        110.55        17.37 o                         
 -12   5   2       2049.93       2086.45        95.24 o                         
 -11   5   2        500.22        327.44       148.47 o                         
 -10   5   2       1776.68       1767.37        63.27 o                         
  -9   5   2        243.32        219.63        18.37 o                         
  -8   5   2        644.56        583.32        23.03 o                         
  -7   5   2        273.30        487.65        26.69 o                         
  -6   5   2        427.84        437.56        34.36 o                         
  -5   5   2       1594.79       1985.70        70.05 o                         
  -4   5   2       7138.39       7612.18       151.36 o                         
  -3   5   2       5654.90       6194.91        95.27 o                         
  -2   5   2       3794.23       3196.42        68.45 o                         
  -1   5   2      17978.68      18025.61       189.64 o                         
   0   5   2       6830.96       7041.69        97.52 o                         
   1   5   2      17981.75      17893.79       175.95 o                         
   2   5   2       3814.50       3325.52        44.93 o                         
   3   5   2       5667.48       6364.81       109.71 o                         
   4   5   2       7100.58       7753.77       116.72 o                         
   5   5   2       1590.02       1894.60        44.67 o                         
   6   5   2        415.78        387.66        22.30 o                         
   7   5   2        272.33        460.45        25.99 o                         
   8   5   2        672.42        608.10        22.08 o                         
   9   5   2        234.07        197.05        11.55 o                         
  10   5   2       1785.59       1826.92        41.61 o                         
  11   5   2        500.57        408.13        97.72 o                         
  12   5   2       2051.11       2006.94        56.32 o                         
  13   5   2        100.36        138.28        17.19 o                         
  14   5   2        351.50        400.25        26.46 o                         
  15   5   2          8.66          9.35         7.04 o                         
  16   5   2        149.66        163.31        22.19 o                         
  17   5   2        142.50        125.90        11.57 o                         
 -16   6   2        407.34        398.08        33.00 o                         
 -15   6   2        131.50        109.25        19.93 o                         
 -14   6   2       1719.75       1083.44       849.43 o                         
 -13   6   2        309.32        373.66        28.57 o                         
 -12   6   2       2927.25       3021.15        77.44 o                         
 -11   6   2        254.75        275.81        25.02 o                         
 -10   6   2       1239.55       1238.46        57.06 o                         
  -9   6   2        794.66       1074.61        70.56 o                         
  -8   6   2       4954.64       4995.88       134.85 o                         
  -7   6   2        110.46         78.56        10.11 o                         
  -6   6   2       4049.73       5158.39       330.62 o                         
  -5   6   2       1171.72       1450.06        40.00 o                         
  -4   6   2      23984.34      24676.63       399.17 o                         
  -3   6   2       1053.26        925.53        24.10 o                         
  -2   6   2       9458.84       9547.67       185.66 o                         
  -1   6   2       3288.64       3110.43        58.38 o                         
   0   6   2       2757.32       3078.87        43.02 o                         
   1   6   2       3279.55       3088.37        43.74 o                         
   2   6   2       9428.19       9616.38       126.61 o                         
   3   6   2       1058.52        916.15        20.93 o                         
   4   6   2      23999.88      24671.56       499.60 o                         
   5   6   2       1171.19       1528.52        41.18 o                         
   6   6   2       4031.10       5156.01       156.59 o                         
   7   6   2        110.24        229.31       119.92 o                         
   8   6   2       4912.59       5293.45       423.37 o                         
   9   6   2        799.57        960.51        31.14 o                         
  10   6   2       1269.75       1303.26        49.19 o                         
  11   6   2        251.69        273.48        13.48 o                         
  12   6   2       2937.98       2927.92        56.14 o                         
  13   6   2        311.52        353.48        26.04 o                         
  14   6   2       1728.94       1788.40       121.29 o                         
  15   6   2        132.74        132.13        16.64 o                         
  16   6   2        405.04        431.04        32.06 o                         
 -16   7   2        441.85        470.01        34.60 o                         
 -15   7   2          5.11         19.74        11.19 o                         
 -14   7   2         35.75         43.96        11.10 o                         
 -13   7   2       1263.05       1328.44        56.88 o                         
 -12   7   2        371.54        374.48        44.75 o                         
 -11   7   2         73.58         77.19        22.85 o                         
 -10   7   2        171.41        200.33        18.38 o                         
  -9   7   2       1523.06       1646.61        91.51 o                         
  -8   7   2        565.93        510.01        26.73 o                         
  -7   7   2        757.61        953.63        31.19 o                         
  -6   7   2       2390.39       2403.44        84.61 o                         
  -5   7   2       6485.98       6538.74       157.61 o                         
  -4   7   2      13840.21      16008.16       273.52 o                         
  -3   7   2       3403.39       3275.41        98.27 o                         
  -2   7   2       5002.19       4581.63        68.96 o                         
  -1   7   2       1544.49       1374.46        28.53 o                         
   0   7   2       4708.48       4882.12        64.97 o                         
   1   7   2       1586.73       1370.43        25.37 o                         
   2   7   2       4998.80       4457.66        61.08 o                         
   3   7   2       3391.31       3170.26        58.12 o                         
   4   7   2      13840.52      16503.21       288.35 o                         
   5   7   2       6492.82       6899.02       228.96 o                         
   6   7   2       2369.91       2394.65        80.28 o                         
   7   7   2        758.44       1015.06        45.57 o                         
   8   7   2        566.29        548.26        32.62 o                         
   9   7   2       1542.19       1725.95        87.22 o                         
  10   7   2        178.13        194.46        17.10 o                         
  11   7   2         72.97         82.49        13.55 o                         
  12   7   2        354.45        371.42        27.39 o                         
  13   7   2       1261.35       1244.91        49.44 o                         
  14   7   2         39.42         50.77        15.61 o                         
  15   7   2          5.90         22.28        11.38 o                         
  16   7   2        444.03        423.66        31.97 o                         
 -16   8   2        361.73        386.36        24.49 o                         
 -15   8   2        662.30        676.44        53.22 o                         
 -14   8   2        614.39        619.06        34.62 o                         
 -13   8   2        692.49        859.54        43.49 o                         
 -12   8   2        456.74        474.05        49.27 o                         
 -11   8   2         36.92         58.57        19.74 o                         
 -10   8   2        479.31        493.50        29.09 o                         
  -9   8   2       5351.16       5610.66       156.14 o                         
  -8   8   2       8055.27       9581.54       232.89 o                         
  -7   8   2         99.37         97.72        12.29 o                         
  -6   8   2         90.94         82.08         9.95 o                         
  -5   8   2       5287.75       5805.70       118.90 o                         
  -4   8   2          5.25         10.93         3.86 o                         
  -3   8   2       1431.23       1445.86        50.62 o                         
  -2   8   2       1999.56       2355.51       123.40 o                         
  -1   8   2      17211.04      16660.03       264.78 o                         
   0   8   2       1237.98       1209.16        24.45 o                         
   1   8   2      17223.36      16242.33       239.43 o                         
   2   8   2       2008.85       1989.37        62.59 o                         
   3   8   2       1463.01       1469.05        54.24 o                         
   4   8   2          7.53         21.86         7.68 o                         
   5   8   2       5307.15       5439.44       201.57 o                         
   6   8   2         94.85         81.68        11.14 o                         
   7   8   2         99.24         97.37        20.26 o                         
   8   8   2       8043.28      10323.76       399.21 o                         
   9   8   2       5362.35       5899.00       206.97 o                         
  10   8   2        480.65        550.84        32.84 o                         
  11   8   2         36.49         53.22        16.27 o                         
  12   8   2        460.97        416.98        38.27 o                         
  13   8   2        692.23        873.93        39.67 o                         
  14   8   2        617.98        575.69        43.34 o                         
  15   8   2        668.10        724.17        42.03 o                         
  16   8   2        362.34        241.44       192.23 o                         
 -15   9   2        214.58        255.39        26.37 o                         
 -14   9   2        207.42        207.67        15.57 o                         
 -13   9   2        811.59        917.09        35.74 o                         
 -12   9   2        118.93        139.43        26.89 o                         
 -11   9   2        592.70        688.23        59.14 o                         
 -10   9   2        119.58         93.74        23.41 o                         
  -9   9   2        778.89        808.56        46.15 o                         
  -8   9   2        931.71        984.93        50.56 o                         
  -7   9   2       1740.09       1852.52        66.12 o                         
  -6   9   2       1636.88       1665.51        58.03 o                         
  -5   9   2       2279.43       2323.82        44.85 o                         
  -4   9   2        582.86        481.44        16.58 o                         
  -3   9   2       1568.01       1494.89        27.23 o                         
  -2   9   2         42.08         52.68         8.39 o                         
  -1   9   2       7239.44       7301.38       140.74 o                         
   0   9   2       4812.71       4684.92       115.97 o                         
   1   9   2       7227.70       7232.14       137.68 o                         
   2   9   2         42.16         64.31         6.28 o                         
   3   9   2       1570.00       1509.90        31.83 o                         
   4   9   2        593.80        469.93        20.06 o                         
   5   9   2       2284.12       2215.74        52.87 o                         
   6   9   2       1650.38       1629.31        50.30 o                         
   7   9   2       1749.85       1924.79        62.91 o                         
   8   9   2        932.93        925.10        47.45 o                         
   9   9   2        768.31        866.48        49.02 o                         
  10   9   2        118.68        145.54        27.55 o                         
  11   9   2        588.63        692.03        38.78 o                         
  12   9   2        119.93        145.45        23.04 o                         
  13   9   2        814.63        897.67        36.38 o                         
  14   9   2        209.10        186.91        17.95 o                         
  15   9   2        217.04        241.91        24.07 o                         
 -15  10   2        147.53        145.80        10.62 o                         
 -14  10   2       1041.96       1072.17        36.46 o                         
 -13  10   2       1519.69       1669.49        52.29 o                         
 -12  10   2          1.38          4.82         7.21 o                         
 -11  10   2        303.51        249.59        24.50 o                         
 -10  10   2        710.98        458.48       412.47 o                         
  -9  10   2       2752.67       1911.35      1703.09 o                         
  -8  10   2         97.70        101.28        15.07 o                         
  -7  10   2        221.71        182.42        15.16 o                         
  -6  10   2        381.08        255.64        75.26 o                         
  -5  10   2        902.95        628.15       148.64 o                         
  -4  10   2       9939.72       9902.27       143.76 o                         
  -3  10   2        610.19        516.67        61.61 o                         
  -2  10   2        868.92        880.67        21.85 o                         
  -1  10   2      13066.93      12814.88       216.23 o                         
   0  10   2         43.46        147.16         6.87 o                         
   1  10   2      13097.79      12856.08       158.37 o                         
   2  10   2        873.63        902.12        16.92 o                         
   3  10   2        629.32        610.92        19.55 o                         
   4  10   2       9902.38       9689.65       156.03 o                         
   5  10   2        859.83        839.67        23.25 o                         
   6  10   2        376.93        367.03        18.42 o                         
   7  10   2        218.05        173.45        17.59 o                         
   8  10   2        102.00         90.65        11.46 o                         
   9  10   2       2769.98       3204.90        95.29 o                         
  10  10   2        723.01        830.23        47.90 o                         
  11  10   2        300.92        228.60        22.07 o                         
  12  10   2          1.53          6.49         9.03 o                         
  13  10   2       1524.88       1717.44        46.17 o                         
  14  10   2       1040.14        990.71        51.71 o                         
 -14  11   2        665.05        684.22        25.52 o                         
 -13  11   2        471.46        484.04        23.24 o                         
 -12  11   2        227.25        266.10        45.22 o                         
 -11  11   2         88.83         31.46        43.39 o                         
 -10  11   2        314.19        271.59        37.80 o                         
  -9  11   2        223.15        213.21        34.79 o                         
  -8  11   2       2578.96       2812.91       122.09 o                         
  -7  11   2        761.31        803.27        38.61 o                         
  -6  11   2        136.28        129.07        18.08 o                         
  -5  11   2        542.04        594.39        23.90 o                         
  -4  11   2       1642.81       1662.95        41.45 o                         
  -3  11   2        376.52        363.10        13.79 o                         
  -2  11   2       1673.95       1854.69        35.51 o                         
  -1  11   2         72.46         75.95         5.76 o                         
   0  11   2        385.39        350.98        11.78 o                         
   1  11   2         74.10         87.89         5.73 o                         
   2  11   2       1662.90       1829.77        28.74 o                         
   3  11   2        377.59        361.49        11.82 o                         
   4  11   2       1674.98       1699.66        33.54 o                         
   5  11   2        542.54        586.44        21.60 o                         
   6  11   2        143.96        129.26        10.80 o                         
   7  11   2        762.78        760.46        31.29 o                         
   8  11   2       2580.26       2671.45        79.91 o                         
   9  11   2        220.55        237.48        22.25 o                         
  10  11   2        312.67        238.25        35.92 o                         
  11  11   2         88.85        100.59        15.59 o                         
  12  11   2        222.46        226.88        20.40 o                         
  13  11   2        474.18        456.28        22.41 o                         
  14  11   2        666.22        370.59       219.87 o                         
 -13  12   2        266.40        227.54        17.96 o                         
 -12  12   2        843.72        790.82        54.63 o                         
 -11  12   2        248.39        276.56        37.51 o                         
 -10  12   2        101.83        102.11        14.27 o                         
  -9  12   2        157.72        216.14        20.31 o                         
  -8  12   2       1631.20       1739.84        76.68 o                         
  -7  12   2        205.25        183.56        15.79 o                         
  -6  12   2        529.90        624.09        27.15 o                         
  -5  12   2         18.46         17.78         6.05 o                         
  -4  12   2       3984.00       4222.89       125.34 o                         
  -3  12   2        469.18        474.77        13.40 o                         
  -2  12   2        146.36        134.16         7.60 o                         
  -1  12   2        661.36        630.78        18.01 o                         
   0  12   2      12037.21      12117.12       132.48 o                         
   1  12   2        664.77        614.11        15.98 o                         
   2  12   2        148.29        155.47        11.02 o                         
   3  12   2        469.21        477.70        13.27 o                         
   4  12   2       3968.65       4024.02        63.33 o                         
   5  12   2         20.48         19.39         5.95 o                         
   6  12   2        518.52        613.22        24.00 o                         
   7  12   2        205.66        161.20        12.00 o                         
   8  12   2       1627.25       1758.01        44.88 o                         
   9  12   2        158.83        187.53        17.18 o                         
  10  12   2        110.66        127.91        25.81 o                         
  11  12   2        245.29        278.16        31.87 o                         
  12  12   2        846.03        834.86        73.05 o                         
  13  12   2        264.29        238.51        13.39 o                         
 -12  13   2        356.42        404.74        25.68 o                         
 -11  13   2        151.11        182.18        19.80 o                         
 -10  13   2         76.30         63.78        11.08 o                         
  -9  13   2       1418.08       1520.01        46.86 o                         
  -8  13   2         77.08        104.61        14.69 o                         
  -7  13   2         42.92         32.31         7.48 o                         
  -6  13   2        463.79        512.83        25.86 o                         
  -5  13   2        380.87        329.42        20.67 o                         
  -4  13   2       1096.47       1096.27        30.72 o                         
  -3  13   2       1162.46       1144.57        45.63 o                         
  -2  13   2         45.85         55.53         7.97 o                         
  -1  13   2        422.14        451.55        20.81 o                         
   0  13   2        231.19        217.30        16.28 o                         
   1  13   2        435.95        458.68        15.73 o                         
   2  13   2         46.11         55.73         6.58 o                         
   3  13   2       1157.55       1092.68        26.64 o                         
   4  13   2       1090.44       1086.94        30.21 o                         
   5  13   2        388.90        328.42        15.30 o                         
   6  13   2        466.33        479.75        20.05 o                         
   7  13   2         44.78         27.22         5.78 o                         
   8  13   2         70.87        102.41        13.04 o                         
   9  13   2       1413.18       1391.49        39.07 o                         
  10  13   2         77.25         90.85        13.83 o                         
  11  13   2        149.67        191.92        18.05 o                         
  12  13   2        355.74        392.58        17.90 o                         
 -11  14   2        299.66        343.60        17.76 o                         
 -10  14   2        265.99        288.14        15.74 o                         
  -9  14   2        950.22       1072.97        33.62 o                         
  -8  14   2        210.03        218.88        14.02 o                         
  -7  14   2        816.10        855.16        34.18 o                         
  -6  14   2        476.05        490.87        24.67 o                         
  -5  14   2       1232.69       1402.43        47.29 o                         
  -4  14   2         21.78         25.72         7.14 o                         
  -3  14   2       1829.65       1908.60        50.22 o                         
  -2  14   2        559.15        604.33        45.51 o                         
  -1  14   2       2590.75       2415.41       101.79 o                         
   0  14   2        432.65        491.13        20.48 o                         
   1  14   2       2598.12       2470.12        67.23 o                         
   2  14   2        553.85        619.07        23.11 o                         
   3  14   2       1829.00       1870.22        46.21 o                         
   4  14   2         23.90         19.19         6.76 o                         
   5  14   2       1221.80       1340.03        33.60 o                         
   6  14   2        480.92        480.95        22.82 o                         
   7  14   2        809.07        826.86        29.96 o                         
   8  14   2        204.13        217.54        14.20 o                         
   9  14   2        937.86       1077.77        31.08 o                         
  10  14   2        268.55        298.30        17.12 o                         
  11  14   2        304.07        352.64        16.98 o                         
 -10  15   2         16.11         16.31         6.26 o                         
  -9  15   2        750.04        871.80        90.73 o                         
  -8  15   2         51.37         41.44         7.58 o                         
  -7  15   2          2.20          3.59         6.23 o                         
  -6  15   2        321.20        364.12        24.11 o                         
  -5  15   2        545.28        546.93        32.58 o                         
  -4  15   2         57.95         43.86         9.25 o                         
  -3  15   2        569.81        536.12        27.11 o                         
  -2  15   2        116.00        110.91        13.09 o                         
  -1  15   2         95.52        120.24        16.27 o                         
   0  15   2         92.38         88.76        20.68 o                         
   1  15   2         99.78        112.22        13.15 o                         
   2  15   2        119.25        114.32        11.34 o                         
   3  15   2        560.67        552.19        26.26 o                         
   4  15   2         55.23         63.20        10.86 o                         
   5  15   2        546.51        590.23        27.33 o                         
   6  15   2        317.97        386.32        26.13 o                         
   7  15   2          1.65          6.42         4.89 o                         
   8  15   2         53.82         49.74         7.01 o                         
   9  15   2        750.32        916.57        24.82 o                         
  10  15   2         17.86         15.11         6.30 o                         
  -8  16   2        187.77        180.17        13.09 o                         
  -7  16   2        302.11        266.25        19.30 o                         
  -6  16   2         99.36        114.91        12.07 o                         
  -5  16   2       2416.59       2211.17        78.25 o                         
  -4  16   2       1438.56       1423.93        70.20 o                         
  -3  16   2         74.01         63.84         8.52 o                         
  -2  16   2         20.99         24.55         7.31 o                         
  -1  16   2         67.09         76.63        19.18 o                         
   0  16   2       1064.84       1038.18        66.28 o                         
   1  16   2         59.71         74.84        13.26 o                         
   2  16   2         20.18         14.49         5.63 o                         
   3  16   2         80.47         90.19         8.58 o                         
   4  16   2       1419.80       1478.62        45.22 o                         
   5  16   2       2412.17       2675.40        81.84 o                         
   6  16   2         99.25        121.24        11.79 o                         
   7  16   2        296.03        306.65        16.37 o                         
   8  16   2        193.25        205.83        11.96 o                         
  -6  17   2        215.43        246.74        17.66 o                         
  -5  17   2         68.97         63.84         8.52 o                         
  -4  17   2        326.59        291.65        31.40 o                         
  -3  17   2        115.03        112.02        10.97 o                         
  -2  17   2        442.33        401.68        52.28 o                         
  -1  17   2        183.70        184.36        17.75 o                         
   0  17   2         18.20         25.00         9.26 o                         
   1  17   2        183.40        179.07        17.38 o                         
   2  17   2        445.84        415.28        25.85 o                         
   3  17   2        113.94        109.64        13.18 o                         
   4  17   2        336.86        312.15        26.89 o                         
   5  17   2         69.25         56.82         8.63 o                         
   6  17   2        211.60        225.41        15.17 o                         
  -2  18   2        744.80        649.31        42.12 o                         
  -1  18   2        224.23        224.64        20.17 o                         
   0  18   2        713.62        660.07        52.46 o                         
   1  18   2        225.64        242.79        23.83 o                         
   2  18   2        752.08        758.36        31.53 o                         
   3  18   2         40.71         32.81         8.46 o                         
   1   0   3       1008.14       1074.03        23.95 o                         
   2   0   3        230.97        448.39        11.67 o                         
   3   0   3       7189.03       6190.48        67.32 o                         
   4   0   3      34366.52      36801.06       963.15 o                         
   5   0   3         80.56         74.74         7.06 o                         
   6   0   3      10290.10       8873.65       156.16 o                         
   7   0   3         46.13         63.47         8.15 o                         
   8   0   3       1398.04       1922.78        51.29 o                         
   9   0   3        276.17        285.73        11.14 o                         
  10   0   3       4686.31       4577.14        76.06 o                         
  11   0   3         30.66         33.28         5.66 o                         
  12   0   3       4361.88       4085.00       114.36 o                         
  13   0   3          5.89          1.60        11.38 o                         
  14   0   3       2021.00       1908.42        67.05 o                         
  15   0   3        144.03         96.15        14.12 o                         
  16   0   3        460.52        483.49        28.38 o                         
  17   0   3          0.46         -0.41         4.74 o                         
 -17   1   3         12.22          8.64         5.97 o                         
 -16   1   3       1264.94       1076.36        44.87 o                         
 -15   1   3        115.86        102.20        14.25 o                         
 -14   1   3        113.56         95.22        14.53 o                         
 -13   1   3        720.78        699.51        30.28 o                         
 -12   1   3       1542.67       1529.99        34.79 o                         
 -11   1   3       2037.62       1912.37        35.62 o                         
 -10   1   3      12880.43      12766.56       283.33 o                         
  -9   1   3        515.84        481.72        17.51 o                         
  -8   1   3       1085.91       1013.62        28.61 o                         
  -7   1   3      10226.40       9829.36       149.40 o                         
  -6   1   3       2811.20       2250.16        38.41 o                         
  -5   1   3        752.08        656.87        18.05 o                         
  -4   1   3       4869.23       5612.87       113.47 o                         
  -3   1   3        619.28        514.94        17.10 o                         
  -2   1   3      13097.98      14334.73       226.24 o                         
  -1   1   3      16540.36      15924.77       229.22 o                         
   0   1   3        392.17        400.76        15.00 o                         
   1   1   3      16501.15      16822.79       217.14 o                         
   2   1   3      13009.38      14856.47       687.24 o                         
   3   1   3        583.06        502.68        13.89 o                         
   4   1   3       4872.34       5674.36        98.74 o                         
   5   1   3        769.69        681.26        19.88 o                         
   6   1   3       2754.87       2143.45        36.99 o                         
   7   1   3      10183.58       9747.15       209.92 o                         
   8   1   3       1111.80       1063.29        32.27 o                         
   9   1   3        515.43        481.15        15.08 o                         
  10   1   3      12877.10      12461.71       232.03 o                         
  11   1   3       2047.08       1914.77        35.30 o                         
  12   1   3       1539.76       1500.53        30.25 o                         
  13   1   3        726.49        689.80        37.29 o                         
  14   1   3        121.30        102.95        22.09 o                         
  15   1   3        105.91         85.27        13.56 o                         
  16   1   3       1254.51       1129.47        45.31 o                         
  17   1   3         12.66         12.54         5.28 o                         
 -17   2   3        115.06         31.12        35.92 o                         
 -16   2   3        455.77        401.09        35.63 o                         
 -15   2   3        702.48        768.15        54.91 o                         
 -14   2   3         70.90        110.86        11.22 o                         
 -13   2   3        717.08        628.52        25.49 o                         
 -12   2   3        427.49        426.41        17.18 o                         
 -11   2   3       7846.13       7190.58        96.03 o                         
 -10   2   3        261.49        266.21        11.58 o                         
  -9   2   3        249.41        190.40        10.10 o                         
  -8   2   3       3195.67       3089.21        59.21 o                         
  -7   2   3      13569.83      13744.08       237.48 o                         
  -6   2   3       1223.18        895.34        28.20 o                         
  -5   2   3        285.31        303.58        11.79 o                         
  -4   2   3        254.58        195.68        18.33 o                         
  -3   2   3       4024.14       3983.49        61.32 o                         
  -2   2   3       1159.05       1153.26        15.97 o                         
  -1   2   3       2197.85       2142.37        36.73 o                         
   0   2   3       1226.50        934.54        11.98 o                         
   1   2   3       2141.29       2092.47        31.77 o                         
   2   2   3       1120.47       1143.30        23.64 o                         
   3   2   3       3954.21       3870.91        81.37 o                         
   4   2   3        245.57        143.81         8.16 o                         
   5   2   3        290.82        260.40        12.18 o                         
   6   2   3       1233.80        868.94        28.28 o                         
   7   2   3      13580.47      12934.66       221.61 o                         
   8   2   3       3210.87       2932.68        51.14 o                         
   9   2   3        253.49        192.97         8.99 o                         
  10   2   3        261.62        232.72        12.29 o                         
  11   2   3       7824.11       7093.34       105.41 o                         
  12   2   3        429.96        420.86        16.47 o                         
  13   2   3        716.52        677.40        34.43 o                         
  14   2   3         70.63        106.53        15.60 o                         
  15   2   3        707.82        646.92        34.43 o                         
  16   2   3        457.67        440.91        26.59 o                         
  17   2   3        115.20         94.46         9.68 o                         
 -16   3   3        392.20        202.47       186.49 o                         
 -15   3   3       2652.22       2453.30       211.59 o                         
 -14   3   3         18.56         46.00        10.00 o                         
 -13   3   3        113.71        113.44        13.53 o                         
 -12   3   3        250.61        258.45        16.21 o                         
 -11   3   3       1074.73       1059.34        28.03 o                         
 -10   3   3        422.40        400.51        15.81 o                         
  -9   3   3        164.12        185.14        11.42 o                         
  -8   3   3       1006.53       1110.95        45.66 o                         
  -7   3   3      29742.76      30058.48       717.71 o                         
  -6   3   3       2172.15       2609.16        80.22 o                         
  -5   3   3       1027.65        997.96        49.56 o                         
  -4   3   3       7516.54       8052.81       136.82 o                         
  -3   3   3       1003.76        864.53        14.32 o                         
  -2   3   3       8508.72       7676.28       107.43 o                         
  -1   3   3      19581.81      19818.37       208.19 o                         
   0   3   3        218.31        237.25         5.70 o                         
   1   3   3      19547.15      19419.75       174.09 o                         
   2   3   3       8546.46       7851.14        85.12 o                         
   3   3   3        926.69        774.65        16.28 o                         
   4   3   3       7489.73       7714.64       179.86 o                         
   5   3   3       1070.96       1008.13        29.00 o                         
   6   3   3       2169.65       2580.30        92.88 o                         
   7   3   3      29740.47      27911.74       464.13 o                         
   8   3   3       1017.04       1068.07        37.04 o                         
   9   3   3        168.19        180.12        10.27 o                         
  10   3   3        423.72        430.73        20.25 o                         
  11   3   3       1058.71       1016.93        26.42 o                         
  12   3   3        252.69        241.57        15.10 o                         
  13   3   3        116.12         99.14        12.00 o                         
  14   3   3         19.04         27.38         9.87 o                         
  15   3   3       2658.82       2463.06       110.85 o                         
  16   3   3        397.61        386.64        24.30 o                         
  17   3   3         84.39         69.12         8.03 o                         
 -15   4   3        499.50        267.45       256.02 o                         
 -14   4   3         93.82        136.04        17.83 o                         
 -13   4   3        174.22         12.01        17.53 o                         
 -12   4   3       1820.12       1760.87        54.45 o                         
 -11   4   3       5386.37       5451.07        89.37 o                         
 -10   4   3       3104.04       3057.13        81.74 o                         
  -9   4   3        395.82        408.31        21.69 o                         
  -8   4   3       2326.28       2407.29        61.10 o                         
  -7   4   3      11072.64      11132.46       902.97 o                         
  -6   4   3       3103.97       2879.03        77.32 o                         
  -5   4   3       2436.57       2415.89        52.09 o                         
  -4   4   3        637.30        638.35        23.53 o                         
  -3   4   3       2984.46       2292.85        61.09 o                         
  -2   4   3         62.41         82.20         4.41 o                         
  -1   4   3       1905.55       1959.20        28.32 o                         
   0   4   3       4506.62       3766.49        44.48 o                         
   1   4   3       1901.91       1945.08        40.56 o                         
   2   4   3         76.50        134.33        16.51 o                         
   3   4   3       3027.40       2358.98        72.64 o                         
   4   4   3        630.55        654.10        21.90 o                         
   5   4   3       2436.68       2318.80        43.24 o                         
   6   4   3       3057.53       2886.53        95.31 o                         
   7   4   3      11077.17      10511.81       232.62 o                         
   8   4   3       2324.15       2368.69        52.57 o                         
   9   4   3        403.69        381.48        29.90 o                         
  10   4   3       3105.80       3114.07        65.02 o                         
  11   4   3       5376.15       5320.86       154.93 o                         
  12   4   3       1827.26       1696.09        49.83 o                         
  13   4   3        172.09        192.53        15.69 o                         
  14   4   3         89.00         87.91        13.78 o                         
  15   4   3        497.34        469.01        28.34 o                         
  16   4   3        143.58        119.26        14.34 o                         
  17   4   3        234.91        202.33        12.90 o                         
 -15   5   3       1331.42       1388.77        54.91 o                         
 -14   5   3        522.51        551.86        45.46 o                         
 -13   5   3       1823.17       2124.72        76.59 o                         
 -12   5   3       1763.86       1862.68        70.32 o                         
 -11   5   3       1359.53       1272.46        41.63 o                         
 -10   5   3       1406.14       1274.40        50.31 o                         
  -9   5   3        322.67        340.54        20.59 o                         
  -8   5   3        587.69        649.13        28.81 o                         
  -7   5   3       2786.21       2904.69       173.51 o                         
  -6   5   3       2934.76       3043.87        82.10 o                         
  -5   5   3        243.11        261.12        17.68 o                         
  -4   5   3       6396.68       6997.04       124.38 o                         
  -3   5   3       2857.28       2842.13        49.55 o                         
  -2   5   3      15818.99      14836.75       187.81 o                         
  -1   5   3       5870.42       6281.04        77.25 o                         
   0   5   3       3794.95       3340.20        38.58 o                         
   1   5   3       5869.61       6286.08        77.35 o                         
   2   5   3      15903.48      15120.64       226.68 o                         
   3   5   3       2824.06       2867.78        62.78 o                         
   4   5   3       6365.34       7046.71       132.43 o                         
   5   5   3        249.32        282.65        14.81 o                         
   6   5   3       2861.24       3027.53        65.75 o                         
   7   5   3       2796.33       2817.36        79.58 o                         
   8   5   3        588.20        639.05        26.22 o                         
   9   5   3        323.82        306.30        14.42 o                         
  10   5   3       1421.32       1412.78        49.30 o                         
  11   5   3       1378.65       1300.79        45.22 o                         
  12   5   3       1745.43       1805.55        52.05 o                         
  13   5   3       1830.32       2014.06        55.88 o                         
  14   5   3        528.73        569.50        26.17 o                         
  15   5   3       1338.32       1446.37        52.52 o                         
  16   5   3       1403.06       1292.03        45.51 o                         
  17   5   3        118.29         66.76         8.77 o                         
 -15   6   3        186.95        167.58        19.60 o                         
 -14   6   3        372.00        372.57        27.91 o                         
 -13   6   3       1335.99       1525.47        62.45 o                         
 -12   6   3        373.76        374.86        32.48 o                         
 -11   6   3        305.95        348.84        24.37 o                         
 -10   6   3       5687.66       6552.50       265.37 o                         
  -9   6   3        304.88        295.21        20.76 o                         
  -8   6   3       1534.33       1629.37       137.88 o                         
  -7   6   3       1105.35       1461.99        89.84 o                         
  -6   6   3       3768.84       4371.82       130.92 o                         
  -5   6   3       2460.04       3269.30        70.55 o                         
  -4   6   3        951.62       1135.32        32.89 o                         
  -3   6   3       1823.73       1897.67        34.42 o                         
  -2   6   3       4521.14       4664.97        75.38 o                         
  -1   6   3       1175.49       1333.44        23.52 o                         
   0   6   3        339.51        252.42         7.34 o                         
   1   6   3       1180.87       1385.92        34.56 o                         
   2   6   3       4530.54       4272.88       156.54 o                         
   3   6   3       1815.35       1935.11        72.42 o                         
   4   6   3        969.99       1203.34        28.71 o                         
   5   6   3       2444.76       3285.57        70.91 o                         
   6   6   3       3841.42       4329.86       110.35 o                         
   7   6   3       1098.73       1330.87        70.83 o                         
   8   6   3       1521.54       1944.24        66.16 o                         
   9   6   3        302.98        320.36        35.79 o                         
  10   6   3       5698.04       5861.80       106.32 o                         
  11   6   3        307.68        337.30        19.84 o                         
  12   6   3        342.91        297.69        19.19 o                         
  13   6   3       1347.63       1562.62        47.34 o                         
  14   6   3        358.60        390.18        21.00 o                         
  15   6   3        181.88        170.23        16.28 o                         
  16   6   3       1634.33       1494.93        68.64 o                         
 -16   7   3        812.93        759.78        86.59 o                         
 -15   7   3       1418.92       1501.91        54.66 o                         
 -14   7   3        103.53         39.66        35.02 o                         
 -13   7   3        172.49        151.81        19.20 o                         
 -12   7   3        383.78        477.34        51.05 o                         
 -11   7   3        380.04        449.61        49.36 o                         
 -10   7   3       1589.76       1847.56        61.88 o                         
  -9   7   3       2151.01       2526.01       112.10 o                         
  -8   7   3       1976.96       2230.11        71.79 o                         
  -7   7   3       1291.54       1452.82        63.46 o                         
  -6   7   3       1292.80       1607.84        92.80 o                         
  -5   7   3       7793.12       9415.07       173.18 o                         
  -4   7   3        455.97        423.42        16.71 o                         
  -3   7   3       1333.09       1395.45        32.70 o                         
  -2   7   3      11458.81      11706.18       304.76 o                         
  -1   7   3        525.53        482.04        18.73 o                         
   0   7   3        546.95        503.55        14.70 o                         
   1   7   3        509.64        537.49        19.09 o                         
   2   7   3      11484.40      11120.38       191.07 o                         
   3   7   3       1320.63       1312.74        57.35 o                         
   4   7   3        462.73        399.56        16.23 o                         
   5   7   3       7826.24       9546.24       171.80 o                         
   6   7   3       1253.49       1564.34        56.49 o                         
   7   7   3       1259.74       1396.29        73.90 o                         
   8   7   3       1985.71       2331.12        76.58 o                         
   9   7   3       2134.06       2575.75        87.35 o                         
  10   7   3       1593.75       1744.83        50.35 o                         
  11   7   3        396.67        425.49        29.48 o                         
  12   7   3        384.87        422.82        23.06 o                         
  13   7   3        168.64        151.92        13.69 o                         
  14   7   3        108.12         89.65        10.34 o                         
  15   7   3       1408.01       1413.91        80.01 o                         
  16   7   3        810.88        582.08        39.68 o                         
 -16   8   3        300.05        315.44        26.33 o                         
 -15   8   3        637.49        710.73        29.28 o                         
 -14   8   3         91.67        103.55        17.11 o                         
 -13   8   3         71.56         78.25        14.26 o                         
 -12   8   3       1217.20       1292.31        85.37 o                         
 -11   8   3        743.06        877.87        69.76 o                         
 -10   8   3        261.56        274.26        38.17 o                         
  -9   8   3         29.52         69.67         9.98 o                         
  -8   8   3        739.72        733.16        49.53 o                         
  -7   8   3       9061.24      10045.73       265.36 o                         
  -6   8   3        451.12        472.80        35.46 o                         
  -5   8   3        215.61        215.54        12.25 o                         
  -4   8   3        938.25       1262.76        50.21 o                         
  -3   8   3       7838.69       8344.71       187.13 o                         
  -2   8   3        794.75        776.30        32.61 o                         
  -1   8   3       2443.19       2339.16        58.59 o                         
   0   8   3        215.68        244.84        11.43 o                         
   1   8   3       2452.28       2238.32        76.33 o                         
   2   8   3        817.87        786.24        34.25 o                         
   3   8   3       7837.35       7736.76       175.09 o                         
   4   8   3        925.02       1145.89        24.42 o                         
   5   8   3        225.63        180.34        13.05 o                         
   6   8   3        463.00        493.75        37.95 o                         
   7   8   3       9051.35      10196.61       234.91 o                         
   8   8   3        740.29        858.48        44.66 o                         
   9   8   3         30.72         65.20         9.40 o                         
  10   8   3        267.83        276.28        25.57 o                         
  11   8   3        754.50        873.92        58.29 o                         
  12   8   3       1225.74       1293.44        71.55 o                         
  13   8   3         71.66         79.61        12.53 o                         
  14   8   3         94.19         57.51        54.44 o                         
  15   8   3        623.43        631.27        29.86 o                         
 -15   9   3        527.39        615.44        28.13 o                         
 -14   9   3        278.41        263.77        16.76 o                         
 -13   9   3         86.05        125.44        13.34 o                         
 -12   9   3       1423.93       1505.65        90.35 o                         
 -11   9   3       1947.14       1949.14       107.94 o                         
 -10   9   3        110.00        150.34        29.05 o                         
  -9   9   3        421.81        410.95        32.71 o                         
  -8   9   3         49.85         69.44         9.99 o                         
  -7   9   3       3616.50       3893.89        71.45 o                         
  -6   9   3        297.16        275.81        16.35 o                         
  -5   9   3       1306.20       1320.25        39.90 o                         
  -4   9   3         97.40        111.11        10.04 o                         
  -3   9   3       2400.25       2320.22        49.58 o                         
  -2   9   3        201.51        153.19        21.03 o                         
  -1   9   3       2760.32       2895.27        61.96 o                         
   0   9   3         14.42         34.07         3.67 o                         
   1   9   3       2762.03       2932.96        49.74 o                         
   2   9   3        196.22        204.38         8.27 o                         
   3   9   3       2338.60       2264.01        56.64 o                         
   4   9   3        101.43        104.12         9.09 o                         
   5   9   3       1311.19       1248.08        33.46 o                         
   6   9   3        298.82        284.11        20.05 o                         
   7   9   3       3620.89       3825.84        91.96 o                         
   8   9   3         49.63         70.09         9.46 o                         
   9   9   3        415.89        396.93        28.30 o                         
  10   9   3        112.90        143.55        21.25 o                         
  11   9   3       1986.43       2147.66        74.41 o                         
  12   9   3       1415.09       1493.99        77.47 o                         
  13   9   3         85.28        118.86        11.92 o                         
  14   9   3        280.36        244.37        18.74 o                         
 -14  10   3          8.39         10.43         4.45 o                         
 -13  10   3        538.71        574.16        26.03 o                         
 -12  10   3        427.59        535.77        34.18 o                         
 -11  10   3       1098.10       1214.37        49.63 o                         
 -10  10   3        437.69        517.24        50.40 o                         
  -9  10   3       1070.77       1117.91        48.56 o                         
  -8  10   3        744.15        130.36       136.56 o                         
  -7  10   3       1078.76       1099.20        47.86 o                         
  -6  10   3       2794.70       2383.52       490.38 o                         
  -5  10   3        752.81        868.05        28.50 o                         
  -4  10   3       1680.05       1845.05        36.76 o                         
  -3  10   3       1662.33       1429.58       159.87 o                         
  -2  10   3       1139.71       1073.53        21.95 o                         
  -1  10   3       2999.77       2988.27        55.62 o                         
   0  10   3        243.79        255.46        10.09 o                         
   1  10   3       2990.59       2915.24        51.43 o                         
   2  10   3       1170.12       1067.09        23.16 o                         
   3  10   3       1679.58       1363.23       165.31 o                         
   4  10   3       1673.58       1821.34        48.40 o                         
   5  10   3        754.39        746.41        26.05 o                         
   6  10   3       2808.52       2660.52        46.18 o                         
   7  10   3       1107.44       1156.70        51.23 o                         
   8  10   3        743.61        772.27        33.61 o                         
   9  10   3       1080.44       1046.56        39.70 o                         
  10  10   3        429.03        484.29        26.71 o                         
  11  10   3       1091.97       1206.49        42.76 o                         
  12  10   3        413.26        305.09       238.72 o                         
  13  10   3        544.78        627.41        28.00 o                         
  14  10   3          6.69         11.63         4.69 o                         
 -14  11   3          7.80          4.89         3.66 o                         
 -13  11   3         58.38         71.05         9.51 o                         
 -12  11   3       1936.43       2218.43        98.20 o                         
 -11  11   3         41.08         35.84        12.10 o                         
 -10  11   3        655.53        736.17        36.37 o                         
  -9  11   3        603.93        711.16        41.26 o                         
  -8  11   3        640.24        658.09        34.80 o                         
  -7  11   3       1675.72       1855.83        61.99 o                         
  -6  11   3       2905.41       3162.33        69.02 o                         
  -5  11   3        684.95        611.59        24.57 o                         
  -4  11   3         40.83         37.38         6.68 o                         
  -3  11   3        213.09        182.64         8.90 o                         
  -2  11   3       6742.95       6894.95       121.15 o                         
  -1  11   3        163.41        130.83         6.91 o                         
   0  11   3        174.88        191.22         8.40 o                         
   1  11   3        163.38        137.09         7.12 o                         
   2  11   3       6749.98       6807.78        93.75 o                         
   3  11   3        208.27        190.48         9.00 o                         
   4  11   3         36.10         33.15         5.29 o                         
   5  11   3        692.46        624.06        27.78 o                         
   6  11   3       2874.41       2949.61        55.78 o                         
   7  11   3       1681.53       1784.68        58.93 o                         
   8  11   3        667.39        674.57        30.97 o                         
   9  11   3        600.47        677.61        39.27 o                         
  10  11   3        668.08        754.14        32.87 o                         
  11  11   3         42.87         32.28        10.61 o                         
  12  11   3       1931.12       2066.88       125.00 o                         
  13  11   3         59.48         60.05         8.14 o                         
  14  11   3          7.32          6.81         4.86 o                         
 -13  12   3         85.72         74.77         8.56 o                         
 -12  12   3        591.47        568.96        30.29 o                         
 -11  12   3         97.08         78.81        15.23 o                         
 -10  12   3        465.37        436.84        26.64 o                         
  -9  12   3        406.00        443.11        32.31 o                         
  -8  12   3        240.43        300.54        23.29 o                         
  -7  12   3         71.80         96.46        14.90 o                         
  -6  12   3        405.75        516.24        24.84 o                         
  -5  12   3        282.25        350.96        20.75 o                         
  -4  12   3        546.50        590.45        18.67 o                         
  -3  12   3       2920.65       3083.68        40.99 o                         
  -2  12   3       7355.79       7863.02       178.31 o                         
  -1  12   3         38.88         36.36         5.06 o                         
   0  12   3          0.44          6.94         4.22 o                         
   1  12   3         36.25         35.16         4.92 o                         
   2  12   3       7384.07       7609.11       126.81 o                         
   3  12   3       2920.63       3135.64        51.11 o                         
   4  12   3        532.56        520.82        22.41 o                         
   5  12   3        283.04        363.57        18.58 o                         
   6  12   3        418.81        486.30        21.44 o                         
   7  12   3         68.08         94.28        10.42 o                         
   8  12   3        245.70        269.74        16.12 o                         
   9  12   3        408.03        440.03        19.69 o                         
  10  12   3        463.22        435.92        22.87 o                         
  11  12   3         94.69         89.46        14.67 o                         
  12  12   3        585.90        554.25        21.48 o                         
  13  12   3         84.53         43.41        36.06 o                         
 -12  13   3         75.57         73.08         7.67 o                         
 -11  13   3        369.31        352.89        25.42 o                         
 -10  13   3       1161.74       1207.71        47.39 o                         
  -9  13   3        104.15        131.65        15.25 o                         
  -8  13   3        542.94        557.70        31.15 o                         
  -7  13   3        599.86        770.35        37.45 o                         
  -6  13   3       1068.89       1226.15        33.48 o                         
  -5  13   3       2079.80       2176.61        46.31 o                         
  -4  13   3        513.28        559.37        18.16 o                         
  -3  13   3       2815.88       2921.06        83.89 o                         
  -2  13   3        671.60        629.11        26.86 o                         
  -1  13   3        349.22        378.78        18.16 o                         
   0  13   3         25.37         37.21         6.62 o                         
   1  13   3        341.20        389.21        14.63 o                         
   2  13   3        660.03        616.31        20.14 o                         
   3  13   3       2794.89       2788.56        44.96 o                         
   4  13   3        508.24        540.02        20.66 o                         
   5  13   3       2077.55       2106.50        48.41 o                         
   6  13   3       1057.25       1110.10        29.06 o                         
   7  13   3        610.78        772.20        27.91 o                         
   8  13   3        548.35        547.78        20.98 o                         
   9  13   3        101.59        148.17        13.94 o                         
  10  13   3       1161.50       1096.02        41.03 o                         
  11  13   3        364.33        339.42        36.10 o                         
  12  13   3         74.88         82.10         8.95 o                         
 -11  14   3        955.09       1062.30        40.91 o                         
 -10  14   3        143.77        157.16        11.47 o                         
  -9  14   3        310.27        345.39        17.26 o                         
  -8  14   3        342.18        348.74        17.27 o                         
  -7  14   3        710.99        863.14        42.84 o                         
  -6  14   3        258.07        251.69        17.61 o                         
  -5  14   3        250.19        292.61        21.49 o                         
  -4  14   3         17.98         31.43         7.54 o                         
  -3  14   3       1618.86       1661.89        72.14 o                         
  -2  14   3        353.06        408.06        20.90 o                         
  -1  14   3       2693.41       3006.29       123.99 o                         
   0  14   3        148.23        151.52        11.01 o                         
   1  14   3       2687.97       2922.56        54.42 o                         
   2  14   3        355.15        405.23        18.57 o                         
   3  14   3       1614.23       1621.88        40.52 o                         
   4  14   3         17.36         23.87         6.88 o                         
   5  14   3        246.00        290.90        15.20 o                         
   6  14   3        257.07        270.01        14.45 o                         
   7  14   3        700.08        819.69        28.05 o                         
   8  14   3        346.10        358.49        17.80 o                         
   9  14   3        317.78        372.48        16.80 o                         
  10  14   3        147.32        162.83        12.36 o                         
  11  14   3        958.57       1043.88        30.48 o                         
 -10  15   3        182.26        157.48        21.25 o                         
  -9  15   3         10.61          9.54         5.10 o                         
  -8  15   3        156.14        144.26        13.29 o                         
  -7  15   3        789.92        745.24        41.87 o                         
  -6  15   3        531.73        579.18        28.38 o                         
  -5  15   3       1173.79       1008.28        51.68 o                         
  -4  15   3        315.68        364.79        22.96 o                         
  -3  15   3       2351.93       2606.23        78.04 o                         
  -2  15   3        873.15        828.64        33.94 o                         
  -1  15   3         99.73         99.60        14.78 o                         
   0  15   3        171.88        179.99        20.52 o                         
   1  15   3         98.79         96.11        10.60 o                         
   2  15   3        859.01        853.51        30.48 o                         
   3  15   3       2340.48       2426.62        97.67 o                         
   4  15   3        316.64        396.42        34.87 o                         
   5  15   3       1174.11       1206.95        44.54 o                         
   6  15   3        530.10        589.29        26.21 o                         
   7  15   3        787.88        841.63        35.87 o                         
   8  15   3        162.17        166.41        13.47 o                         
   9  15   3         10.60         11.61         5.01 o                         
  10  15   3        183.21        210.42        19.74 o                         
  -8  16   3        347.29        288.87        20.94 o                         
  -7  16   3        685.17        614.95        33.90 o                         
  -6  16   3        922.74       1070.34        60.77 o                         
  -5  16   3         90.31         75.45        13.64 o                         
  -4  16   3         60.70         55.29         9.04 o                         
  -3  16   3        602.99        599.72        29.38 o                         
  -2  16   3        568.00        605.79        40.52 o                         
  -1  16   3         24.86         66.19        17.02 o                         
   0  16   3         32.49         38.27        14.57 o                         
   1  16   3         25.31         50.40        15.80 o                         
   2  16   3        566.74        673.04        40.62 o                         
   3  16   3        612.05        669.00        38.59 o                         
   4  16   3         59.05         44.29        10.17 o                         
   5  16   3         94.23         94.76        10.21 o                         
   6  16   3        918.46       1139.80        46.25 o                         
   7  16   3        675.83        714.36        25.09 o                         
   8  16   3        349.28        407.66        21.72 o                         
  -6  17   3        440.52        411.71        24.41 o                         
  -5  17   3        186.93        190.39        24.45 o                         
  -4  17   3         48.61         55.66        15.14 o                         
  -3  17   3        142.55        126.25        14.57 o                         
  -2  17   3       1271.56       1223.76       148.55 o                         
  -1  17   3         70.14        126.94        14.49 o                         
   0  17   3        113.40        119.88        14.28 o                         
   1  17   3         70.99        113.12        13.93 o                         
   2  17   3       1268.30       1292.96        50.58 o                         
   3  17   3        141.40        153.46        11.80 o                         
   4  17   3         52.03         72.49        13.44 o                         
   5  17   3        188.81        222.08        21.34 o                         
   6  17   3        439.10        461.36        29.24 o                         
  -2  18   3        791.21        585.94        38.83 o                         
  -1  18   3        289.86          1.57        13.68 o                         
   0  18   3         66.29         -5.05         7.17 o                         
   1  18   3        290.24        215.88       150.29 o                         
   2  18   3        796.01        487.57       335.70 o                         
   0   0   4      58051.00      49260.05      2533.06 o                         
   1   0   4       2139.24       1562.97        24.05 o                         
   2   0   4        468.04        250.97        16.83 o                         
   3   0   4        525.52        438.38        14.09 o                         
   4   0   4       8066.33      10454.31       323.05 o                         
   5   0   4          4.79         70.08        18.29 o                         
   6   0   4       5819.91       5840.55       110.98 o                         
   7   0   4        894.65        788.10        28.95 o                         
   8   0   4         35.76         16.42         6.12 o                         
   9   0   4        644.72        528.80        18.69 o                         
  10   0   4       1187.09       1119.74        38.14 o                         
  11   0   4         51.26         40.82         7.57 o                         
  12   0   4       3276.40       3208.14       124.82 o                         
  13   0   4        213.79        217.95        16.93 o                         
  14   0   4        981.75       1065.65        46.63 o                         
  15   0   4        137.34        148.53        16.85 o                         
  16   0   4          0.70          1.13         5.95 o                         
  17   0   4        252.19        253.96        17.73 o                         
 -17   1   4        309.88        237.03        24.07 o                         
 -16   1   4         75.29          1.32         8.46 o                         
 -15   1   4        186.70        169.32        17.58 o                         
 -14   1   4       3320.08       3205.30       137.74 o                         
 -13   1   4        909.23        912.63        35.01 o                         
 -12   1   4       4729.96       4451.46        80.58 o                         
 -11   1   4        278.68        250.17        14.00 o                         
 -10   1   4       5324.33       5367.53       133.40 o                         
  -9   1   4       4685.45       4151.20       102.39 o                         
  -8   1   4       5234.21       5050.75       131.89 o                         
  -7   1   4       1265.82        885.06        52.28 o                         
  -6   1   4       3253.36       3430.02        73.04 o                         
  -5   1   4       7887.99       7456.56       130.41 o                         
  -4   1   4      12512.99      14177.66       406.50 o                         
  -3   1   4       3145.37       3506.51        64.76 o                         
  -2   1   4       1599.20       1560.42        36.33 o                         
  -1   1   4        517.33        419.49         8.08 o                         
   0   1   4         65.16         41.96         3.44 o                         
   1   1   4        492.33        384.90        12.44 o                         
   2   1   4       1608.13       1421.04       117.95 o                         
   3   1   4       3106.94       3470.96        63.62 o                         
   4   1   4      12559.51      13600.51       344.83 o                         
   5   1   4       7927.20       7189.50       163.92 o                         
   6   1   4       3252.54       3482.76        66.51 o                         
   7   1   4       1258.52        985.85        27.07 o                         
   8   1   4       5244.26       4903.29       120.83 o                         
   9   1   4       4678.02       4174.11        70.56 o                         
  10   1   4       5327.99       5034.76       125.02 o                         
  11   1   4        275.43        242.70        15.61 o                         
  12   1   4       4708.74       4190.74       100.01 o                         
  13   1   4        920.06        459.21       498.50 o                         
  14   1   4       3320.55       3191.66        76.51 o                         
  15   1   4        184.56        145.29        16.40 o                         
  16   1   4         80.37         81.09        12.13 o                         
  17   1   4        300.59        252.66        17.80 o                         
 -17   2   4        152.40        151.98        12.73 o                         
 -16   2   4        609.44        534.13        40.71 o                         
 -15   2   4          4.85          1.50        12.03 o                         
 -14   2   4         57.08         51.68        11.53 o                         
 -13   2   4       3995.55       3775.13       105.95 o                         
 -12   2   4        491.81        515.31        21.59 o                         
 -11   2   4        166.13        143.35        11.13 o                         
 -10   2   4       1494.18       1330.34        29.71 o                         
  -9   2   4        929.31        840.13        19.67 o                         
  -8   2   4       4255.55       4156.09        68.57 o                         
  -7   2   4        634.74        776.80        34.20 o                         
  -6   2   4         24.75         31.56         4.98 o                         
  -5   2   4      15075.89      14928.13       293.30 o                         
  -4   2   4       4342.37       5380.84       150.57 o                         
  -3   2   4       5748.60       5634.56        75.55 o                         
  -2   2   4      11945.78      12049.75       189.67 o                         
  -1   2   4       1252.31       1557.46        39.32 o                         
   0   2   4       4600.02       6146.62        83.50 o                         
   1   2   4       1235.81       1445.79        24.96 o                         
   2   2   4      11986.34      12386.33       173.02 o                         
   3   2   4       5694.26       5268.51       117.93 o                         
   4   2   4       4317.29       5094.17       204.82 o                         
   5   2   4      15143.38      14486.83       294.97 o                         
   6   2   4         26.42         35.09         8.65 o                         
   7   2   4        639.97        708.20        26.79 o                         
   8   2   4       4225.62       4091.13        66.59 o                         
   9   2   4        901.34        802.19        23.70 o                         
  10   2   4       1505.14       1244.32        35.47 o                         
  11   2   4        165.37        134.46        11.87 o                         
  12   2   4        499.32        523.97        23.85 o                         
  13   2   4       3989.93       3749.54       151.66 o                         
  14   2   4         60.07         56.02        11.52 o                         
  15   2   4          4.46         12.96         7.47 o                         
  16   2   4        604.64        593.85        30.22 o                         
  17   2   4        151.27        161.80        11.66 o                         
 -16   3   4         46.27         -1.32         8.93 o                         
 -14   3   4        652.28        630.73        34.70 o                         
 -13   3   4       3629.23       3862.99       127.54 o                         
 -12   3   4        165.49        204.03        17.82 o                         
 -11   3   4        274.83        316.21        16.45 o                         
 -10   3   4       1489.70       1478.01        48.94 o                         
  -9   3   4       8297.49       7733.17       179.73 o                         
  -8   3   4        430.72        454.72        13.89 o                         
  -7   3   4        733.44        688.15        22.44 o                         
  -6   3   4       2453.22       2452.66        82.69 o                         
  -5   3   4      16421.39      17734.69       432.64 o                         
  -4   3   4       3507.51       3961.01        71.61 o                         
  -3   3   4       1143.11       1213.61        32.84 o                         
  -2   3   4       1156.29       1224.42        21.81 o                         
  -1   3   4       1187.24       1109.27        25.56 o                         
   0   3   4      15995.09      15405.06       176.58 o                         
   1   3   4       1164.38       1080.75        25.51 o                         
   2   3   4       1179.35       1282.42        25.71 o                         
   3   3   4       1143.97       1138.00        35.04 o                         
   4   3   4       3494.86       3772.83        91.90 o                         
   5   3   4      16571.60      15955.68       357.28 o                         
   6   3   4       2433.33       2282.99        58.11 o                         
   7   3   4        726.05        645.89        29.14 o                         
   8   3   4        428.48        443.76        16.25 o                         
   9   3   4       8317.73       7377.03       122.12 o                         
  10   3   4       1479.96       1433.85        50.60 o                         
  11   3   4        275.45        279.07        16.80 o                         
  12   3   4        168.51        224.30        20.70 o                         
  13   3   4       3613.05       3493.06       126.41 o                         
  14   3   4        663.78        623.45        49.92 o                         
  15   3   4        169.27        159.55        16.85 o                         
  16   3   4         44.54         45.33         9.04 o                         
  17   3   4       1554.26       1774.10       102.34 o                         
 -16   4   4        150.52        190.86        21.62 o                         
 -15   4   4         34.90         53.68        17.72 o                         
 -14   4   4        223.30        187.23        20.54 o                         
 -13   4   4       1404.88       1439.98        53.01 o                         
 -12   4   4        404.84        373.83        27.99 o                         
 -11   4   4        746.88        765.59        32.91 o                         
 -10   4   4       4623.60       5146.39       170.55 o                         
  -9   4   4       1904.35       1877.33        47.03 o                         
  -8   4   4       1847.90       1975.70        48.39 o                         
  -7   4   4       3818.99       4307.66       105.77 o                         
  -6   4   4        423.48        415.46        18.17 o                         
  -5   4   4       3524.03       3637.33        72.50 o                         
  -4   4   4       2016.57       2681.22        88.97 o                         
  -3   4   4      17213.29      18267.70       269.49 o                         
  -2   4   4        377.43        430.88         9.79 o                         
  -1   4   4       4834.54       4701.82        59.32 o                         
   0   4   4         80.83         97.40         5.49 o                         
   1   4   4       4835.31       4591.73        80.99 o                         
   2   4   4        380.54        443.11        13.41 o                         
   3   4   4      17176.22      19274.03       474.97 o                         
   4   4   4       2022.91       2692.40        90.68 o                         
   5   4   4       3536.89       3227.60        83.89 o                         
   6   4   4        420.84        429.15        18.31 o                         
   7   4   4       3796.81       3591.56       106.67 o                         
   8   4   4       1861.50       1912.12        39.06 o                         
   9   4   4       1897.77       1839.40        60.86 o                         
  10   4   4       4622.02       4592.52       118.35 o                         
  11   4   4        747.31        774.04        38.04 o                         
  12   4   4        412.07        439.64        28.87 o                         
  13   4   4       1425.74       1428.04        55.72 o                         
  14   4   4        218.62         90.83        97.31 o                         
  15   4   4         33.69         55.50        10.63 o                         
  16   4   4        152.50        166.41        15.26 o                         
  17   4   4        106.12        134.58        12.00 o                         
 -15   5   4         73.11        107.38        14.93 o                         
 -14   5   4       1869.46       1890.40        45.94 o                         
 -13   5   4        670.87        663.74        36.63 o                         
 -12   5   4       1323.73       1387.40        74.32 o                         
 -11   5   4        901.42        817.51        67.13 o                         
 -10   5   4       1873.07       1766.32        87.35 o                         
  -9   5   4       1597.70       1474.26        43.65 o                         
  -8   5   4       2673.76       2780.76        66.55 o                         
  -7   5   4        474.92        455.33        28.31 o                         
  -6   5   4       5994.07       6971.88       215.02 o                         
  -5   5   4        870.86        771.00        25.54 o                         
  -4   5   4      31729.56      38055.14       554.98 o                         
  -3   5   4      14031.06      16543.19       572.58 o                         
  -2   5   4       3870.97       3686.14       102.18 o                         
  -1   5   4        422.34        467.42        11.68 o                         
   0   5   4       3866.67       3742.18        51.85 o                         
   1   5   4        409.42        434.75        20.18 o                         
   2   5   4       3883.27       3541.18        72.30 o                         
   3   5   4      14026.60      16081.29       551.75 o                         
   4   5   4      31772.97      39455.65       729.25 o                         
   5   5   4        908.72        808.23        82.32 o                         
   6   5   4       5975.59       6423.19       397.19 o                         
   7   5   4        471.41        449.12        20.12 o                         
   8   5   4       2705.67       2587.38        61.45 o                         
   9   5   4       1581.96       1436.41        52.32 o                         
  10   5   4       1885.43       1841.69        63.11 o                         
  11   5   4        914.27        821.39        39.93 o                         
  12   5   4       1319.25       1387.74        54.74 o                         
  13   5   4        666.89        642.04        34.95 o                         
  14   5   4       1875.13       1871.89        64.11 o                         
  15   5   4         70.19        114.89        20.12 o                         
  16   5   4        224.95        246.84        17.78 o                         
 -15   6   4         63.79         56.99        11.48 o                         
 -14   6   4        423.40        474.09        31.09 o                         
 -13   6   4       1033.58        964.70        48.14 o                         
 -12   6   4        501.71        570.81        36.70 o                         
 -11   6   4         39.06         23.85        19.86 o                         
 -10   6   4        191.76        194.04        24.82 o                         
  -9   6   4         75.10         99.28        12.40 o                         
  -8   6   4       7769.44       7718.67       112.06 o                         
  -7   6   4       1754.13       2024.43        50.25 o                         
  -6   6   4       1449.86       1852.06        60.49 o                         
  -5   6   4       2603.29       3130.46        93.27 o                         
  -4   6   4      17985.82      22038.10       345.40 o                         
  -3   6   4        746.55        762.07        17.72 o                         
  -2   6   4        440.40        479.04        15.32 o                         
  -1   6   4       2130.79       2596.03        59.71 o                         
   0   6   4       6499.64       7032.15       118.08 o                         
   1   6   4       2124.35       2412.49        70.39 o                         
   2   6   4        445.27        505.55        18.47 o                         
   3   6   4        743.05        651.28        23.99 o                         
   4   6   4      17948.91      22817.70       428.58 o                         
   5   6   4       2620.19       3063.43       277.22 o                         
   6   6   4       1442.32       1610.65        53.90 o                         
   7   6   4       1741.41       1835.45        89.98 o                         
   8   6   4       7779.42       7517.81       178.27 o                         
   9   6   4         76.71         94.56        13.23 o                         
  10   6   4        175.93        171.69        17.91 o                         
  11   6   4         38.04         51.15        11.29 o                         
  12   6   4        502.19        541.62        32.24 o                         
  13   6   4       1027.04        964.37        43.50 o                         
  14   6   4        422.51        450.43        27.64 o                         
  15   6   4         63.07         55.38        14.86 o                         
  16   6   4         12.51         16.41         7.38 o                         
 -16   7   4        121.99         -0.94         7.80 o                         
 -15   7   4        508.03        547.68        29.76 o                         
 -14   7   4        471.14        498.29        31.06 o                         
 -13   7   4       2650.95       2701.85        87.27 o                         
 -12   7   4       1748.33       1788.87        68.44 o                         
 -11   7   4        126.43        107.47        26.42 o                         
 -10   7   4       3093.00       3330.02        82.43 o                         
  -9   7   4        133.12        193.89        16.32 o                         
  -8   7   4       3169.19       3484.63        75.03 o                         
  -7   7   4         84.65        105.51        15.27 o                         
  -6   7   4       1671.67       1594.77        45.14 o                         
  -5   7   4       4729.47       4554.65       114.87 o                         
  -4   7   4       3182.30       3245.05        84.39 o                         
  -3   7   4      12008.55      12916.26       504.14 o                         
  -2   7   4        481.84        320.70        16.47 o                         
  -1   7   4       2280.02       2446.22        84.21 o                         
   0   7   4      15503.36      15930.85       419.76 o                         
   1   7   4       2324.10       2332.18        44.99 o                         
   2   7   4        489.84        325.43        14.18 o                         
   3   7   4      12016.78      11650.16       261.73 o                         
   4   7   4       3163.93       3055.94       252.30 o                         
   5   7   4       4707.45       5004.81       169.82 o                         
   6   7   4       1653.84       1590.41       234.16 o                         
   7   7   4         84.55        103.86        11.00 o                         
   8   7   4       3177.48       3349.80        92.22 o                         
   9   7   4        147.19        166.85        13.92 o                         
  10   7   4       3099.94       3207.82        93.89 o                         
  11   7   4        125.27        120.70        19.37 o                         
  12   7   4       1744.96       1733.49        62.24 o                         
  13   7   4       2667.74       2806.57        83.94 o                         
  14   7   4        478.42        496.80        28.25 o                         
  15   7   4        509.40        547.58        39.21 o                         
  16   7   4        120.08        117.43        15.33 o                         
 -15   8   4        173.44        195.44        16.15 o                         
 -14   8   4        112.60        106.86        14.51 o                         
 -13   8   4        323.55        398.70        28.46 o                         
 -12   8   4        249.61        221.51        35.35 o                         
 -11   8   4        861.63        890.56        71.08 o                         
 -10   8   4       1655.32       1619.88        98.91 o                         
  -9   8   4       1665.12       1827.65        69.57 o                         
  -8   8   4        690.00        799.08        41.86 o                         
  -7   8   4        582.05        654.17        94.82 o                         
  -6   8   4        643.92        700.93        25.73 o                         
  -5   8   4       6092.40       6053.60       254.33 o                         
  -4   8   4       2047.65       2237.08        50.35 o                         
  -3   8   4       6363.04       6303.79       106.59 o                         
  -2   8   4       1150.05       1244.75        41.23 o                         
  -1   8   4       2109.86       2316.51        54.50 o                         
   0   8   4        685.81        953.11        45.36 o                         
   1   8   4       2084.56       2221.52        50.93 o                         
   2   8   4       1136.30       1211.70        31.64 o                         
   3   8   4       6361.18       6179.51       100.31 o                         
   4   8   4       2027.44       2272.05        89.52 o                         
   5   8   4       6116.76       6227.93       184.79 o                         
   6   8   4        633.95        678.74        63.84 o                         
   7   8   4        580.66        576.25        43.34 o                         
   8   8   4        686.17        850.79        54.25 o                         
   9   8   4       1658.64        939.62       803.64 o                         
  10   8   4       1662.53       1628.06        50.86 o                         
  11   8   4        858.24        852.74        41.18 o                         
  12   8   4        242.30        257.71        21.77 o                         
  13   8   4        324.68        399.21        25.94 o                         
  14   8   4        113.24        114.75        11.21 o                         
 -15   9   4         64.64         86.69        14.95 o                         
 -14   9   4         49.15         44.93         8.16 o                         
 -13   9   4       2826.98       2939.33        68.50 o                         
 -12   9   4        183.21        193.78        31.87 o                         
 -11   9   4        416.93        465.97        49.55 o                         
 -10   9   4        114.78        143.38        29.15 o                         
  -9   9   4       5320.90       5842.53       226.21 o                         
  -8   9   4        550.24        504.17        33.22 o                         
  -7   9   4        446.90        435.00        32.91 o                         
  -6   9   4       2435.64       2338.22        83.16 o                         
  -5   9   4       3130.64       3276.70        72.37 o                         
  -4   9   4       3767.68       4105.66        78.28 o                         
  -3   9   4       1155.03       1176.01        37.70 o                         
  -2   9   4       2948.43       2777.31        49.81 o                         
  -1   9   4       5120.55       5209.04       139.66 o                         
   0   9   4        278.13        247.92        10.33 o                         
   1   9   4       5140.60       5255.30        70.88 o                         
   2   9   4       2977.20       2872.81        52.82 o                         
   3   9   4       1150.12       1227.49        31.33 o                         
   4   9   4       3784.32       3924.67        79.46 o                         
   5   9   4       3126.74       2942.16        91.92 o                         
   6   9   4       2427.84       1971.88       193.96 o                         
   7   9   4        462.37        478.43        25.01 o                         
   8   9   4        539.19        502.03        30.63 o                         
   9   9   4       5322.11       5400.87       141.58 o                         
  10   9   4        120.15        126.10        17.19 o                         
  11   9   4        418.59        408.87        24.11 o                         
  12   9   4        187.31        201.68        19.88 o                         
  13   9   4       2822.09       3042.34       146.63 o                         
  14   9   4         52.05         39.13        33.99 o                         
 -14  10   4        343.93        355.11        17.63 o                         
 -13  10   4        212.23        215.34        13.88 o                         
 -12  10   4        281.52        388.46        28.75 o                         
 -11  10   4         19.93          2.14         9.44 o                         
 -10  10   4        352.06        289.34       167.12 o                         
  -9  10   4        319.74        214.07        79.35 o                         
  -8  10   4        305.25        346.61        29.73 o                         
  -7  10   4       1122.79       1201.57        39.13 o                         
  -6  10   4        673.58        565.90        25.34 o                         
  -5  10   4       1339.03       1670.27        40.22 o                         
  -4  10   4       1286.41       1280.91        61.62 o                         
  -3  10   4        482.17        450.88        23.62 o                         
  -2  10   4         33.81         37.38         6.01 o                         
  -1  10   4       5555.85       5617.04       157.00 o                         
   0  10   4       3064.27       3116.04        98.67 o                         
   1  10   4       5558.38       5677.29        90.05 o                         
   2  10   4         32.81         34.81         5.88 o                         
   3  10   4        489.45        438.95        16.74 o                         
   4  10   4       1310.99       1186.94        39.86 o                         
   5  10   4       1363.89       1578.00        52.23 o                         
   6  10   4        674.03        529.29        28.63 o                         
   7  10   4       1113.48        603.60       319.45 o                         
   8  10   4        291.76        288.12        24.10 o                         
   9  10   4        300.67        236.32        22.11 o                         
  10  10   4        345.95        250.71        49.55 o                         
  11  10   4         21.08         13.59         9.25 o                         
  12  10   4        290.00        278.87       191.94 o                         
  13  10   4        217.99        134.46       111.70 o                         
  14  10   4        345.51        373.26        28.68 o                         
 -14  11   4        576.41        635.77        38.74 o                         
 -13  11   4         30.53         53.60         6.95 o                         
 -12  11   4        497.65        542.43        21.99 o                         
 -11  11   4         59.35         59.01        10.79 o                         
 -10  11   4       2620.26       3022.08        79.30 o                         
  -9  11   4        688.36        750.42        43.98 o                         
  -8  11   4       2527.47       2971.03       102.02 o                         
  -7  11   4         81.85        103.73        14.77 o                         
  -6  11   4        183.51        152.91        14.28 o                         
  -5  11   4         34.90         47.80         8.88 o                         
  -4  11   4       5447.30       5583.16       131.24 o                         
  -3  11   4        345.21        282.33        14.44 o                         
  -2  11   4        449.47        525.71        19.45 o                         
  -1  11   4        594.70        673.44        23.50 o                         
   0  11   4       8037.46       8772.62       139.47 o                         
   1  11   4        586.26        699.84        20.09 o                         
   2  11   4        441.85        466.03        16.28 o                         
   3  11   4        353.54        276.59        12.56 o                         
   4  11   4       5490.67       5282.30        87.95 o                         
   5  11   4         35.66         26.21        13.96 o                         
   6  11   4        185.77        153.21        14.21 o                         
   7  11   4         84.90         98.29        13.01 o                         
   8  11   4       2517.79       2847.76        75.61 o                         
   9  11   4        689.99        704.93       102.48 o                         
  10  11   4       2619.02       2953.89        81.61 o                         
  11  11   4         59.27         60.98        12.23 o                         
  12  11   4        485.41        580.86        40.71 o                         
  13  11   4         32.85         74.46        13.92 o                         
 -13  12   4         78.48         89.79        15.14 o                         
 -12  12   4        263.44        255.90        15.75 o                         
 -11  12   4         60.22         67.56        13.84 o                         
 -10  12   4        230.28        253.05        31.77 o                         
  -9  12   4         34.45         33.37        10.38 o                         
  -8  12   4        402.13        528.12        30.64 o                         
  -7  12   4          5.30         10.10         8.36 o                         
  -6  12   4         73.48         52.88        11.46 o                         
  -5  12   4        324.46        308.44        24.10 o                         
  -4  12   4        426.82        399.57        23.75 o                         
  -3  12   4       1434.96       1333.97        34.33 o                         
  -2  12   4        982.54        864.65        31.05 o                         
  -1  12   4        248.64        298.33        14.68 o                         
   0  12   4       8579.00       8416.55       161.92 o                         
   1  12   4        251.93        270.82        14.02 o                         
   2  12   4        985.20        900.25        25.82 o                         
   3  12   4       1442.91       1323.66        36.57 o                         
   4  12   4        410.20        407.64        21.43 o                         
   5  12   4        319.56        260.89        18.23 o                         
   6  12   4         67.17         41.49        11.80 o                         
   7  12   4          5.42         13.51         5.48 o                         
   8  12   4        395.41        466.45        30.21 o                         
   9  12   4         31.58         43.06        11.20 o                         
  10  12   4        224.74        246.72        21.95 o                         
  11  12   4         60.85        359.35       263.02 o                         
  12  12   4        264.66        294.66        26.51 o                         
  13  12   4         75.56         91.39        13.35 o                         
 -12  13   4         67.46         70.99        14.10 o                         
 -11  13   4         99.27        125.24        20.59 o                         
 -10  13   4        861.71        975.36        44.21 o                         
  -9  13   4       1792.38       2180.20        74.79 o                         
  -8  13   4       1655.27       1967.68       114.66 o                         
  -7  13   4        201.62        215.50        17.61 o                         
  -6  13   4        119.00        115.09        15.49 o                         
  -5  13   4       2004.29       2134.77        76.86 o                         
  -4  13   4       1310.73       1398.09        38.77 o                         
  -3  13   4        525.95        486.92        28.31 o                         
  -2  13   4       1828.87       2085.65        96.77 o                         
  -1  13   4       2293.77       2371.37        69.37 o                         
   0  13   4         10.10         11.86         5.88 o                         
   1  13   4       2283.55       2431.77        52.44 o                         
   2  13   4       1835.77       1976.10        41.91 o                         
   3  13   4        501.46        485.16        20.89 o                         
   4  13   4       1337.70       1361.86        47.32 o                         
   5  13   4       1986.10       2037.65        51.92 o                         
   6  13   4        122.67        126.33        10.95 o                         
   7  13   4        208.46        262.95        13.81 o                         
   8  13   4       1662.60       1858.67        89.03 o                         
   9  13   4       1793.71       2102.88        55.60 o                         
  10  13   4        860.75        965.31        54.81 o                         
  11  13   4        100.30        107.65        16.74 o                         
  12  13   4         63.08         91.67        13.73 o                         
 -10  14   4         60.56         64.32        10.97 o                         
  -9  14   4        811.33        967.23        97.26 o                         
  -8  14   4        275.41        385.43        33.75 o                         
  -7  14   4         69.37         74.50        12.21 o                         
  -6  14   4        483.74        440.50        33.91 o                         
  -5  14   4        951.02        922.04        52.39 o                         
  -4  14   4        308.78        339.29        23.05 o                         
  -3  14   4        348.00        340.79        20.65 o                         
  -2  14   4        102.94         83.94        13.15 o                         
  -1  14   4        159.73        191.07        22.28 o                         
   0  14   4       2124.05       2330.40        67.55 o                         
   1  14   4        167.17        190.20        13.45 o                         
   2  14   4        101.74         86.37         8.74 o                         
   3  14   4        360.54        373.83        16.66 o                         
   4  14   4        308.80        315.01        18.61 o                         
   5  14   4        929.95        913.88        32.07 o                         
   6  14   4        487.95        466.62        23.56 o                         
   7  14   4         68.07         90.72         8.98 o                         
   8  14   4        273.23        305.45        18.09 o                         
   9  14   4        816.51       1059.09        55.75 o                         
  10  14   4         62.11         53.06         8.83 o                         
  11  14   4        381.72        457.03        29.71 o                         
  -9  15   4        221.98        171.78        16.89 o                         
  -8  15   4        350.96        297.34        24.05 o                         
  -7  15   4         74.61         63.51        12.73 o                         
  -6  15   4        872.61        795.19        43.50 o                         
  -5  15   4       1190.91       1161.72        78.04 o                         
  -4  15   4        491.71        501.04        49.55 o                         
  -3  15   4        680.74        628.81        48.80 o                         
  -2  15   4        690.49        618.19        49.27 o                         
  -1  15   4       1952.71       2014.86        99.47 o                         
   0  15   4          3.96          7.89         8.00 o                         
   1  15   4       1974.55       1946.03       151.19 o                         
   2  15   4        681.41        603.16        28.35 o                         
   3  15   4        681.85        697.10        26.59 o                         
   4  15   4        493.18        600.08        33.80 o                         
   5  15   4       1193.18       1332.04        41.01 o                         
   6  15   4        861.21        942.02        33.10 o                         
   7  15   4         78.00         78.14        12.32 o                         
   8  15   4        353.78        348.57        15.92 o                         
   9  15   4        210.21        209.99        15.70 o                         
  -8  16   4         37.61         30.91         7.53 o                         
  -7  16   4         61.60         61.57        10.63 o                         
  -6  16   4        373.09        322.91        24.46 o                         
  -5  16   4        440.96        427.86        32.77 o                         
  -4  16   4         14.55         18.33        12.79 o                         
  -3  16   4        309.01        315.71        23.72 o                         
  -2  16   4        287.81        334.43        33.38 o                         
  -1  16   4         71.16         79.17        17.77 o                         
   0  16   4        522.21        529.43        43.53 o                         
   1  16   4         69.72         72.96        17.30 o                         
   2  16   4        284.55        344.96        34.60 o                         
   3  16   4        305.85        333.47        18.90 o                         
   4  16   4         15.68         12.12         6.16 o                         
   5  16   4        443.83        524.42        22.30 o                         
   6  16   4        377.78        424.66        19.34 o                         
   7  16   4         62.88         62.94         6.33 o                         
   8  16   4         36.09         36.82         6.86 o                         
  -6  17   4        411.91        373.64        31.68 o                         
  -5  17   4          8.41          6.02         7.80 o                         
  -4  17   4       1455.73       1218.51        66.00 o                         
  -3  17   4         21.42         26.45         7.59 o                         
  -2  17   4         83.31         -8.48         8.48 o                         
   1  17   4          5.55          1.24         6.17 o                         
   2  17   4         83.76         -4.79         7.98 o                         
   3  17   4         20.17          9.72         8.41 o                         
   4  17   4       1448.91       1691.26        75.78 o                         
   5  17   4          8.74          5.38         4.66 o                         
   6  17   4        414.79        476.15        71.93 o                         
  -1  18   4         26.66         22.66         8.46 o                         
   0  18   4        444.02        372.60        30.18 o                         
   1  18   4         25.51         15.42         7.90 o                         
   1   0   5       4057.33       3333.09        62.17 o                         
   2   0   5      39310.45      44596.23       800.85 o                         
   3   0   5          1.82         29.85         4.55 o                         
   4   0   5        873.67        470.16        22.55 o                         
   5   0   5        466.34        417.04        22.49 o                         
   6   0   5       1086.46       1040.61        40.59 o                         
   7   0   5         18.92         30.12         6.95 o                         
   8   0   5         96.26        142.50         9.82 o                         
   9   0   5        727.51        750.82        23.86 o                         
  10   0   5        388.64        364.21        18.44 o                         
  11   0   5        124.16        126.55        14.03 o                         
  12   0   5        105.77         98.30        10.62 o                         
  13   0   5         24.81         30.19         8.00 o                         
  14   0   5         29.52         11.55         7.20 o                         
  15   0   5         17.98          4.27         6.44 o                         
  16   0   5        241.94        192.45       108.88 o                         
  17   0   5         11.06         18.62         8.74 o                         
 -17   1   5        316.20        140.03       130.08 o                         
 -15   1   5        266.49        245.11        29.52 o                         
 -14   1   5        122.55        112.92        21.34 o                         
 -13   1   5        224.50        153.07        24.26 o                         
 -12   1   5       3722.57       3546.23       235.71 o                         
 -11   1   5       4435.86       4285.51       107.18 o                         
 -10   1   5       6582.86       5838.73       210.84 o                         
  -9   1   5       2413.03       2320.28        79.06 o                         
  -8   1   5       3319.02       2965.56        55.25 o                         
  -7   1   5       3918.30       3776.29       105.47 o                         
  -6   1   5      36442.53      33613.46      1033.38 o                         
  -5   1   5        190.72        138.59        13.05 o                         
  -4   1   5       2913.56       3002.38        88.48 o                         
  -3   1   5      10399.13      10189.47       169.67 o                         
  -2   1   5      12090.29      12271.79       260.65 o                         
  -1   1   5       2365.57       2251.25        46.13 o                         
   0   1   5       3216.42       2532.44        49.25 o                         
   1   1   5       2438.93       2362.47        93.88 o                         
   2   1   5      12079.29      12443.59       248.15 o                         
   3   1   5      10478.45      10468.31       216.52 o                         
   4   1   5       2904.79       2928.86       161.81 o                         
   5   1   5        205.28        140.49        13.08 o                         
   6   1   5      36507.91      34059.92      1138.92 o                         
   7   1   5       3937.21       3952.59       145.61 o                         
   8   1   5       3311.11       2997.23        49.57 o                         
   9   1   5       2439.54       2359.28        53.86 o                         
  10   1   5       6576.35       6051.91        96.16 o                         
  11   1   5       4396.07       4066.31       101.04 o                         
  12   1   5       3725.51       3535.27       142.63 o                         
  13   1   5        217.21        148.43        14.00 o                         
  14   1   5        130.74        117.21        12.50 o                         
  15   1   5        255.01        243.57        20.28 o                         
  16   1   5       1036.24        928.62        41.75 o                         
  17   1   5        325.48        284.57        18.04 o                         
 -17   2   5         13.71         15.98         7.62 o                         
 -16   2   5         77.77         -4.89         9.31 o                         
 -15   2   5          0.61          5.83        10.06 o                         
 -14   2   5        114.46        118.37        22.85 o                         
 -13   2   5        403.94        477.62        43.16 o                         
 -12   2   5        220.51        238.34        30.18 o                         
 -11   2   5       1274.41       1236.20        44.72 o                         
 -10   2   5         49.54         60.72         8.60 o                         
  -9   2   5        578.96        598.76        22.24 o                         
  -8   2   5       2531.94       2384.95        48.07 o                         
  -7   2   5       1412.96       1428.21        46.70 o                         
  -6   2   5       1081.41        965.86        28.65 o                         
  -5   2   5        240.15        215.90        29.05 o                         
  -4   2   5       1152.93       1792.48        68.63 o                         
  -3   2   5       1593.62       1431.60        29.34 o                         
  -2   2   5       3520.07       3631.40        63.86 o                         
  -1   2   5       2964.19       3526.90        49.39 o                         
   0   2   5         47.56         25.54         3.29 o                         
   1   2   5       2953.77       3392.42        54.89 o                         
   2   2   5       3516.36       3643.07        90.30 o                         
   3   2   5       1559.84       1467.01        35.12 o                         
   4   2   5       1160.91       1620.31        96.14 o                         
   5   2   5        241.03        236.56        49.41 o                         
   6   2   5       1085.68        944.52        42.43 o                         
   7   2   5       1406.82       1363.66        41.33 o                         
   8   2   5       2534.09       2371.32        54.76 o                         
   9   2   5        574.64        588.89        25.46 o                         
  10   2   5         51.28         65.18         8.42 o                         
  11   2   5       1269.24       1183.18        36.32 o                         
  12   2   5        219.19        260.81        22.11 o                         
  13   2   5        403.17        372.60        38.45 o                         
  14   2   5        111.61        100.83        11.73 o                         
  15   2   5          0.84          7.37         7.46 o                         
  16   2   5         75.27        103.54        12.61 o                         
  17   2   5         13.19         26.89         9.12 o                         
 -17   3   5        386.88        340.35        25.29 o                         
 -16   3   5         43.03         49.64        12.69 o                         
 -13   3   5        386.59        195.25       172.67 o                         
 -12   3   5        511.79        478.77        32.65 o                         
 -11   3   5       6253.15       6480.52       157.06 o                         
 -10   3   5        315.01        281.14        21.24 o                         
  -9   3   5       5376.54       5161.37       110.42 o                         
  -8   3   5         20.16         18.51         6.54 o                         
  -7   3   5       5150.07       4752.11       106.62 o                         
  -6   3   5       1448.41       1606.84        58.75 o                         
  -5   3   5       2424.59       2661.49        98.67 o                         
  -4   3   5       3376.62       3472.84        78.63 o                         
  -3   3   5      14483.52      15323.88       238.00 o                         
  -2   3   5       6790.14       7510.70        90.19 o                         
  -1   3   5      41189.92      41845.76       626.63 o                         
   0   3   5      10432.98       8232.60       120.78 o                         
   1   3   5      41297.46      41738.87       815.54 o                         
   2   3   5       6797.59       7379.22       109.21 o                         
   3   3   5      14448.92      14968.45       230.78 o                         
   4   3   5       3337.66       3304.84       136.14 o                         
   5   3   5       2414.08       2689.52       233.27 o                         
   6   3   5       1437.51       1567.19        43.16 o                         
   7   3   5       5148.07       4562.35        95.18 o                         
   8   3   5         19.05         21.08         5.24 o                         
   9   3   5       5371.97       5091.69        89.53 o                         
  10   3   5        320.25        273.02        15.84 o                         
  11   3   5       6289.66       5856.46       139.15 o                         
  12   3   5        523.11        444.93        28.96 o                         
  13   3   5        384.09        159.47       166.98 o                         
  14   3   5        959.32        761.75        54.63 o                         
  15   3   5       2453.42       2565.72        97.84 o                         
  16   3   5         43.74         44.23         8.86 o                         
  17   3   5        382.50        360.57        27.83 o                         
 -16   4   5         26.47         15.23         7.99 o                         
 -15   4   5        388.95        334.20        24.59 o                         
 -14   4   5        358.91        145.54       191.66 o                         
 -13   4   5       1249.60       1213.81        81.80 o                         
 -12   4   5        619.45        234.78       271.63 o                         
 -11   4   5        659.13        304.74       345.57 o                         
 -10   4   5        203.51        281.08        24.91 o                         
  -9   4   5        856.36        816.90        34.87 o                         
  -8   4   5        839.38        874.19        83.02 o                         
  -7   4   5        162.81        160.19        13.15 o                         
  -6   4   5       3899.61       4395.02       108.13 o                         
  -5   4   5       1352.84       1215.15        41.10 o                         
  -4   4   5        756.53        708.04        23.23 o                         
  -3   4   5        399.20        418.58        12.70 o                         
  -2   4   5        740.82        924.46        25.66 o                         
  -1   4   5         10.98         51.14         5.59 o                         
   0   4   5       1599.86       1586.09        36.62 o                         
   1   4   5          8.96         63.71         7.68 o                         
   2   4   5        754.41        975.91        26.38 o                         
   3   4   5        393.58        447.52        18.55 o                         
   4   4   5        757.56        737.88        28.57 o                         
   5   4   5       1353.48       1219.54        56.88 o                         
   6   4   5       3896.00       4043.58       101.67 o                         
   7   4   5        163.69        133.07        10.87 o                         
   8   4   5        840.36        789.82        34.74 o                         
   9   4   5        850.01        759.70        35.60 o                         
  10   4   5        207.40        230.41        20.06 o                         
  11   4   5        658.06        589.32        33.12 o                         
  12   4   5        617.14        566.82        36.67 o                         
  13   4   5       1254.29       1267.65        66.57 o                         
  14   4   5        359.63        362.45        37.23 o                         
  15   4   5        382.36        335.50        18.55 o                         
  16   4   5         28.58         11.85         9.03 o                         
  17   4   5        116.76        130.50        16.17 o                         
 -15   5   5       2005.00       2214.29        70.28 o                         
 -14   5   5       1304.90       1351.06        54.76 o                         
 -13   5   5         38.48         62.56        12.85 o                         
 -12   5   5       1308.39        557.73       612.31 o                         
 -11   5   5       1320.34       1232.52        85.37 o                         
 -10   5   5        695.08        623.17        58.01 o                         
  -9   5   5        516.54        540.72        28.15 o                         
  -8   5   5       4396.86       4698.83       124.72 o                         
  -7   5   5       3327.61       3550.01        98.26 o                         
  -6   5   5      13352.85      13933.10       406.64 o                         
  -5   5   5         81.19         78.41        14.10 o                         
  -4   5   5       2734.95       2539.45        68.33 o                         
  -3   5   5        961.13       1007.05        34.97 o                         
  -2   5   5      23322.63      22004.48       410.62 o                         
  -1   5   5       2133.05       2390.52        69.00 o                         
   0   5   5       3649.13       3207.86        56.78 o                         
   1   5   5       2115.90       2324.42        52.61 o                         
   2   5   5      23298.35      21449.17       349.28 o                         
   3   5   5        919.73       1015.57        31.88 o                         
   4   5   5       2693.91       2467.38        96.37 o                         
   5   5   5         78.40         51.24        12.13 o                         
   6   5   5      13372.65      12941.21       220.51 o                         
   7   5   5       3349.97       3447.27       102.54 o                         
   8   5   5       4368.47       4298.09        91.15 o                         
   9   5   5        522.65        540.63        44.75 o                         
  10   5   5        696.38        699.28        35.75 o                         
  11   5   5       1327.96       1329.84        52.82 o                         
  12   5   5       1297.13       1240.53        51.38 o                         
  13   5   5         38.91         78.98        13.00 o                         
  14   5   5       1301.63        640.18       680.38 o                         
  15   5   5       2005.91       1397.17       833.54 o                         
  16   5   5       2517.20       1350.29      1309.52 o                         
 -15   6   5        191.33        235.05        31.03 o                         
 -14   6   5          6.44          3.80         6.95 o                         
 -13   6   5        185.06        230.43        22.24 o                         
 -12   6   5        163.64        148.04        19.13 o                         
 -11   6   5        187.44        239.17        29.54 o                         
 -10   6   5        305.52        331.28        21.24 o                         
  -9   6   5        577.39        607.97        25.19 o                         
  -8   6   5        807.38        854.13        38.89 o                         
  -7   6   5        763.25        818.69        36.53 o                         
  -6   6   5        153.30        162.17        15.03 o                         
  -5   6   5        119.05         85.78         9.97 o                         
  -4   6   5        540.11        498.48        25.18 o                         
  -3   6   5        827.11        968.53        30.57 o                         
  -2   6   5       4613.64       4233.11       100.39 o                         
  -1   6   5         33.45         45.85         7.89 o                         
   0   6   5        264.66        269.46        12.51 o                         
   1   6   5         33.72         56.92         9.41 o                         
   2   6   5       4624.59       3978.14       104.41 o                         
   3   6   5        828.02        937.12        33.00 o                         
   4   6   5        549.57        620.82        41.28 o                         
   5   6   5        119.50         87.75        11.12 o                         
   6   6   5        143.50        166.27        12.44 o                         
   7   6   5        764.78        788.21        29.30 o                         
   8   6   5        790.85        807.79        29.78 o                         
   9   6   5        581.89        592.13        38.08 o                         
  10   6   5        308.30        341.04        25.11 o                         
  11   6   5        184.73        223.70        27.92 o                         
  12   6   5        157.02        139.29        17.05 o                         
  13   6   5        183.12        176.68        18.12 o                         
  14   6   5          7.56          4.20         6.02 o                         
  15   6   5        194.19        214.18        25.29 o                         
  16   6   5        453.76        384.73        29.62 o                         
 -15   7   5        681.43        649.87        48.42 o                         
 -14   7   5        865.55        826.91        61.49 o                         
 -13   7   5         42.08         65.27        12.65 o                         
 -12   7   5        778.23        753.35        43.53 o                         
 -11   7   5       3887.77       4101.86       119.73 o                         
 -10   7   5       1703.71       1809.50        69.48 o                         
  -9   7   5        706.23        766.83        46.01 o                         
  -8   7   5       3600.04       3887.60       106.20 o                         
  -7   7   5       2577.12       2552.85        76.93 o                         
  -6   7   5       5197.38       5112.12       126.06 o                         
  -5   7   5       1144.77       1177.87        61.63 o                         
  -4   7   5        363.85        344.11        21.14 o                         
  -3   7   5       1746.27       1729.56        74.87 o                         
  -2   7   5      13594.63      12469.18       279.19 o                         
  -1   7   5       4021.27       4076.30       122.85 o                         
   0   7   5       2009.88       2051.38        48.94 o                         
   1   7   5       4069.99       4055.15        85.78 o                         
   2   7   5      13521.87      12580.77       338.23 o                         
   3   7   5       1787.96       1639.91        64.02 o                         
   4   7   5        347.15        380.89        20.16 o                         
   5   7   5       1163.09       1177.14        37.48 o                         
   6   7   5       5158.46       4798.82       117.77 o                         
   7   7   5       2565.51       2426.53        73.27 o                         
   8   7   5       3631.38       3647.24       198.01 o                         
   9   7   5        690.67        751.95        35.05 o                         
  10   7   5       1721.86       1814.12        64.58 o                         
  11   7   5       3868.06       4144.89       113.67 o                         
  12   7   5        784.70        823.33        40.05 o                         
  13   7   5         38.93         58.68        11.43 o                         
  14   7   5        870.67        821.62        36.83 o                         
  15   7   5        682.03        597.22        40.15 o                         
 -15   8   5        308.94        332.76        21.60 o                         
 -14   8   5        110.14         48.40        61.30 o                         
 -13   8   5        130.22        100.32        23.32 o                         
 -12   8   5        414.45        477.06        49.83 o                         
 -11   8   5         79.17         97.03        25.01 o                         
 -10   8   5        214.23        231.44        23.06 o                         
  -9   8   5         86.59         88.12        13.24 o                         
  -8   8   5        202.57        227.47        17.75 o                         
  -7   8   5        684.46        732.27        61.54 o                         
  -6   8   5         12.87         40.78         9.57 o                         
  -5   8   5        255.37        210.77        17.85 o                         
  -4   8   5        298.99        252.58        14.67 o                         
  -3   8   5        338.27        370.99        13.71 o                         
  -2   8   5        739.45        653.81        18.82 o                         
  -1   8   5        477.12        494.33        14.43 o                         
   0   8   5        308.18        320.22        12.15 o                         
   1   8   5        481.39        467.03        14.26 o                         
   2   8   5        745.34        682.34        17.31 o                         
   3   8   5        337.53        427.36        22.85 o                         
   4   8   5        299.31        224.35        16.29 o                         
   5   8   5        258.09        217.46        16.83 o                         
   6   8   5         12.74         31.43         6.26 o                         
   7   8   5        696.62        692.94        34.78 o                         
   8   8   5        199.79        213.79        19.54 o                         
   9   8   5         88.60        112.56        12.15 o                         
  10   8   5        218.60        198.30        16.83 o                         
  11   8   5         73.39         96.58        14.46 o                         
  12   8   5        415.71        508.28        30.51 o                         
  13   8   5        131.91        126.33        15.09 o                         
  14   8   5        113.45        112.65        13.23 o                         
 -15   9   5        925.73        961.83        49.27 o                         
 -14   9   5        434.85        347.37        30.93 o                         
 -13   9   5        191.80        104.99       118.28 o                         
 -12   9   5        546.01        302.42       298.56 o                         
 -11   9   5       4303.95       3393.73      1233.50 o                         
 -10   9   5        937.00        474.19       450.17 o                         
  -9   9   5       1343.42        730.87       757.43 o                         
  -8   9   5        375.32        410.20        23.35 o                         
  -7   9   5       4040.14       4070.68        70.76 o                         
  -6   9   5        697.08        656.70        26.29 o                         
  -5   9   5       1245.62       1237.60        66.79 o                         
  -4   9   5         53.89         53.72        10.98 o                         
  -3   9   5       5513.29       5730.74       186.46 o                         
  -2   9   5       1295.76       1327.62        30.12 o                         
  -1   9   5       5315.44       4839.77       151.08 o                         
   0   9   5       2052.09       1774.01        39.33 o                         
   1   9   5       5354.77       4933.18       103.66 o                         
   2   9   5       1293.92       1362.20        30.72 o                         
   3   9   5       5532.92       5870.58       167.18 o                         
   4   9   5         49.07         57.83         8.64 o                         
   5   9   5       1243.64       1147.30        42.34 o                         
   6   9   5        694.82        649.67        36.13 o                         
   7   9   5       4000.27       4097.46       114.73 o                         
   8   9   5        386.41        360.85        36.10 o                         
   9   9   5       1337.04       1465.95        48.36 o                         
  10   9   5        925.82        851.13        43.53 o                         
  11   9   5       4334.98       4392.62       121.01 o                         
  12   9   5        542.40        602.58        45.32 o                         
  13   9   5        189.38        265.04        28.02 o                         
  14   9   5        437.00        372.13        30.46 o                         
 -14  10   5        126.03        128.56        13.23 o                         
 -13  10   5         62.69         48.94        10.50 o                         
 -12  10   5        154.06        133.26        16.90 o                         
 -11  10   5         50.73         61.89        13.59 o                         
 -10  10   5        259.60        247.86        26.33 o                         
  -9  10   5        282.86        360.85        31.83 o                         
  -8  10   5       1553.38       1708.57        69.77 o                         
  -7  10   5        473.70        522.13        37.49 o                         
  -6  10   5        113.45        102.41        13.14 o                         
  -5  10   5        407.54        450.20        21.82 o                         
  -4  10   5        423.05        409.35        23.70 o                         
  -3  10   5         70.09         81.60        10.07 o                         
  -2  10   5        261.62        248.07        14.83 o                         
  -1  10   5       3911.75       4053.57        83.81 o                         
   0  10   5        145.16        103.13         9.00 o                         
   1  10   5       3894.80       4171.87        82.48 o                         
   2  10   5        270.31        271.51        14.05 o                         
   3  10   5         65.78         67.77         7.86 o                         
   4  10   5        417.35        379.23        21.97 o                         
   5  10   5        400.45        426.83        25.94 o                         
   6  10   5        117.89         91.05        12.15 o                         
   7  10   5        486.56        525.03        33.49 o                         
   8  10   5       1562.59       1050.66       780.89 o                         
   9  10   5        283.58        340.70        21.43 o                         
  10  10   5        258.79        236.43        22.13 o                         
  11  10   5         47.54         51.75        11.30 o                         
  12  10   5        153.77        117.06        19.74 o                         
  13  10   5         60.25         47.10        12.50 o                         
  14  10   5        127.56        139.24        17.02 o                         
 -13  11   5        107.51        104.76        12.49 o                         
 -12  11   5       1441.85       1649.99        58.64 o                         
 -11  11   5         92.12        111.84        15.75 o                         
 -10  11   5       2078.88       2291.17       169.94 o                         
  -9  11   5        908.00       1111.28        53.08 o                         
  -8  11   5       2579.08       2917.41        94.74 o                         
  -7  11   5       1228.99       1293.61        61.75 o                         
  -6  11   5       3208.04       3417.48       181.93 o                         
  -5  11   5        220.37        267.65        27.53 o                         
  -4  11   5       1328.54       1361.45       174.03 o                         
  -3  11   5        368.50        349.62        20.40 o                         
  -2  11   5       6452.48       6315.32       135.23 o                         
  -1  11   5         66.76         75.76        13.67 o                         
   0  11   5          1.73          6.09         5.29 o                         
   1  11   5         71.24         83.18        10.46 o                         
   2  11   5       6395.77       6329.11       125.31 o                         
   3  11   5        357.51        326.94        20.65 o                         
   4  11   5       1313.03       1362.08        72.29 o                         
   5  11   5        215.60        245.34        27.51 o                         
   6  11   5       3179.43       3250.06        77.91 o                         
   7  11   5       1237.41       1243.48        54.22 o                         
   8  11   5       2584.51       2776.08       102.72 o                         
   9  11   5        896.78       1059.15        38.60 o                         
  10  11   5       2092.76       2390.84        78.20 o                         
  11  11   5         92.03        106.42        14.85 o                         
  12  11   5       1444.35       1732.14        77.94 o                         
  13  11   5        111.88        123.35        16.74 o                         
 -12  12   5        322.93        316.66        30.18 o                         
 -11  12   5        155.28        157.58        24.82 o                         
 -10  12   5         95.28         93.64        15.70 o                         
  -9  12   5          5.83         16.27        13.82 o                         
  -8  12   5       1645.90       1692.16       175.96 o                         
  -7  12   5        181.40        169.96        34.08 o                         
  -6  12   5        875.72        952.08        66.24 o                         
  -5  12   5         90.29        101.75        18.18 o                         
  -4  12   5        526.42        537.17        25.76 o                         
  -3  12   5         22.64         29.81         7.92 o                         
  -2  12   5       2515.21       2584.72        84.76 o                         
  -1  12   5        284.27        310.41        22.59 o                         
   0  12   5         45.32         48.82        10.17 o                         
   1  12   5        285.75        314.56        17.53 o                         
   2  12   5       2517.73       2540.23        61.27 o                         
   3  12   5         23.49         23.17         6.84 o                         
   4  12   5        536.54        546.64        32.98 o                         
   5  12   5         90.08        100.05        13.69 o                         
   6  12   5        872.39        908.18        36.98 o                         
   7  12   5        179.90        181.22        16.73 o                         
   8  12   5       1626.61       1776.35        65.46 o                         
   9  12   5          5.80          9.39         6.50 o                         
  10  12   5         95.60         74.99        12.82 o                         
  11  12   5        157.56        169.14        21.62 o                         
  12  12   5        322.81        366.49        28.77 o                         
 -11  13   5        907.24        911.53        53.97 o                         
 -10  13   5        397.09        358.52        70.89 o                         
  -9  13   5        310.02        327.59        54.34 o                         
  -8  13   5        322.20        367.56        85.70 o                         
  -7  13   5       1235.28       1296.10       100.55 o                         
  -6  13   5       2502.78       3000.14       260.44 o                         
  -5  13   5        241.39        239.27        26.63 o                         
  -4  13   5        452.17        489.04        28.14 o                         
  -3  13   5       5116.31       5237.79       119.01 o                         
  -2  13   5       3219.51       3363.47        87.56 o                         
  -1  13   5        107.27        154.57        26.98 o                         
   0  13   5        355.12        311.06        27.39 o                         
   1  13   5        121.98         93.48        16.17 o                         
   2  13   5       3267.36       3352.78        74.84 o                         
   3  13   5       5112.75       5104.83        99.76 o                         
   4  13   5        444.51        483.46        35.48 o                         
   5  13   5        235.07        237.54        17.28 o                         
   6  13   5       2506.40       2713.45        62.90 o                         
   7  13   5       1215.60       1318.61        47.42 o                         
   8  13   5        315.91        356.42        25.20 o                         
   9  13   5        307.88        357.91        26.10 o                         
  10  13   5        394.45        366.12        31.68 o                         
  11  13   5        911.49       1000.66        50.96 o                         
  12  13   5         29.26         48.51         9.97 o                         
 -10  14   5        424.09        302.75        32.16 o                         
  -9  14   5        129.52         87.25        15.47 o                         
  -8  14   5        373.53        279.52        36.67 o                         
  -7  14   5        553.02        499.91        50.96 o                         
  -6  14   5         65.46         99.21        18.32 o                         
  -5  14   5         24.02         27.27        11.61 o                         
  -4  14   5         28.90         29.41         7.48 o                         
  -3  14   5          9.25          9.19         6.93 o                         
  -2  14   5         17.53         21.73         8.45 o                         
  -1  14   5        479.67        579.81        30.91 o                         
   0  14   5         37.07         33.58        12.05 o                         
   1  14   5        477.94        521.16        29.06 o                         
   2  14   5         16.55         24.30         7.00 o                         
   3  14   5         11.34         13.40         6.42 o                         
   4  14   5         29.44         21.62         7.29 o                         
   5  14   5         23.29         48.82         9.83 o                         
   6  14   5         66.75         95.89        10.60 o                         
   7  14   5        552.61        609.57        24.37 o                         
   8  14   5        375.94        384.77        19.99 o                         
   9  14   5        128.18         59.55        58.39 o                         
  10  14   5        419.84        437.67        30.93 o                         
  -9  15   5          1.83         -1.23         5.27 o                         
  -8  15   5        156.40        174.81        18.33 o                         
  -7  15   5        906.46        779.62        43.95 o                         
  -6  15   5        106.71        107.28        23.60 o                         
  -5  15   5        819.82        733.08        59.42 o                         
  -4  15   5        317.02        273.22        35.92 o                         
  -3  15   5       3623.95       3583.23       143.76 o                         
  -2  15   5        572.85        624.74        35.85 o                         
  -1  15   5        905.54       1005.12        47.67 o                         
   0  15   5        917.30       1001.31        39.35 o                         
   1  15   5        924.86        987.31        39.14 o                         
   2  15   5        571.01        605.69        34.62 o                         
   3  15   5       3624.10       3708.39       123.07 o                         
   4  15   5        308.31        344.85        25.19 o                         
   5  15   5        816.34        910.97        40.76 o                         
   6  15   5        108.25        120.34        14.52 o                         
   7  15   5        903.27        947.73        31.26 o                         
   8  15   5        156.62        229.50        23.04 o                         
   9  15   5          1.61          5.51         4.99 o                         
  -7  16   5        408.64        325.32        22.50 o                         
  -6  16   5        344.16        296.25        22.68 o                         
  -5  16   5        178.96        157.90        17.55 o                         
  -4  16   5        170.30        147.61        24.16 o                         
  -3  16   5         12.19          4.38         6.73 o                         
   1  16   5        235.37        245.11        31.59 o                         
   2  16   5         85.12        110.66        22.47 o                         
   3  16   5         13.10          7.18         5.76 o                         
   4  16   5        168.89        101.33        87.16 o                         
   5  16   5        177.44        122.25       114.09 o                         
   6  16   5        341.81        351.85        21.12 o                         
   7  16   5        405.69        445.77        22.37 o                         
  -5  17   5        380.65        311.49        29.05 o                         
  -4  17   5        147.02        111.79        17.96 o                         
  -3  17   5         36.75         73.63        41.79 o                         
   3  17   5         37.33         35.54        10.81 o                         
   4  17   5        141.56        140.00        18.62 o                         
   5  17   5        380.47        456.09        32.81 o                         
   0   0   6       7229.16       7173.04       151.64 o                         
   1   0   6        653.90        667.77        17.82 o                         
   2   0   6      11260.93       9067.56      4287.71 o                         
   3   0   6       2873.83       2397.31        61.88 o                         
   4   0   6         17.74         46.31         9.31 o                         
   5   0   6        273.10        274.33        19.07 o                         
   6   0   6        481.61        588.38        49.74 o                         
   7   0   6       1524.81       1297.73        34.73 o                         
   8   0   6       2460.26       2590.92        69.31 o                         
   9   0   6       1431.24       1184.31        35.03 o                         
  10   0   6         20.09         72.12        11.64 o                         
  11   0   6        157.66        105.72        21.01 o                         
  12   0   6        625.20        713.80        37.47 o                         
  13   0   6         33.50         29.24        13.82 o                         
  17   0   6         55.88         43.86         7.13 o                         
 -17   1   6        302.12        318.26        25.20 o                         
 -11   1   6        609.34        493.69        27.90 o                         
 -10   1   6       1105.82       1085.69        32.56 o                         
  -9   1   6       7963.94       7500.37       150.27 o                         
  -8   1   6      11913.82      11895.18       188.57 o                         
  -7   1   6       1498.71       1205.66        39.65 o                         
  -6   1   6        764.93        660.06        62.15 o                         
  -5   1   6       4786.25       4644.04       296.92 o                         
  -4   1   6      17970.40      17855.57       346.33 o                         
  -3   1   6       5314.58       5828.00       102.87 o                         
  -2   1   6       2423.42       2506.71        62.15 o                         
  -1   1   6       2435.29       2381.14        42.79 o                         
   0   1   6      15280.49      17115.77       213.35 o                         
   1   1   6       2424.99       2442.32        72.21 o                         
   2   1   6       2419.30       1495.14      1299.98 o                         
   3   1   6       5351.23       6049.41       134.92 o                         
   4   1   6      17985.14      16875.35       753.10 o                         
   5   1   6       4842.88       4565.82       149.21 o                         
   6   1   6        738.66        629.42        37.00 o                         
   7   1   6       1489.45       1232.15        33.41 o                         
   8   1   6      11929.72      11828.99       137.91 o                         
   9   1   6       8017.39       7490.14       109.88 o                         
  10   1   6       1073.44       1029.97        45.58 o                         
  11   1   6        613.51        504.40        38.74 o                         
  12   1   6       2243.98       2109.73        99.38 o                         
  13   1   6        795.77        829.16        40.87 o                         
  14   1   6       2186.52        999.78       953.42 o                         
  15   1   6        277.64        247.74        27.64 o                         
  16   1   6         13.77         23.88         9.40 o                         
  17   1   6        308.31        318.73        26.04 o                         
 -17   2   6        107.67         91.67        13.26 o                         
 -16   2   6        120.07        140.84        19.46 o                         
 -14   2   6         17.35         -1.50         9.40 o                         
 -11   2   6        517.40        506.24        77.00 o                         
 -10   2   6        149.50        138.27        14.60 o                         
  -9   2   6        183.99        163.42        12.12 o                         
  -8   2   6        829.03        883.39        27.00 o                         
  -7   2   6         13.41         17.64         5.36 o                         
  -6   2   6         25.44         88.11        56.41 o                         
  -5   2   6       2452.26       2572.37        88.45 o                         
  -4   2   6       3245.77       3947.61        79.29 o                         
  -3   2   6       3988.01       3952.71        89.31 o                         
  -2   2   6       2591.30       2609.70        55.20 o                         
  -1   2   6       2112.02       2320.60        40.69 o                         
   0   2   6        130.37        201.06         7.33 o                         
   1   2   6       2116.14       2263.95        49.36 o                         
   2   2   6       2591.45       2580.41        65.66 o                         
   3   2   6       3989.91       3923.21        66.05 o                         
   4   2   6       3243.25       4038.22        93.36 o                         
   5   2   6       2446.97       2402.62       134.50 o                         
   6   2   6         25.47         40.95         8.93 o                         
   7   2   6         12.99         14.49         4.45 o                         
   8   2   6        833.69        908.26        22.74 o                         
   9   2   6        184.51        174.58        10.11 o                         
  10   2   6        148.46        124.21        10.28 o                         
  11   2   6        518.84        512.68        24.32 o                         
  12   2   6        379.75        186.98       200.45 o                         
  13   2   6        655.94        510.06        44.47 o                         
  14   2   6         17.78         14.14        10.77 o                         
  15   2   6        615.37        521.72        41.28 o                         
  16   2   6        119.67        105.77        17.21 o                         
 -16   3   6          4.47          7.90         7.90 o                         
 -15   3   6        407.77        207.17       199.09 o                         
 -11   3   6        227.68        194.10        18.52 o                         
 -10   3   6        890.14        838.84        37.86 o                         
  -9   3   6       7454.32       6837.21       165.33 o                         
  -8   3   6       2389.62       2126.66        59.41 o                         
  -7   3   6       6550.23       6677.49       123.27 o                         
  -6   3   6       4756.73       4796.47       112.02 o                         
  -5   3   6      11245.16      12298.06       244.01 o                         
  -4   3   6       2461.78       2518.06        95.96 o                         
  -3   3   6      18609.87      19957.16       262.02 o                         
  -2   3   6      24397.30      25846.39       318.66 o                         
  -1   3   6      27235.08      29325.91       360.64 o                         
   0   3   6         30.27         48.84        12.20 o                         
   1   3   6      27295.77      29020.67       460.84 o                         
   2   3   6      24244.71      25862.30       412.45 o                         
   3   3   6      18704.90      20329.94       292.45 o                         
   4   3   6       2469.04       2479.41        63.90 o                         
   5   3   6      11250.26      10905.42       625.47 o                         
   6   3   6       4763.10       4329.81       145.03 o                         
   7   3   6       6531.93       6605.82       151.20 o                         
   8   3   6       2410.68       2168.49        54.20 o                         
   9   3   6       7433.57       6933.95        98.03 o                         
  10   3   6        909.80        895.42        31.21 o                         
  11   3   6        227.00        221.42        17.09 o                         
  12   3   6        751.42        931.52        43.41 o                         
  13   3   6       1815.43       1859.54        92.99 o                         
  14   3   6         32.87         24.24         9.19 o                         
  15   3   6        408.98        194.21       190.34 o                         
  16   3   6          4.22          5.17         7.15 o                         
 -16   4   6        118.30        147.80        18.33 o                         
 -15   4   6        425.62        428.83        35.63 o                         
 -14   4   6         14.01         16.29         6.56 o                         
 -13   4   6        265.20        103.91       131.96 o                         
 -12   4   6       1266.61       1328.04        87.63 o                         
 -11   4   6         24.79         46.82        18.43 o                         
 -10   4   6       1115.75       1208.75        59.27 o                         
  -9   4   6        105.40        103.87        17.12 o                         
  -8   4   6        493.10        580.01        53.31 o                         
  -7   4   6       1117.53       1005.25        30.65 o                         
  -6   4   6       1022.97       1053.04        76.06 o                         
  -5   4   6        898.68       1094.48        46.28 o                         
  -4   4   6         26.72         25.94         4.41 o                         
  -3   4   6        605.43        496.69        17.80 o                         
  -2   4   6       1017.60        954.90        38.83 o                         
  -1   4   6        684.98        707.83        22.54 o                         
   0   4   6       8941.54       8676.25       219.87 o                         
   1   4   6        689.72        750.95        23.51 o                         
   2   4   6       1014.58        943.39        33.97 o                         
   3   4   6        604.89        549.75        20.09 o                         
   4   4   6         26.73         30.40        15.37 o                         
   5   4   6        899.37       1199.84        42.41 o                         
   6   4   6       1024.02       1032.23        32.10 o                         
   7   4   6       1113.98        914.53        34.14 o                         
   8   4   6        491.09        518.04        23.68 o                         
   9   4   6        105.93        128.05        14.77 o                         
  10   4   6       1123.99       1222.75        49.13 o                         
  11   4   6         23.99         39.58        10.40 o                         
  12   4   6       1261.13       1307.09        52.79 o                         
  13   4   6        266.55        271.85        22.61 o                         
  14   4   6         14.80         24.63        11.94 o                         
  15   4   6        424.61        420.90        25.56 o                         
  16   4   6        117.81        153.91        19.84 o                         
 -16   5   6        514.97        534.88        34.22 o                         
 -15   5   6        134.57        149.30        15.69 o                         
 -14   5   6        612.31        642.50        35.39 o                         
 -13   5   6       1140.35       1070.80        66.99 o                         
 -12   5   6       1866.37       1796.81        77.00 o                         
 -11   5   6        580.51        221.94       291.84 o                         
 -10   5   6       5000.29       4845.24       143.20 o                         
  -9   5   6       3257.80       3470.08       111.48 o                         
  -8   5   6       3846.28       4187.63       157.34 o                         
  -7   5   6        500.42        496.01        41.70 o                         
  -6   5   6        979.62        990.64        32.37 o                         
  -5   5   6       2114.73       1929.37        57.88 o                         
  -4   5   6       5043.57       4948.75       117.21 o                         
  -3   5   6        733.97        699.77        24.95 o                         
  -2   5   6        479.19        433.22        18.90 o                         
  -1   5   6       1923.93       2028.60        59.59 o                         
   0   5   6      64922.48      66010.77       894.61 o                         
   1   5   6       1863.11       1871.16        46.92 o                         
   2   5   6        492.42        403.30        24.33 o                         
   3   5   6        743.83        684.70        33.72 o                         
   4   5   6       5045.73       5220.59       175.91 o                         
   5   5   6       2152.21       2114.91        81.23 o                         
   6   5   6       1009.37       1024.45        32.84 o                         
   7   5   6        503.83        530.35        30.31 o                         
   8   5   6       3788.83       3974.22        87.02 o                         
   9   5   6       3258.79       3374.60       183.53 o                         
  10   5   6       4979.14       4828.00       125.96 o                         
  11   5   6        592.40        608.17        46.12 o                         
  12   5   6       1857.77       1774.27        63.77 o                         
  13   5   6       1120.66       1089.45        46.72 o                         
  14   5   6        623.52        603.61        46.54 o                         
  15   5   6        128.83        154.13        15.38 o                         
  16   5   6        517.19        554.35        36.57 o                         
 -15   6   6        127.46        131.86        14.15 o                         
 -14   6   6        226.27        241.11        21.04 o                         
 -13   6   6        243.23        220.61        21.89 o                         
 -12   6   6        176.78        168.26        16.66 o                         
 -11   6   6        195.19        156.73        24.22 o                         
 -10   6   6        199.11        211.43        22.32 o                         
  -9   6   6        263.81        320.03        21.17 o                         
  -8   6   6         24.65         27.66         7.29 o                         
  -7   6   6         65.00         70.83         9.69 o                         
  -6   6   6        159.03        180.09        13.91 o                         
  -5   6   6       2223.82       2220.28        56.81 o                         
  -4   6   6       6437.29       6727.66       110.42 o                         
  -3   6   6       2577.40       2909.18        79.02 o                         
  -2   6   6       2085.71       2263.84        96.74 o                         
  -1   6   6        758.23        857.93        24.77 o                         
   0   6   6          8.88         17.56         5.25 o                         
   1   6   6        760.57        840.84        45.41 o                         
   2   6   6       2101.30       2114.63        67.91 o                         
   3   6   6       2578.39       2591.75        78.32 o                         
   4   6   6       6429.33       6978.54       113.37 o                         
   5   6   6       2217.04       2485.24        71.06 o                         
   6   6   6        156.29        149.18        12.35 o                         
   7   6   6         66.05         70.56         7.94 o                         
   8   6   6         24.64         24.47        10.11 o                         
   9   6   6        265.97        292.26        46.54 o                         
  10   6   6        199.54        195.13        19.57 o                         
  11   6   6        195.31        186.00        19.10 o                         
  12   6   6        174.74        230.29        21.05 o                         
  13   6   6        241.09        240.90        30.56 o                         
  14   6   6        224.41        102.79       106.76 o                         
  15   6   6        128.29        117.59        12.83 o                         
 -15   7   6        309.64        172.20       171.92 o                         
 -14   7   6        969.91        902.02        40.37 o                         
 -13   7   6       1928.33       1901.10        67.82 o                         
 -12   7   6       1617.55       1662.39        65.06 o                         
 -11   7   6        173.65        155.23        19.48 o                         
 -10   7   6        601.60        601.23        37.60 o                         
  -9   7   6       1927.18       1994.06        58.79 o                         
  -8   7   6       1428.44       1612.01        59.08 o                         
  -7   7   6         86.99        102.24        13.73 o                         
  -6   7   6       1031.82       1064.73        43.44 o                         
  -5   7   6       9840.49      10032.41       181.93 o                         
  -4   7   6      10942.98      10447.68       215.39 o                         
  -3   7   6       4505.70       4436.08       100.82 o                         
  -2   7   6        241.94        287.82        13.38 o                         
  -1   7   6        115.65        108.24        10.65 o                         
   0   7   6       5181.03       5783.04       110.12 o                         
   1   7   6        134.46        133.18        17.98 o                         
   2   7   6        241.29        276.17        15.91 o                         
   3   7   6       4477.63       4369.48       114.92 o                         
   4   7   6      10947.01      10978.34       236.13 o                         
   5   7   6       9834.07      10243.73       183.07 o                         
   6   7   6       1044.17       1077.73        36.08 o                         
   7   7   6         83.61        102.59        11.36 o                         
   8   7   6       1438.01       1478.83        44.74 o                         
   9   7   6       1925.08       1900.35        66.40 o                         
  10   7   6        577.90        560.64        33.17 o                         
  11   7   6        166.59        132.01        16.85 o                         
  12   7   6       1637.18       1655.86        60.28 o                         
  13   7   6       1942.22       1986.96        65.74 o                         
  14   7   6        972.03        656.12       286.39 o                         
  15   7   6        315.62          6.77         7.90 o                         
 -15   8   6         13.47         17.68         6.53 o                         
 -14   8   6         96.53         28.78        39.77 o                         
 -13   8   6         17.20         23.86        30.42 o                         
 -12   8   6         91.48         86.84        14.56 o                         
 -11   8   6        367.07        396.29        29.80 o                         
 -10   8   6       1107.92       1180.37        54.56 o                         
  -9   8   6        389.15        424.11        31.70 o                         
  -8   8   6        486.79        487.89        30.63 o                         
  -7   8   6        751.16        755.26        37.75 o                         
  -6   8   6         49.18         48.94        10.15 o                         
  -5   8   6        490.23        465.47        27.57 o                         
  -4   8   6       1045.47       1055.60        36.20 o                         
  -3   8   6        272.08        299.14        17.18 o                         
  -2   8   6       1568.08       1302.14        31.37 o                         
  -1   8   6       1616.12       1587.12        48.17 o                         
   0   8   6        177.93        233.64        11.34 o                         
   1   8   6       1626.39       1671.35        46.70 o                         
   2   8   6       1567.39       1339.92        51.92 o                         
   3   8   6        276.13        284.62        13.25 o                         
   4   8   6       1042.21       1029.20        37.11 o                         
   5   8   6        486.94        476.85        30.79 o                         
   6   8   6         48.68        103.13        43.16 o                         
   7   8   6        748.27        751.75        37.14 o                         
   8   8   6        489.74        448.33        23.25 o                         
   9   8   6        389.48        392.23        27.32 o                         
  10   8   6       1108.08       1186.86        50.06 o                         
  11   8   6        360.40        396.49        28.35 o                         
  12   8   6         89.69         98.38        14.09 o                         
  13   8   6         17.40         51.24        14.39 o                         
  14   8   6         97.18         86.88        15.89 o                         
  15   8   6         13.12          1.69         6.11 o                         
 -14   9   6        331.60        376.49        23.18 o                         
 -13   9   6       2830.56       3066.51       196.78 o                         
 -12   9   6        260.00        293.23        25.21 o                         
 -11   9   6        331.41        371.45        27.17 o                         
 -10   9   6       1678.20       1599.88        96.23 o                         
  -9   9   6       2888.44       3043.61        83.30 o                         
  -8   9   6        486.52        579.34        35.48 o                         
  -7   9   6        824.75        763.55        29.49 o                         
  -6   9   6        668.52        613.96        29.64 o                         
  -5   9   6       7178.78       6898.97       471.84 o                         
  -4   9   6        612.32        593.28        27.46 o                         
  -3   9   6       4802.51       4791.82       158.21 o                         
  -2   9   6       1167.87       1282.13        47.44 o                         
  -1   9   6       5072.84       4404.52        97.68 o                         
   0   9   6       2219.18       2237.07        53.84 o                         
   1   9   6       5104.62       4805.98       145.62 o                         
   2   9   6       1193.39       1266.03        30.54 o                         
   3   9   6       4760.97       5054.21        83.15 o                         
   4   9   6        620.47        610.64        35.21 o                         
   5   9   6       7181.96       7217.07       139.53 o                         
   6   9   6        681.84        576.66        28.24 o                         
   7   9   6        828.33        722.64        51.90 o                         
   8   9   6        472.54        508.76        30.84 o                         
   9   9   6       2898.25       3097.88       129.56 o                         
  10   9   6       1681.05       1628.60       132.80 o                         
  11   9   6        328.83        344.62        26.12 o                         
  12   9   6        255.30        291.93        30.65 o                         
  13   9   6       2838.61       3322.97       124.77 o                         
  14   9   6        327.86        370.06        29.80 o                         
 -14  10   6          1.84          6.02         6.68 o                         
 -13  10   6        404.30        416.36        42.03 o                         
 -12  10   6        113.13        100.59        18.24 o                         
 -11  10   6         45.75         57.47        16.41 o                         
 -10  10   6        247.08        225.49        23.61 o                         
  -9  10   6        900.69       1046.20        51.92 o                         
  -8  10   6        734.95        746.84        34.72 o                         
  -7  10   6         94.72        145.88        15.54 o                         
  -6  10   6        275.51        280.66        17.77 o                         
  -5  10   6        450.64        558.43        24.64 o                         
  -4  10   6       1074.90       1132.48        64.03 o                         
  -3  10   6        246.51        240.80        16.62 o                         
  -2  10   6       2434.47       2220.73        56.30 o                         
  -1  10   6        918.01        757.13        26.81 o                         
   0  10   6         90.04        104.35        10.25 o                         
   1  10   6        916.33        821.69        31.23 o                         
   2  10   6       2421.49       2275.88        46.06 o                         
   3  10   6        250.63        257.44        15.29 o                         
   4  10   6       1074.92       1079.83        41.97 o                         
   5  10   6        452.88        586.37        25.25 o                         
   6  10   6        280.98        288.42        24.76 o                         
   7  10   6         97.66        110.85        21.15 o                         
   8  10   6        734.28        758.17        38.11 o                         
   9  10   6        899.28        964.86        46.64 o                         
  10  10   6        252.09        237.94        22.27 o                         
  11  10   6         44.13         48.37        11.07 o                         
  12  10   6        113.97        119.41        19.18 o                         
  13  10   6        404.06        418.49        32.16 o                         
  14  10   6          1.56         -4.70         5.92 o                         
 -13  11   6         51.06         54.87         9.14 o                         
 -12  11   6       1137.56       1192.10        46.39 o                         
 -11  11   6        113.11        132.80        16.62 o                         
 -10  11   6       1480.95       1634.24        95.95 o                         
  -9  11   6       2075.33       2068.85        76.96 o                         
  -8  11   6       6737.29       7578.39       270.22 o                         
  -7  11   6       1246.74       1398.87        60.47 o                         
  -6  11   6       2553.63       2845.08       166.65 o                         
  -5  11   6         89.08         67.92        15.29 o                         
  -4  11   6       3176.55       3332.56       158.19 o                         
  -3  11   6         64.36         49.67         9.39 o                         
  -2  11   6       2938.16       2775.33        97.80 o                         
  -1  11   6        288.82        276.06        23.41 o                         
   0  11   6       1994.81       1721.49        70.23 o                         
   1  11   6        301.28        280.83        18.85 o                         
   2  11   6       2932.68       2915.21       104.42 o                         
   3  11   6         60.05         59.69         9.47 o                         
   4  11   6       3235.12       3418.30        93.94 o                         
   5  11   6         83.09        104.40        12.94 o                         
   6  11   6       2571.09       2658.38       230.07 o                         
   7  11   6       1246.40       1434.66        77.76 o                         
   8  11   6       6744.06       7459.94       147.65 o                         
   9  11   6       2075.53       2091.84       160.96 o                         
  10  11   6       1485.58       1600.36        59.60 o                         
  11  11   6        110.54        130.18        15.54 o                         
  12  11   6       1139.61       1161.62        58.86 o                         
  13  11   6         49.95         48.14        10.91 o                         
 -12  12   6         35.11         28.99         7.34 o                         
 -11  12   6        190.80        181.80        17.35 o                         
 -10  12   6        345.49        324.68        21.02 o                         
  -9  12   6       1475.27       1655.85        63.06 o                         
  -8  12   6         20.08         33.15        11.79 o                         
  -7  12   6         98.00        113.90        18.86 o                         
  -6  12   6         61.22         48.54        14.20 o                         
  -5  12   6       1224.26       1366.26        64.29 o                         
  -4  12   6         12.38         11.60         6.81 o                         
  -3  12   6        252.87        259.13        21.05 o                         
  -2  12   6        467.48        479.77        37.47 o                         
  -1  12   6         11.79          8.10         8.72 o                         
   0  12   6         42.57         48.50        12.42 o                         
   1  12   6         11.70         12.93         9.52 o                         
   2  12   6        459.64        388.17        30.47 o                         
   3  12   6        251.25        228.18        20.94 o                         
   4  12   6         12.37         17.81         9.32 o                         
   5  12   6       1219.62       1355.28       120.53 o                         
   6  12   6         63.60         56.76        10.61 o                         
   7  12   6         98.14        108.89        13.51 o                         
   8  12   6         19.99         40.37         8.70 o                         
   9  12   6       1483.78       1543.00        83.44 o                         
  10  12   6        340.89        361.60        24.63 o                         
  11  12   6        189.07        192.19        17.35 o                         
  12  12   6         34.68         31.31         9.12 o                         
 -11  13   6         19.86         27.87         7.45 o                         
 -10  13   6        206.12        189.04        70.89 o                         
  -9  13   6       3305.62       3361.23       509.07 o                         
  -8  13   6        969.74        965.39       163.69 o                         
  -7  13   6        125.50        197.07        22.73 o                         
  -6  13   6          1.27         17.11        10.53 o                         
  -5  13   6       1765.84       1665.67       107.65 o                         
  -4  13   6       3838.71       4115.01       126.30 o                         
  -3  13   6         54.50         69.41        12.48 o                         
  -2  13   6        167.90        172.12        17.76 o                         
  -1  13   6       2747.05       2836.76        83.80 o                         
   0  13   6       3020.12       2854.01        77.76 o                         
   1  13   6       2777.49       2706.90        75.89 o                         
   2  13   6        164.10        172.86        17.46 o                         
   3  13   6         63.76         81.20        10.55 o                         
   4  13   6       3864.19       4283.35       232.65 o                         
   5  13   6       1783.71       2051.57        70.91 o                         
   6  13   6          1.26         11.24         6.59 o                         
   7  13   6        118.39        178.19        16.07 o                         
   8  13   6        973.91       1052.34        45.39 o                         
   9  13   6       3304.04       3705.27        97.67 o                         
  10  13   6        202.61        182.07        15.81 o                         
  11  13   6         18.56         34.71         7.05 o                         
 -10  14   6        121.76        108.03        18.99 o                         
  -9  14   6         92.81         61.21        16.36 o                         
  -8  14   6         11.63         39.39        16.83 o                         
  -7  14   6        157.59        149.12        28.30 o                         
  -6  14   6         53.81         68.05        14.93 o                         
  -5  14   6         78.26         96.37        25.86 o                         
  -4  14   6         50.84         60.75        14.05 o                         
  -3  14   6         79.04        100.59        17.86 o                         
  -2  14   6         36.01         32.16         9.74 o                         
  -1  14   6        471.07        563.63        30.44 o                         
   0  14   6        197.81        215.43        18.59 o                         
   1  14   6        462.22        519.10        28.93 o                         
   2  14   6         35.54         20.28         8.01 o                         
   3  14   6         81.61         97.49        13.27 o                         
   4  14   6         50.04         42.94         9.21 o                         
   5  14   6         76.26         98.70        12.44 o                         
   6  14   6         53.56         67.01         9.01 o                         
   7  14   6        154.80        160.04        10.89 o                         
   8  14   6         11.22         21.68         6.51 o                         
   9  14   6         92.70         81.15        10.99 o                         
  10  14   6        121.95        148.46        17.02 o                         
  -9  15   6        961.76        721.04        46.92 o                         
  -8  15   6        777.38        675.23        43.81 o                         
  -7  15   6         59.60         62.24        17.86 o                         
  -6  15   6        247.08        225.27        31.40 o                         
  -5  15   6       2397.85       2064.41       105.30 o                         
  -4  15   6         92.65         92.61        24.07 o                         
  -3  15   6       1121.41        731.56       405.56 o                         
  -2  15   6        708.84        740.34        34.26 o                         
  -1  15   6       2446.29       2648.37       125.42 o                         
   0  15   6        699.43        792.76        43.16 o                         
   1  15   6       2481.74       2558.08        86.53 o                         
   2  15   6        699.96        712.81        33.26 o                         
   3  15   6       1131.63       1285.32        48.65 o                         
   4  15   6         84.63        118.38        12.72 o                         
   5  15   6       2399.22       2808.80        86.90 o                         
   6  15   6        243.38        297.21        18.15 o                         
   7  15   6         61.52         -3.85         9.68 o                         
   8  15   6        782.84        549.44       453.37 o                         
  -7  16   6        104.35         86.41        13.30 o                         
  -6  16   6        576.73        509.98        28.92 o                         
  -5  16   6         19.80          9.97        10.06 o                         
  -4  16   6        282.12        242.01        29.90 o                         
  -3  16   6        203.58        199.04        26.89 o                         
   1  16   6         47.61         56.69        16.45 o                         
   2  16   6        576.10        564.31        47.39 o                         
   3  16   6        199.92        251.03        32.06 o                         
   4  16   6        283.10        175.25       164.16 o                         
   5  16   6         19.36          6.17         5.42 o                         
   6  16   6        585.74          2.16         7.99 o                         
   7  16   6        106.90        146.67        18.80 o                         
  -3  17   6        132.04         33.56        38.50 o                         
  -2  17   6        109.88        -13.07        14.76 o                         
  -1  17   6         88.53         -7.99        11.38 o                         
   1  17   6         91.05         -7.99        11.56 o                         
   2  17   6        112.36        -10.81        14.20 o                         
   3  17   6        128.27         86.31        14.67 o                         
   1   0   7       3936.18       3865.99       102.57 o                         
   2   0   7        324.53        243.59        50.11 o                         
   3   0   7        823.14        943.09        34.29 o                         
   4   0   7        186.41        351.27        19.28 o                         
   5   0   7        538.21        474.36        26.11 o                         
   6   0   7       2521.11       2915.43       327.57 o                         
   7   0   7          4.38          9.77         4.15 o                         
   8   0   7        302.35        227.76        13.23 o                         
   9   0   7         29.86         16.58         5.31 o                         
  10   0   7        607.80        550.65        32.68 o                         
  11   0   7        605.11        545.45        25.78 o                         
  12   0   7        190.89        229.88        31.21 o                         
 -16   1   7        447.56        436.26        32.91 o                         
 -11   1   7        949.41        773.80        45.52 o                         
 -10   1   7       5057.34       4386.33       115.23 o                         
  -9   1   7        756.04        722.53        27.23 o                         
  -8   1   7        632.71        675.77        29.87 o                         
  -7   1   7       3785.40       3469.32        62.94 o                         
  -6   1   7       8811.82       8297.64       292.07 o                         
  -5   1   7        780.95        797.57        27.91 o                         
  -4   1   7       1245.31       1110.30        33.08 o                         
  -3   1   7       6817.92       7956.68       166.18 o                         
  -2   1   7       8874.29       9775.48       478.61 o                         
  -1   1   7         19.29         71.48         6.25 o                         
   0   1   7         57.45         97.60         7.06 o                         
   1   1   7         15.32         78.21         7.47 o                         
   2   1   7       8952.82       8893.59       265.70 o                         
   3   1   7       6807.18       8049.99       173.12 o                         
   4   1   7       1228.76       1123.11        33.24 o                         
   5   1   7        774.24        805.00        32.24 o                         
   6   1   7       8777.15       7935.14       380.78 o                         
   7   1   7       3768.05       3519.45        73.29 o                         
   8   1   7        643.55        673.10        22.18 o                         
   9   1   7        754.40        717.46        21.46 o                         
  10   1   7       5058.90       4527.56        96.96 o                         
  11   1   7        959.21        859.41        32.28 o                         
  12   1   7       2604.74       2506.49        79.56 o                         
  13   1   7        849.16        747.26        38.22 o                         
  14   1   7        469.94        415.95        37.14 o                         
  15   1   7        566.71        604.18        42.12 o                         
 -16   2   7         55.15         62.43        21.11 o                         
 -10   2   7       1128.91       1113.17        44.56 o                         
  -9   2   7        200.15        155.82        13.83 o                         
  -8   2   7        384.73        418.47        16.67 o                         
  -7   2   7       1342.77       1278.55        33.83 o                         
  -6   2   7       1642.19       1769.73        49.09 o                         
  -5   2   7        868.08        825.30        23.69 o                         
  -4   2   7       1488.01       1336.81        31.48 o                         
  -3   2   7        341.20        206.33        16.32 o                         
  -2   2   7       1698.73       1516.95        37.93 o                         
  -1   2   7       2654.95       2816.10        57.78 o                         
   0   2   7       2571.42       2206.88        49.59 o                         
   1   2   7       2633.84       2609.63        55.38 o                         
   2   2   7       1684.49       1618.18        49.23 o                         
   3   2   7        331.50        236.27        15.61 o                         
   4   2   7       1495.66       1317.55        36.70 o                         
   5   2   7        855.94        756.75        27.01 o                         
   6   2   7       1633.64       1739.06        59.49 o                         
   7   2   7       1350.30       1306.89        29.15 o                         
   8   2   7        379.84        396.32        15.01 o                         
   9   2   7        202.32        171.46        10.36 o                         
  10   2   7       1131.92       1025.27        27.07 o                         
  11   2   7       3834.29       2860.13      1055.43 o                         
  12   2   7         49.85         48.89        15.33 o                         
  13   2   7        654.90        652.03        35.17 o                         
  14   2   7        688.59        662.23        69.29 o                         
  15   2   7          6.88          3.48         7.90 o                         
  16   2   7         52.57         55.00        12.69 o                         
 -16   3   7         28.28         22.66         8.74 o                         
 -15   3   7       2662.91       2859.54       114.23 o                         
 -10   3   7       1061.49        979.00        68.68 o                         
  -9   3   7        147.64        184.21        15.02 o                         
  -8   3   7        514.73        514.09        23.26 o                         
  -7   3   7       8848.28       8351.05       153.27 o                         
  -6   3   7        182.40        148.84        10.89 o                         
  -5   3   7       4192.38       4439.58        99.64 o                         
  -4   3   7       5689.73       6218.36       175.58 o                         
  -3   3   7      30140.91      29927.87       874.25 o                         
  -2   3   7        359.44        429.44        15.37 o                         
  -1   3   7      10990.37      11031.63       162.96 o                         
   0   3   7       1179.40       1108.45        48.23 o                         
   1   3   7      10994.40      11221.34       247.96 o                         
   2   3   7        353.70        441.13        18.06 o                         
   3   3   7      30238.68      29634.00       412.41 o                         
   4   3   7       5630.56       6247.20       135.92 o                         
   5   3   7       4203.10       4458.18       105.39 o                         
   6   3   7        180.42        148.97        12.19 o                         
   7   3   7       8871.66       8652.07       236.59 o                         
   8   3   7        522.07        545.90        18.82 o                         
   9   3   7        153.61        194.61        10.98 o                         
  10   3   7       1061.35       1010.46        40.75 o                         
  11   3   7       4042.79       4032.46       110.59 o                         
  12   3   7        113.56         52.82        59.94 o                         
  13   3   7        353.06        383.04        37.33 o                         
  14   3   7        173.40        140.63        16.22 o                         
  15   3   7       2670.58       2853.15       113.11 o                         
  16   3   7         27.68         30.84         9.97 o                         
 -16   4   7         82.84        100.98        14.95 o                         
 -15   4   7         10.19         18.90         9.68 o                         
 -14   4   7        302.87        293.46       112.59 o                         
 -13   4   7        138.62        170.84        25.76 o                         
 -12   4   7         74.70         43.25        17.11 o                         
 -11   4   7         51.59         44.47        18.62 o                         
 -10   4   7        757.64        793.18        47.73 o                         
  -9   4   7        881.97        942.45       101.50 o                         
  -8   4   7       1693.13       1827.91        69.61 o                         
  -7   4   7        885.76        922.18        47.06 o                         
  -6   4   7       1384.88       1373.03        34.96 o                         
  -5   4   7       5233.29       5283.07       167.93 o                         
  -4   4   7       4210.96       4351.68       128.53 o                         
  -3   4   7        681.23        720.36        25.55 o                         
  -2   4   7       1482.72       1289.44        50.54 o                         
  -1   4   7       2426.17       2709.63        59.85 o                         
   0   4   7        692.73        508.13        19.97 o                         
   1   4   7       2420.68       2829.85        61.07 o                         
   2   4   7       1506.66       1358.29        42.82 o                         
   3   4   7        692.96        715.82        29.84 o                         
   4   4   7       4191.09       4420.26       107.49 o                         
   5   4   7       5237.92       5872.34       123.08 o                         
   6   4   7       1396.97       1429.35        41.51 o                         
   7   4   7        882.37        899.25        43.47 o                         
   8   4   7       1704.77       1783.93        50.08 o                         
   9   4   7        883.24       1008.40        32.99 o                         
  10   4   7        758.51        739.57        26.71 o                         
  11   4   7         56.43         82.52        13.41 o                         
  12   4   7         71.02         46.53        12.03 o                         
  13   4   7        138.87        141.41        23.32 o                         
  14   4   7        305.60        299.75        22.60 o                         
  15   4   7          8.90         13.04        16.97 o                         
  16   4   7         84.43        103.52        15.51 o                         
 -16   5   7       1035.94       1053.31        49.92 o                         
 -15   5   7        639.33        685.03        43.34 o                         
 -14   5   7       2018.30       2032.12        68.29 o                         
 -13   5   7        606.62        666.07        48.21 o                         
 -12   5   7       1040.50       1059.58        50.14 o                         
 -11   5   7        820.01        767.65        42.52 o                         
 -10   5   7       1207.43       1225.80        68.25 o                         
  -9   5   7        581.30        600.61        31.19 o                         
  -8   5   7       2047.00       2319.04        61.64 o                         
  -7   5   7       2100.94       2146.63        91.79 o                         
  -6   5   7       4885.03       5004.00       102.25 o                         
  -5   5   7        948.12       1032.51        33.84 o                         
  -4   5   7        835.19        821.38        28.84 o                         
  -3   5   7       4066.67       3797.28        95.19 o                         
  -2   5   7      20235.82      21472.35       415.50 o                         
  -1   5   7       7775.33       8183.80       163.68 o                         
   0   5   7          8.69         15.11        10.39 o                         
   1   5   7       7765.58       7896.44       556.18 o                         
   2   5   7      20214.36      19640.51       327.76 o                         
   3   5   7       4056.73       3491.25       109.16 o                         
   4   5   7        864.39        827.62        29.86 o                         
   5   5   7        938.50       1030.06        32.74 o                         
   6   5   7       4884.20       4767.56       127.60 o                         
   7   5   7       2089.20       2225.80        57.15 o                         
   8   5   7       2035.04       2302.67        66.29 o                         
   9   5   7        602.35        582.98        27.36 o                         
  10   5   7       1175.42       1164.91        39.18 o                         
  11   5   7        833.09        746.28        30.52 o                         
  12   5   7       1041.74       1040.48        45.95 o                         
  13   5   7        596.76        468.63       199.14 o                         
  14   5   7       2033.56       1979.70        91.01 o                         
  15   5   7        631.68        717.42        32.10 o                         
 -15   6   7          5.45          2.11         4.92 o                         
 -14   6   7         22.25         26.73         8.83 o                         
 -13   6   7        127.85        134.87        17.00 o                         
 -12   6   7        218.35        223.05        22.63 o                         
 -11   6   7         18.60         21.40        10.27 o                         
 -10   6   7       1219.58       1254.78        50.28 o                         
  -9   6   7        133.65        162.32        14.06 o                         
  -8   6   7        488.72        542.06        27.25 o                         
  -7   6   7        582.27        663.04        25.62 o                         
  -6   6   7       2717.02       2647.70        89.15 o                         
  -5   6   7        903.15        887.20        28.40 o                         
  -4   6   7       1540.25       1420.64        40.97 o                         
  -3   6   7        823.95        805.07        23.28 o                         
  -2   6   7        952.04       1067.49        33.69 o                         
  -1   6   7       2647.89       2374.25        55.41 o                         
   0   6   7        640.38        467.22        33.18 o                         
   1   6   7       2640.92       2217.85        73.69 o                         
   2   6   7        951.74       1060.28        34.13 o                         
   3   6   7        819.22        785.62        29.09 o                         
   4   6   7       1556.75       1389.94        87.91 o                         
   5   6   7        895.22        898.00        28.20 o                         
   6   6   7       2727.75       2751.71        65.84 o                         
   7   6   7        588.99        628.14        35.90 o                         
   8   6   7        494.19        513.03        34.32 o                         
   9   6   7        132.43        161.25        14.93 o                         
  10   6   7       1213.27       1231.43        50.95 o                         
  11   6   7         18.09         29.74         7.96 o                         
  12   6   7        214.16        220.34        20.51 o                         
  13   6   7        125.77        128.79        15.56 o                         
  14   6   7         21.26         39.68        13.63 o                         
  15   6   7          5.18         12.13         8.84 o                         
 -15   7   7       1278.90       1115.20        45.60 o                         
 -14   7   7       1934.68       2066.83        65.79 o                         
 -13   7   7        176.19        145.60        17.09 o                         
 -12   7   7       1714.43       1860.54       107.89 o                         
 -11   7   7       2393.88       2598.07        87.64 o                         
 -10   7   7        399.08        452.90        32.58 o                         
  -9   7   7        580.63        506.29        34.31 o                         
  -8   7   7        695.47        658.33        35.44 o                         
  -7   7   7       4763.30       4733.10       123.37 o                         
  -6   7   7       7880.34       8093.56       154.82 o                         
  -5   7   7       2867.25       2924.77        70.65 o                         
  -4   7   7       3880.93       3866.33        85.34 o                         
  -3   7   7        336.46        308.75        14.44 o                         
  -2   7   7       7461.45       6485.30        94.22 o                         
  -1   7   7       4830.01       4667.99       162.61 o                         
   0   7   7       1201.80       1250.75        40.29 o                         
   1   7   7       4802.36       4603.25       163.84 o                         
   2   7   7       7402.39       6344.82       228.31 o                         
   3   7   7        339.26        333.45        11.81 o                         
   4   7   7       3903.00       3824.11        74.64 o                         
   5   7   7       2885.79       3096.88        87.87 o                         
   6   7   7       7873.06       8548.77       196.18 o                         
   7   7   7       4764.34       4654.66        72.95 o                         
   8   7   7        665.92        640.19        34.15 o                         
   9   7   7        564.29        517.36        31.37 o                         
  10   7   7        387.79        430.43        28.85 o                         
  11   7   7       2394.56       2624.27        65.99 o                         
  12   7   7       1722.61       1807.94        63.21 o                         
  13   7   7        177.29        181.15        17.62 o                         
  15   7   7       1286.18       1175.82        56.69 o                         
 -14   8   7         95.50         69.62        10.74 o                         
 -13   8   7        287.31        266.75        21.63 o                         
 -12   8   7        113.06        124.06        16.87 o                         
 -11   8   7        396.63        371.90        28.68 o                         
 -10   8   7        693.21        735.34        41.78 o                         
  -9   8   7        174.80        177.56        20.91 o                         
  -8   8   7        403.44        392.72        40.33 o                         
  -7   8   7        511.73        605.70        34.16 o                         
  -6   8   7         23.94         26.66         7.80 o                         
  -5   8   7        179.17        200.59        16.01 o                         
  -4   8   7       1242.82       1190.29        48.27 o                         
  -3   8   7       2455.98       2321.58        51.95 o                         
  -2   8   7       1999.31       1934.67        70.06 o                         
  -1   8   7       1424.56       1219.38        28.51 o                         
   0   8   7         23.97         28.32         5.02 o                         
   1   8   7       1408.43       1252.15        48.80 o                         
   2   8   7       1999.97       1855.50        36.17 o                         
   3   8   7       2454.63       2273.76        61.80 o                         
   4   8   7       1236.18       1153.03        53.20 o                         
   5   8   7        182.45        196.94        16.76 o                         
   6   8   7         23.33         30.85        10.67 o                         
   7   8   7        507.56        572.44        26.86 o                         
   8   8   7        401.29        441.43        39.96 o                         
   9   8   7        177.39        170.37        25.57 o                         
  10   8   7        694.00        748.40        53.12 o                         
  11   8   7        400.50        184.24       169.10 o                         
  12   8   7        110.26        181.84        25.20 o                         
  13   8   7        293.42        254.14        27.27 o                         
 -14   9   7        476.98        425.26        34.79 o                         
 -13   9   7        125.47        164.91        24.92 o                         
 -12   9   7        275.83        329.57        24.47 o                         
 -11   9   7       4156.02       4231.41       118.91 o                         
 -10   9   7         42.90         50.81        12.38 o                         
  -9   9   7        956.77       1010.68        50.28 o                         
  -8   9   7        551.82        507.24        46.63 o                         
  -7   9   7       4004.41       3984.89       281.54 o                         
  -6   9   7        695.44        623.72        34.94 o                         
  -5   9   7       1532.51       1384.51        45.86 o                         
  -4   9   7       2390.49       2217.60        89.59 o                         
  -3   9   7      10830.01      10478.92       213.36 o                         
  -2   9   7        513.31        504.93        18.93 o                         
  -1   9   7       3466.96       2920.33        69.76 o                         
   0   9   7        103.26        136.61        10.40 o                         
   1   9   7       3474.80       2932.23       117.08 o                         
   2   9   7        518.70        498.27        22.58 o                         
   3   9   7      10746.04      10389.16       318.58 o                         
   4   9   7       2417.46       2280.49        61.86 o                         
   5   9   7       1514.50       1350.06       100.55 o                         
   6   9   7        699.42        583.66        40.48 o                         
   7   9   7       3980.28       4336.64       115.38 o                         
   8   9   7        547.05        532.16        44.38 o                         
   9   9   7        947.12        965.87        61.30 o                         
  10   9   7         41.63         46.78        11.78 o                         
  11   9   7       4146.37       4523.54        85.65 o                         
  12   9   7        274.63        357.09        32.63 o                         
  13   9   7        125.99        187.85        22.38 o                         
 -13  10   7         53.61         51.24        13.63 o                         
 -12  10   7        180.82        213.61        28.77 o                         
 -11  10   7         23.15         19.93         8.61 o                         
 -10  10   7         37.57         45.47        11.39 o                         
  -9  10   7         73.21         57.82        13.00 o                         
  -8  10   7         58.10         76.43        14.39 o                         
  -7  10   7         96.62        112.39        17.46 o                         
  -6  10   7        367.35        362.53        31.11 o                         
  -5  10   7       1039.73        971.09        45.04 o                         
  -4  10   7        647.74        694.68        40.66 o                         
  -3  10   7        166.96        165.13        14.01 o                         
  -2  10   7       1585.42       1466.11        60.49 o                         
  -1  10   7        155.54        143.81        16.59 o                         
   0  10   7         59.98         77.71        10.00 o                         
   1  10   7        156.86        163.20        14.47 o                         
   2  10   7       1596.92       1527.93        63.72 o                         
   3  10   7        166.75        156.16        12.25 o                         
   4  10   7        643.16        711.07        32.41 o                         
   5  10   7       1043.45       1024.03        46.44 o                         
   6  10   7        371.03        354.22        27.58 o                         
   7  10   7         94.38        128.39        15.85 o                         
   8  10   7         53.68         90.45        19.46 o                         
   9  10   7         73.12         38.84        39.96 o                         
  10  10   7         36.48         55.81        11.93 o                         
  11  10   7         23.81          8.15         7.99 o                         
  12  10   7        187.73        201.30        23.60 o                         
  13  10   7         53.44         77.00        13.92 o                         
 -12  11   7       1220.70       1286.77        67.98 o                         
 -11  11   7        519.99        457.50        41.37 o                         
 -10  11   7       2745.81       2845.34       128.24 o                         
  -9  11   7        958.98       1103.90        74.46 o                         
  -8  11   7        837.31        876.46        66.66 o                         
  -7  11   7        187.25        184.09        35.26 o                         
  -6  11   7       3426.65       2918.68       151.75 o                         
  -5  11   7        290.93        342.80        47.57 o                         
  -4  11   7        881.06        927.10        53.35 o                         
  -3  11   7       1022.30       1149.68        82.46 o                         
  -2  11   7       2587.90       2284.29        81.90 o                         
  -1  11   7       1017.89        913.94        31.40 o                         
   0  11   7        342.61        266.51        18.62 o                         
   1  11   7       1043.94        922.09        34.91 o                         
   2  11   7       2631.65       2437.54       118.00 o                         
   3  11   7       1033.12       1049.74        80.01 o                         
   4  11   7        884.02        939.40        74.56 o                         
   5  11   7        281.66        330.15        27.06 o                         
   6  11   7       3415.49       3235.26       414.96 o                         
   7  11   7        181.46        246.38        24.07 o                         
   8  11   7        819.04        924.45        44.69 o                         
   9  11   7        961.87       1096.80        48.20 o                         
  10  11   7       2731.73       2892.92        98.06 o                         
  11  11   7        514.06        528.87        27.69 o                         
  12  11   7       1229.79       1383.70        63.65 o                         
  13  11   7        239.64        260.72        21.91 o                         
 -11  12   7         86.92         72.67        19.46 o                         
 -10  12   7         21.00         37.98        13.63 o                         
  -9  12   7        124.30        142.25        24.45 o                         
  -8  12   7        143.96        125.79        18.39 o                         
  -7  12   7         14.02         17.28         9.94 o                         
  -6  12   7        230.82        169.52        34.60 o                         
  -5  12   7        262.61        210.79        38.92 o                         
  -4  12   7        373.26        387.47        33.04 o                         
  -3  12   7        141.13        112.97        19.94 o                         
  -2  12   7        197.20        182.87        35.26 o                         
  -1  12   7        490.13        516.88        36.22 o                         
   0  12   7         79.69         53.29        13.01 o                         
   1  12   7        492.19        528.50        35.69 o                         
   2  12   7        194.61        168.95        32.63 o                         
   3  12   7        139.11         55.49        71.46 o                         
   4  12   7        373.02        436.63        52.42 o                         
   5  12   7        257.85        262.09        30.42 o                         
   6  12   7        231.08        195.30        20.39 o                         
   7  12   7         15.87         16.97         7.30 o                         
   8  12   7        143.45        121.42        15.90 o                         
   9  12   7        122.25        132.53        15.77 o                         
  10  12   7         19.19         25.19        10.01 o                         
  11  12   7         85.51         87.65         8.76 o                         
  12  12   7        320.00        323.05        24.45 o                         
 -10  13   7        667.71        505.92        43.44 o                         
  -9  13   7        136.95        105.77        23.22 o                         
  -8  13   7        675.78        592.05        53.97 o                         
  -7  13   7       2491.25       2122.04       116.49 o                         
  -6  13   7        724.48        582.08        59.23 o                         
  -5  13   7         92.53         97.41        27.74 o                         
  -4  13   7         98.81        111.27        18.38 o                         
  -3  13   7        744.26        701.20        42.67 o                         
  -2  13   7       1239.66       1193.32        55.42 o                         
  -1  13   7        604.75        593.21        41.59 o                         
   0  13   7       1637.50       1620.92       122.79 o                         
   1  13   7        596.42        478.46        36.54 o                         
   2  13   7       1222.07       1125.20        53.20 o                         
   3  13   7        731.69        664.93        70.37 o                         
   4  13   7         94.08        132.91        17.62 o                         
   5  13   7         91.54        100.40        14.56 o                         
   6  13   7        718.61        793.55        39.18 o                         
   7  13   7       2507.22       2505.65       132.66 o                         
   8  13   7        683.06        817.42        37.92 o                         
   9  13   7        134.93        150.93        14.63 o                         
  10  13   7        666.34        712.18        30.90 o                         
  11  13   7       2025.10       2166.61        80.48 o                         
  -9  14   7        179.53        115.74        20.78 o                         
  -8  14   7         67.43         53.40        17.30 o                         
  -7  14   7        131.06        106.33        16.70 o                         
  -6  14   7         27.79         31.03        16.27 o                         
  -5  14   7         13.71         16.45        15.98 o                         
  -4  14   7          8.67         10.73         9.81 o                         
  -3  14   7       1353.15       1273.18        59.27 o                         
  -2  14   7        302.59        262.03        26.99 o                         
  -1  14   7        276.33        284.53        27.01 o                         
   0  14   7        166.87        169.92        20.90 o                         
   1  14   7        264.75        260.83        35.30 o                         
   2  14   7        302.86        261.37        26.44 o                         
   3  14   7       1348.74       1219.70        45.09 o                         
   4  14   7          8.88         11.79         8.44 o                         
   5  14   7         12.35          9.55         7.94 o                         
   6  14   7         27.86         15.13         6.65 o                         
   7  14   7        133.56        175.63        23.80 o                         
   8  14   7         66.61         71.74        11.73 o                         
   9  14   7        178.18        166.51        22.09 o                         
  -8  15   7        523.98        438.93        25.98 o                         
  -7  15   7       1076.95        835.94        56.51 o                         
  -6  15   7        219.16        194.06        28.11 o                         
  -5  15   7        310.28        247.69        36.10 o                         
  -4  15   7        290.13        279.52        37.51 o                         
  -3  15   7       1485.80       1658.18       137.60 o                         
  -2  15   7        167.22        182.13        21.12 o                         
  -1  15   7       1532.97       1660.03        92.05 o                         
   0  15   7        112.00        165.48        28.39 o                         
   1  15   7       1526.29       1661.08        64.99 o                         
   2  15   7        175.96        204.54        21.94 o                         
   3  15   7       1485.89       1529.96        83.58 o                         
   4  15   7        286.91        317.87        25.08 o                         
   5  15   7        315.35        331.32        24.95 o                         
   6  15   7        207.87        204.41        19.01 o                         
   8  15   7        520.62         47.86        12.88 o                         
  -6  16   7         47.34         49.83        12.60 o                         
  -5  16   7        209.00        152.88        22.47 o                         
  -4  16   7        192.01        166.04        23.32 o                         
  -2  16   7        227.44         -1.32        11.00 o                         
  -1  16   7          3.85          4.04        11.47 o                         
   1  16   7          4.10          6.08         7.40 o                         
   2  16   7        228.22        137.07       130.03 o                         
   3  16   7        145.14        143.19        23.13 o                         
   4  16   7        194.58        276.04        30.93 o                         
   6  16   7         45.94          1.88         6.58 o                         
  -2  17   7       1287.71       1579.08        70.33 o                         
   2  17   7       1309.93       1499.44        68.73 o                         
   0   0   8      19307.01      18445.88       372.73 o                         
   1   0   8       4886.16       4776.18       360.52 o                         
   2   0   8       8535.83      10962.69       610.80 o                         
   3   0   8        948.30       1085.94       111.18 o                         
   4   0   8         78.57         83.32        11.74 o                         
   5   0   8        216.27        155.71         9.08 o                         
   6   0   8        700.35        674.65        21.56 o                         
   7   0   8       2772.76       2703.68        52.79 o                         
   8   0   8       1806.47       1703.49        37.19 o                         
   9   0   8        155.14        164.91        14.44 o                         
  10   0   8       4419.19       4291.58       119.06 o                         
  11   0   8        332.86        385.48        39.68 o                         
  12   0   8        132.24         13.82        13.35 o                         
  16   0   8         91.60         76.63        13.44 o                         
 -16   1   8        352.33        382.95        29.24 o                         
 -15   1   8        223.43        206.00        24.45 o                         
 -10   1   8        750.47        788.78        27.45 o                         
  -9   1   8       5021.65       4664.46       137.98 o                         
  -8   1   8       2721.37       2745.32        46.59 o                         
  -7   1   8       5682.99       5196.28        77.49 o                         
  -6   1   8       3019.88       2972.96        59.84 o                         
  -5   1   8       2958.28       2770.16        74.30 o                         
  -4   1   8       5353.25       5311.88       115.41 o                         
  -3   1   8        715.29       1023.00        41.46 o                         
  -2   1   8       3197.68       3633.51       283.90 o                         
  -1   1   8      10067.52      11524.33       235.85 o                         
   0   1   8      12056.07      14516.78       381.91 o                         
   1   1   8      10044.31      11726.00       605.77 o                         
   2   1   8       3206.45       3917.06       267.16 o                         
   3   1   8        686.74        985.62        53.22 o                         
   4   1   8       5352.20       5354.85       105.56 o                         
   5   1   8       2982.39       2870.80        60.64 o                         
   6   1   8       3017.33       2977.24        59.76 o                         
   7   1   8       5683.99       5191.83        99.45 o                         
   8   1   8       2704.15       2711.31        68.24 o                         
   9   1   8       5042.74       4678.60       117.04 o                         
  10   1   8        742.24        844.32        28.34 o                         
  12   1   8        951.77        953.56        63.75 o                         
  13   1   8         84.70         -3.29        11.38 o                         
  16   1   8        348.35        399.49        29.43 o                         
 -16   2   8         11.22          7.96         5.08 o                         
 -15   2   8         39.89         26.89        10.72 o                         
 -14   2   8        135.03        170.74        24.54 o                         
 -10   2   8       1298.41       1146.90        45.11 o                         
  -9   2   8       1179.73       1034.05        29.36 o                         
  -8   2   8       1984.39       1749.44        38.35 o                         
  -7   2   8       2180.86       1937.58        36.24 o                         
  -6   2   8        145.17        173.31         9.68 o                         
  -5   2   8        361.04        390.03        13.93 o                         
  -4   2   8        557.70        478.04        19.12 o                         
  -3   2   8        585.26        633.13        25.47 o                         
  -2   2   8       1065.93        994.96        31.39 o                         
  -1   2   8       2829.63       2818.30        62.32 o                         
   0   2   8       6858.19       7396.92       164.91 o                         
   1   2   8       2850.18       2977.46        65.05 o                         
   2   2   8       1079.94       1001.09        30.57 o                         
   3   2   8        609.14        641.77        29.75 o                         
   4   2   8        577.87        466.02        25.40 o                         
   5   2   8        363.59        378.51        20.54 o                         
   6   2   8        149.46        160.68         9.92 o                         
   7   2   8       2160.41       2005.10        49.23 o                         
   8   2   8       1979.65       1915.97        40.15 o                         
   9   2   8       1177.58       1062.65        32.47 o                         
  10   2   8       1278.37       1161.86        31.24 o                         
  11   2   8         95.26        116.96        21.72 o                         
  12   2   8        115.76         50.85        52.93 o                         
  13   2   8        520.88        574.52        32.37 o                         
  14   2   8        132.40        156.26        22.75 o                         
  15   2   8         37.71         30.84        10.53 o                         
 -16   3   8         98.28        207.03        20.78 o                         
 -15   3   8         28.24         38.20         9.01 o                         
 -14   3   8       1043.30        995.58        59.70 o                         
 -13   3   8       1746.84       1900.44        92.70 o                         
 -10   3   8        689.46        534.93        30.17 o                         
  -9   3   8       6224.96       6246.64       196.14 o                         
  -8   3   8       2423.20       2257.02        50.06 o                         
  -7   3   8         99.95         97.47         8.43 o                         
  -6   3   8        829.53        882.72        26.53 o                         
  -5   3   8       7541.54       7465.12       119.78 o                         
  -4   3   8        240.63        175.26         9.79 o                         
  -3   3   8       2653.08       2544.24        56.74 o                         
  -2   3   8       4221.37       4094.56       106.17 o                         
  -1   3   8      19569.13      20194.41      1192.37 o                         
   0   3   8        820.84        756.49        29.34 o                         
   1   3   8      19560.55      20440.83       348.65 o                         
   2   3   8       4166.83       4146.16        83.94 o                         
   3   3   8       2732.34       2545.14        51.62 o                         
   4   3   8        240.51        173.30        12.97 o                         
   5   3   8       7597.59       7748.49       140.03 o                         
   6   3   8        855.12        941.65        26.46 o                         
   7   3   8        106.54         95.66         7.64 o                         
   8   3   8       2434.01       2415.12        77.90 o                         
   9   3   8       6184.09       6472.20       211.71 o                         
  10   3   8        685.80        542.96        20.81 o                         
  11   3   8         65.37         57.31         9.22 o                         
  12   3   8        118.03        102.58        20.40 o                         
  13   3   8       1711.08       1744.82        61.61 o                         
  14   3   8       1049.87        983.21        41.78 o                         
  15   3   8         28.05         41.09        11.85 o                         
 -16   4   8        192.58        202.71        19.65 o                         
 -15   4   8        200.06        226.40        24.16 o                         
 -14   4   8        167.58        175.90        30.70 o                         
 -13   4   8         68.51         68.45        17.49 o                         
 -12   4   8        285.56        360.10        36.95 o                         
 -11   4   8        134.22        121.00        22.75 o                         
 -10   4   8        447.06        401.17        25.49 o                         
  -9   4   8        212.22        208.91        15.73 o                         
  -8   4   8        330.50        290.93        20.52 o                         
  -7   4   8        433.49        445.62        24.57 o                         
  -6   4   8        172.64        196.07        13.09 o                         
  -5   4   8       1110.84       1145.84        36.51 o                         
  -4   4   8       2296.89       2388.94        68.52 o                         
  -3   4   8        431.11        466.82        20.50 o                         
  -2   4   8       2227.55       2164.81        97.26 o                         
  -1   4   8       2269.30       2069.77        95.43 o                         
   0   4   8       4298.85       4171.74       105.21 o                         
   1   4   8       2266.45       2311.32        54.72 o                         
   2   4   8       2211.32       2252.19        54.20 o                         
   3   4   8        440.86        447.29        24.55 o                         
   4   4   8       2291.61       2521.86        72.70 o                         
   5   4   8       1099.95       1228.08        37.69 o                         
   6   4   8        175.82        207.15        20.78 o                         
   7   4   8        428.53        459.32        24.50 o                         
   8   4   8        345.53        384.36        27.35 o                         
   9   4   8        215.88        242.15        14.98 o                         
  10   4   8        451.09        429.19        22.85 o                         
  11   4   8        135.48        142.05        13.91 o                         
  12   4   8        289.73        173.17       165.90 o                         
  13   4   8         69.19         72.02        17.77 o                         
  14   4   8        160.84        209.81        18.38 o                         
  15   4   8        200.37        205.91        23.13 o                         
 -15   5   8        774.52        894.23        48.98 o                         
 -14   5   8       1880.68       1745.40        81.33 o                         
 -13   5   8        626.04        677.51        48.38 o                         
 -12   5   8        146.68        188.42        19.43 o                         
 -11   5   8       1686.62       1792.91        68.85 o                         
 -10   5   8        514.01        545.09        33.92 o                         
  -9   5   8         40.16         51.69         8.62 o                         
  -8   5   8       1643.67       1764.30        55.49 o                         
  -7   5   8       1381.53       1378.27        39.26 o                         
  -6   5   8       1775.66       1793.11        52.78 o                         
  -5   5   8        854.24        844.84        31.08 o                         
  -4   5   8      11185.10      11072.06       170.92 o                         
  -3   5   8       5608.96       5152.23       173.90 o                         
  -2   5   8        373.91        323.83        17.73 o                         
  -1   5   8        974.03        903.85       117.85 o                         
   0   5   8       3576.75       3793.38       409.88 o                         
   1   5   8        965.38        978.61        40.01 o                         
   2   5   8        370.48        370.59        20.36 o                         
   3   5   8       5610.07       5051.92       109.18 o                         
   4   5   8      11113.22      12056.82       367.43 o                         
   5   5   8        864.97        883.51        56.69 o                         
   6   5   8       1749.99       1826.94        53.54 o                         
   7   5   8       1415.85       1399.80        54.77 o                         
   8   5   8       1642.61       1791.50        57.23 o                         
   9   5   8         44.75         26.67        10.53 o                         
  10   5   8        490.32        542.10        31.07 o                         
  11   5   8       1723.83       1798.95        55.26 o                         
  12   5   8        143.52        212.38        20.01 o                         
  13   5   8        627.37        732.14        51.52 o                         
  14   5   8       1894.94       1839.50        59.87 o                         
 -15   6   8         22.55         24.82         8.93 o                         
 -14   6   8        569.72        693.45        33.56 o                         
 -13   6   8         22.35         27.45        12.74 o                         
 -12   6   8         79.32         72.34        13.82 o                         
 -11   6   8        599.67        600.71        44.90 o                         
 -10   6   8       1142.75        916.96        41.21 o                         
  -9   6   8        668.24        738.86        30.76 o                         
  -8   6   8       2609.31       2852.51        71.85 o                         
  -7   6   8       3756.76       3718.70        68.46 o                         
  -6   6   8       1166.01       1173.95        52.75 o                         
  -5   6   8        445.70        420.89        22.03 o                         
  -4   6   8       2665.78       2608.57        66.76 o                         
  -3   6   8       1583.31       1842.39        50.74 o                         
  -2   6   8        175.24        242.38        30.05 o                         
  -1   6   8        838.22        771.43        19.08 o                         
   0   6   8       1216.25        884.98        47.76 o                         
   1   6   8        829.82        762.69        23.09 o                         
   2   6   8        178.45        215.65        27.71 o                         
   3   6   8       1564.29       1755.62        88.09 o                         
   4   6   8       2663.60       2628.96        76.30 o                         
   5   6   8        449.33        398.11        29.29 o                         
   6   6   8       1151.47       1243.89        73.90 o                         
   7   6   8       3782.35       3927.97       110.69 o                         
   8   6   8       2597.39       2851.00        71.45 o                         
   9   6   8        661.70        705.91        42.12 o                         
  10   6   8       1148.79       1055.50        37.49 o                         
  11   6   8        588.31        655.57        28.51 o                         
  12   6   8         87.74         94.96        10.90 o                         
  13   6   8         23.83          4.28        13.40 o                         
  14   6   8        566.03         92.42        17.86 o                         
  15   6   8         24.67         -2.73         7.24 o                         
 -14   7   8        332.12        390.17        23.50 o                         
 -13   7   8       1251.62       1289.89        50.91 o                         
 -12   7   8       1160.99       1186.12        51.63 o                         
 -11   7   8       1238.89       1271.31        76.02 o                         
 -10   7   8       1089.15       1039.21        52.43 o                         
  -9   7   8       1058.36       1046.19        42.91 o                         
  -8   7   8        651.38        676.45        40.47 o                         
  -7   7   8        783.76        700.84        27.72 o                         
  -6   7   8       2360.34       2280.18        61.83 o                         
  -5   7   8       1305.77       1329.95        51.94 o                         
  -4   7   8       1343.95       1267.31        41.60 o                         
  -3   7   8       5171.27       5314.10       122.39 o                         
  -2   7   8        182.65        198.98         9.93 o                         
  -1   7   8       2166.12       1644.95        37.12 o                         
   0   7   8       7157.65       6796.82       232.62 o                         
   1   7   8       2199.27       1687.89        39.01 o                         
   2   7   8        193.45        212.62        11.17 o                         
   3   7   8       5196.61       5406.59       224.16 o                         
   4   7   8       1301.76       1297.58        37.27 o                         
   5   7   8       1248.53       1196.00        54.06 o                         
   6   7   8       2370.19       2513.92       118.18 o                         
   7   7   8        777.59        693.59        56.88 o                         
   8   7   8        683.97        738.95        38.96 o                         
   9   7   8       1057.97       1029.15        62.90 o                         
  10   7   8       1103.46        562.79       532.86 o                         
  11   7   8       1224.65       1390.14        52.75 o                         
  12   7   8       1167.45       1301.71        48.88 o                         
  14   7   8        322.22          3.10         7.24 o                         
  15   7   8        239.77         12.79         8.46 o                         
 -14   8   8        285.15        300.59        19.40 o                         
 -13   8   8        829.36        825.53        37.54 o                         
 -12   8   8         37.16         45.07        10.72 o                         
 -11   8   8        209.34        279.85        24.42 o                         
 -10   8   8        539.62        567.59        36.41 o                         
  -9   8   8        251.81        320.12        27.58 o                         
  -8   8   8        109.38        132.19        24.16 o                         
  -7   8   8       1781.47       1955.82        57.61 o                         
  -6   8   8        110.10        107.91        12.64 o                         
  -5   8   8       2029.86       1946.98        56.62 o                         
  -4   8   8        390.23        409.46        25.70 o                         
  -3   8   8        772.38        729.01        26.80 o                         
  -2   8   8        742.29        817.31        27.72 o                         
  -1   8   8       2276.88       1886.31        60.92 o                         
   0   8   8       1402.88       1208.43        32.80 o                         
   1   8   8       2290.29       1960.02        38.82 o                         
   2   8   8        732.19        822.43        28.33 o                         
   3   8   8        787.37        738.61        31.48 o                         
   4   8   8        387.65        452.60        34.64 o                         
   5   8   8       2058.96       1989.11        56.92 o                         
   6   8   8        109.43         88.11        21.01 o                         
   7   8   8       1785.30       1956.66       103.61 o                         
   8   8   8        104.93        150.71        23.22 o                         
   9   8   8        240.93        319.11        33.57 o                         
  10   8   8        529.13        585.47        46.07 o                         
  11   8   8        204.51        248.73        20.57 o                         
  12   8   8         37.86         40.97         9.30 o                         
  13   8   8        824.86        525.01        38.17 o                         
 -13   9   8       1359.03       1423.55        49.34 o                         
 -12   9   8        207.18        280.90        23.51 o                         
 -11   9   8         88.05         76.21        13.17 o                         
 -10   9   8        233.40        158.11        19.74 o                         
  -9   9   8       1685.84       1647.51        66.36 o                         
  -8   9   8        339.85        270.87        34.69 o                         
  -7   9   8       1084.46        983.68       127.59 o                         
  -6   9   8        929.10        882.00        67.46 o                         
  -5   9   8       5315.75       5792.49       134.10 o                         
  -4   9   8        128.24        176.03        13.94 o                         
  -3   9   8        327.58        344.34        21.51 o                         
  -2   9   8       1141.53       1168.07        40.69 o                         
  -1   9   8       3249.27       2777.71        77.52 o                         
   0   9   8         45.92         71.24         9.35 o                         
   1   9   8       3274.50       2777.20        66.47 o                         
   2   9   8       1170.87       1197.52        45.70 o                         
   3   9   8        312.56        302.27        18.94 o                         
   4   9   8        129.33        145.89        14.28 o                         
   5   9   8       5338.97       5920.58       141.85 o                         
   6   9   8        928.11        836.12        94.44 o                         
   8   9   8        348.16        321.64        34.22 o                         
   9   9   8       1691.26       1750.57        86.40 o                         
  10   9   8        235.13        213.71        27.36 o                         
  11   9   8         88.64         77.90        10.36 o                         
  12   9   8        207.19        265.46        19.11 o                         
  13   9   8       1372.90        437.20        32.91 o                         
 -13  10   8         79.63         77.47        15.04 o                         
 -12  10   8        450.74        457.88        39.58 o                         
 -11  10   8          0.76          0.22         6.84 o                         
 -10  10   8        584.84        617.65        40.71 o                         
  -9  10   8        457.36        503.59        33.66 o                         
  -8  10   8          9.33          3.95         8.27 o                         
  -7  10   8        194.00        187.84        30.60 o                         
  -6  10   8        183.63        185.63        37.94 o                         
  -5  10   8        105.30         96.65        25.20 o                         
  -4  10   8       2572.83       2473.40       128.62 o                         
  -3  10   8        385.38        337.54        23.82 o                         
  -2  10   8        629.13        581.37        28.82 o                         
  -1  10   8        872.60        785.23        32.29 o                         
   0  10   8       4710.32       4340.29        85.93 o                         
   1  10   8        857.58        705.99        42.76 o                         
   2  10   8        640.43        623.02        33.57 o                         
   3  10   8        385.73        357.87        25.11 o                         
   4  10   8       2577.76       2162.62       132.85 o                         
   5  10   8         97.30        146.21        59.80 o                         
   6  10   8        179.29        195.47        42.83 o                         
   9  10   8        459.44        507.81        41.65 o                         
  10  10   8        599.40        702.41        64.97 o                         
  11  10   8          0.68          2.40         5.40 o                         
  12  10   8        453.68        487.40        24.53 o                         
  13  10   8         78.47          0.85         5.92 o                         
 -12  11   8        477.44        538.17        38.74 o                         
 -11  11   8        585.73        679.96        49.08 o                         
 -10  11   8        950.80        873.17        60.83 o                         
  -9  11   8        429.19        426.95        43.81 o                         
  -8  11   8       2072.08       2362.08       118.18 o                         
  -7  11   8        313.87        198.95        35.45 o                         
  -6  11   8         97.88         95.43        28.49 o                         
  -5  11   8       1083.47        970.82        57.73 o                         
  -4  11   8       1246.06       1262.42        63.72 o                         
  -3  11   8        370.09        331.73        45.18 o                         
  -2  11   8        178.76        196.74        24.66 o                         
  -1  11   8        547.43        429.80        33.36 o                         
   0  11   8       9065.83       8585.84       404.19 o                         
   1  11   8        529.11        434.00        35.00 o                         
   2  11   8        179.10        214.16        25.62 o                         
   3  11   8        372.93        355.60        32.30 o                         
   4  11   8       1249.18       1289.90        48.61 o                         
   5  11   8       1091.89       1010.73        48.50 o                         
   6  11   8        107.66         68.84        28.35 o                         
   9  11   8        425.81        464.27        29.16 o                         
  10  11   8        964.23        948.98        36.76 o                         
  11  11   8        584.62        727.49        26.27 o                         
  12  11   8        489.94        587.46        24.98 o                         
 -11  12   8          3.66          2.86         5.33 o                         
 -10  12   8        392.09        377.96        35.07 o                         
  -9  12   8        238.36        256.11        31.40 o                         
  -8  12   8        308.51        306.33        67.93 o                         
  -7  12   8        471.52        371.68        30.70 o                         
  -6  12   8          2.19         33.66        17.58 o                         
  -5  12   8        211.65        201.77        37.80 o                         
  -4  12   8       2220.85       2180.08        87.46 o                         
  -3  12   8        436.47        423.39        51.81 o                         
  -2  12   8        765.90        727.53        68.64 o                         
  -1  12   8        502.54        482.89        54.44 o                         
   0  12   8         16.64         33.79        13.13 o                         
   1  12   8        495.34        590.36        58.57 o                         
   2  12   8        758.71        724.71        65.91 o                         
   3  12   8        440.42        460.61        52.56 o                         
   4  12   8       2214.29       2331.98       126.36 o                         
   5  12   8        219.45        197.83        21.77 o                         
   6  12   8          2.06         17.21        13.63 o                         
   7  12   8        465.52        355.44        28.61 o                         
   8  12   8        303.14        309.05        36.95 o                         
   9  12   8        239.80        299.36        34.13 o                         
  10  12   8        394.96        450.49        31.21 o                         
  11  12   8          3.98         13.14         4.40 o                         
 -10  13   8        108.86         69.67        15.89 o                         
  -9  13   8       2035.81       1546.45        85.18 o                         
  -8  13   8       1488.08       1188.42        75.50 o                         
  -7  13   8        903.53        750.00        62.34 o                         
  -6  13   8        858.62        709.10        63.84 o                         
  -5  13   8       1285.88       1038.18        80.20 o                         
  -4  13   8        576.14        540.41        37.58 o                         
  -3  13   8         97.20         95.53        18.10 o                         
  -2  13   8        690.27        625.44        41.96 o                         
  -1  13   8        945.29        923.66        75.12 o                         
   0  13   8        430.15        408.52        46.26 o                         
   1  13   8        953.48        932.50        72.87 o                         
   2  13   8        702.54        677.65        43.16 o                         
   3  13   8         88.16         87.14        16.63 o                         
   4  13   8        567.81        579.45        56.04 o                         
   5  13   8       1290.11       1288.84        52.29 o                         
   6  13   8        871.29        842.86        44.14 o                         
   7  13   8        905.84        922.71        44.61 o                         
   8  13   8       1493.11       1654.20        85.09 o                         
   9  13   8       2052.56       2124.61        67.17 o                         
  10  13   8        104.20         99.96         9.14 o                         
  -9  14   8        214.27        150.06        21.91 o                         
  -8  14   8         15.99         24.54        12.13 o                         
  -7  14   8        547.86        415.20        30.11 o                         
  -6  14   8        445.38        350.60        41.46 o                         
  -5  14   8        244.15        230.16        35.07 o                         
  -4  14   8         78.20        104.55        16.40 o                         
  -3  14   8        237.47        209.00        22.73 o                         
  -2  14   8        195.26        180.75        28.49 o                         
  -1  14   8        897.10        984.33        50.99 o                         
   0  14   8        122.53        137.75        18.91 o                         
   1  14   8        894.75        920.43        48.35 o                         
   2  14   8        196.70        233.98        24.51 o                         
   3  14   8        244.17        240.58        24.08 o                         
   4  14   8         77.89        125.71        25.57 o                         
   5  14   8        246.87        265.04        34.41 o                         
   6  14   8        452.80        453.94        29.33 o                         
   7  14   8        543.79        564.84        25.85 o                         
   8  14   8         15.98         25.13         8.02 o                         
   9  14   8        219.57        215.82        15.00 o                         
  -7  15   8         60.00         51.05        13.63 o                         
  -6  15   8        360.18        301.71        32.81 o                         
  -5  15   8        846.64        872.70        62.90 o                         
  -4  15   8        554.80        471.80        46.35 o                         
  -3  15   8       2916.06       3016.95       232.65 o                         
  -2  15   8        162.33        131.98        17.66 o                         
  -1  15   8        702.28        349.28       340.03 o                         
   0  15   8          2.70         -3.08         7.59 o                         
   1  15   8        708.56        705.11        36.36 o                         
   2  15   8        162.35        141.45        17.85 o                         
   3  15   8       2907.94       2973.01       170.69 o                         
   4  15   8        555.50        556.83        31.55 o                         
   5  15   8        833.54        885.87        39.71 o                         
   6  15   8        362.72        383.93        24.48 o                         
   7  15   8         65.04          1.03         7.15 o                         
  -5  16   8        442.37        446.60        35.16 o                         
  -4  16   8        408.12        301.99        29.24 o                         
  -2  16   8        126.62        112.92        18.90 o                         
   1  16   8        133.05        135.67        20.97 o                         
   2  16   8        122.04         82.89        11.97 o                         
   3  16   8        236.19        352.60        22.42 o                         
   4  16   8        403.88        458.16        37.80 o                         
   1   0   9       1767.15       1824.07        58.66 o                         
   2   0   9       9816.89      10682.50       525.90 o                         
   3   0   9        729.50        686.93        70.70 o                         
   4   0   9       5317.53       4826.58        89.49 o                         
   5   0   9       1904.35       1648.47        45.22 o                         
   6   0   9       1017.69        794.38        25.06 o                         
   7   0   9        143.92        104.71         9.65 o                         
   8   0   9      10049.57       9698.46       135.60 o                         
   9   0   9        400.54        426.97        16.85 o                         
  10   0   9       5135.63       5543.38       144.99 o                         
  11   0   9        204.47        160.37        89.32 o                         
  15   0   9        262.11        327.10        28.68 o                         
 -15   1   9        155.40        163.97        20.78 o                         
 -14   1   9        552.57        496.71        39.49 o                         
 -10   1   9       2749.50       2664.74        91.26 o                         
  -9   1   9         94.38        119.70        10.27 o                         
  -8   1   9       2626.62       2628.01        46.44 o                         
  -7   1   9       1939.86       2025.97        45.28 o                         
  -6   1   9       3644.39       3502.54        64.88 o                         
  -5   1   9       1013.38       1037.27        33.83 o                         
  -4   1   9       1425.73       1688.09        52.59 o                         
  -3   1   9       3875.06       4105.66       241.63 o                         
  -2   1   9       3959.62       3826.54       206.80 o                         
  -1   1   9       3361.45       4189.72       108.12 o                         
   0   1   9       5000.66       5453.58       107.04 o                         
   1   1   9       3312.81       4221.80       106.57 o                         
   2   1   9       4043.88       4030.81       201.67 o                         
   3   1   9       3838.39       4162.49       228.47 o                         
   4   1   9       1441.93       1662.65        34.46 o                         
   5   1   9        985.30        990.09        29.23 o                         
   6   1   9       3665.21       3430.72        62.57 o                         
   7   1   9       1915.74       1963.63        48.11 o                         
   8   1   9       2644.85       2603.94        57.43 o                         
   9   1   9         87.31        100.57        11.15 o                         
  10   1   9       2746.30       2050.12       819.77 o                         
  11   1   9       3311.25       3422.34       100.22 o                         
  15   1   9        152.49        167.92        20.31 o                         
 -15   2   9       1147.88       1132.38        57.63 o                         
 -14   2   9         73.37         73.90        16.45 o                         
 -13   2   9         36.94         48.04        14.86 o                         
 -10   2   9        145.55        132.10        18.85 o                         
  -9   2   9        275.12        279.08        15.75 o                         
  -8   2   9       1688.98       1516.01        41.84 o                         
  -7   2   9       4524.87       4281.12        97.32 o                         
  -6   2   9       1133.46       1286.61        31.10 o                         
  -5   2   9       1488.80       1334.56        47.58 o                         
  -4   2   9       1628.36       1551.42        38.49 o                         
  -3   2   9       4883.77       5265.00       107.01 o                         
  -2   2   9       7058.13       7835.13       183.50 o                         
  -1   2   9       2171.92       2463.65        51.87 o                         
   0   2   9       2198.80       2208.23        53.26 o                         
   1   2   9       2140.38       2589.88        80.54 o                         
   2   2   9       7072.76       7762.97       195.95 o                         
   3   2   9       4876.95       5184.74        96.98 o                         
   4   2   9       1651.03       1659.54        42.86 o                         
   5   2   9       1478.06       1306.76        36.46 o                         
   6   2   9       1146.04       1226.25        34.10 o                         
   7   2   9       4472.83       4423.01        93.16 o                         
   8   2   9       1669.74       1531.45        44.59 o                         
   9   2   9        272.87        285.35        14.13 o                         
  10   2   9        154.74        176.18        18.28 o                         
  11   2   9       2170.11       2390.99        61.85 o                         
  12   2   9        801.92        798.93        53.64 o                         
  13   2   9         37.09          4.61        10.72 o                         
 -15   3   9       1619.62       1762.98        76.06 o                         
 -14   3   9        245.85        201.96        24.82 o                         
 -13   3   9        435.08        469.73        40.24 o                         
 -12   3   9         95.82        100.51        20.78 o                         
 -11   3   9       1393.97       1397.99        78.23 o                         
 -10   3   9       2149.60       2162.04        63.76 o                         
  -9   3   9        774.19        771.39        24.66 o                         
  -8   3   9        960.68        977.22        31.70 o                         
  -7   3   9       3082.34       3223.13        62.44 o                         
  -6   3   9       3360.11       3503.02        68.69 o                         
  -5   3   9        940.24        880.91        34.85 o                         
  -4   3   9       1479.41       1384.68        71.04 o                         
  -3   3   9      15317.40      15981.73       307.21 o                         
  -2   3   9       1819.94       2025.05        43.76 o                         
  -1   3   9        386.80        246.55        20.15 o                         
   0   3   9       2068.72       2349.83        60.04 o                         
   1   3   9        396.05        233.89        23.13 o                         
   2   3   9       1812.96       2029.39        41.44 o                         
   3   3   9      15349.29      16256.14       312.07 o                         
   4   3   9       1483.00       1412.51        33.04 o                         
   5   3   9        918.57        875.80        27.97 o                         
   6   3   9       3337.91       3336.77        58.91 o                         
   7   3   9       3140.24       3263.76        95.05 o                         
   8   3   9        939.22        989.54        25.32 o                         
   9   3   9        783.15        791.31        23.34 o                         
  10   3   9       2178.56       2124.13        69.44 o                         
  11   3   9       1383.68       1301.86        52.28 o                         
  12   3   9        100.50         37.18        37.70 o                         
  13   3   9        435.88        483.65        28.76 o                         
  14   3   9        239.55        185.22        22.66 o                         
 -15   4   9        141.66        141.50        18.05 o                         
 -14   4   9         77.24         80.11        16.45 o                         
 -13   4   9        420.08        328.95        42.12 o                         
 -12   4   9        863.82       1009.22        63.46 o                         
 -11   4   9       1437.80       1700.55        88.66 o                         
 -10   4   9       2074.78       1958.99        60.46 o                         
  -9   4   9        236.23        252.25        20.00 o                         
  -8   4   9        757.18        745.40        37.32 o                         
  -7   4   9       5196.28       5291.99       117.47 o                         
  -6   4   9       2176.47       2292.98        59.25 o                         
  -5   4   9        369.23        394.30        20.52 o                         
  -4   4   9       1592.08       1603.70        45.23 o                         
  -3   4   9       1256.37       1232.24        35.79 o                         
  -2   4   9       3462.86       3327.51        98.25 o                         
  -1   4   9       1616.06       1725.95        97.45 o                         
   0   4   9       1103.77       1107.04        48.17 o                         
   1   4   9       1585.63       1667.57        58.42 o                         
   2   4   9       3448.00       3660.49       120.74 o                         
   3   4   9       1228.89       1364.89        61.94 o                         
   4   4   9       1572.73       1654.51        56.87 o                         
   5   4   9        387.19        369.97        36.10 o                         
   6   4   9       2169.54       2408.41        76.41 o                         
   7   4   9       5169.10       5300.45       136.75 o                         
   8   4   9        781.07        866.22        33.98 o                         
   9   4   9        241.57        255.93        17.53 o                         
  10   4   9       2062.67       2021.80        56.09 o                         
  11   4   9       1438.34       1689.94        52.35 o                         
  12   4   9        864.74        848.39        39.58 o                         
  13   4   9        413.12        389.87        25.66 o                         
  14   4   9         78.12         -2.44         9.31 o                         
 -15   5   9        347.71        384.26        28.77 o                         
 -14   5   9       1416.29       1491.73        71.46 o                         
 -13   5   9        145.92        185.03        25.01 o                         
 -12   5   9        868.83        882.17        66.75 o                         
 -11   5   9        257.43        232.58        22.15 o                         
 -10   5   9       1277.47       1280.34        48.00 o                         
  -9   5   9       1367.27       1312.64        41.68 o                         
  -8   5   9       1265.28       1238.09        45.84 o                         
  -7   5   9         48.12         72.01        12.98 o                         
  -6   5   9       5800.73       6447.26       128.86 o                         
  -5   5   9       2825.64       2936.65        70.87 o                         
  -4   5   9       3049.92       3163.50        73.82 o                         
  -3   5   9       2677.78       2658.79        52.63 o                         
  -2   5   9       3457.03       2902.19        74.07 o                         
  -1   5   9       2667.83       2268.04        54.92 o                         
   0   5   9         26.61         49.46         6.12 o                         
   1   5   9       2671.40       2466.48        64.71 o                         
   2   5   9       3440.95       3163.35        98.91 o                         
   3   5   9       2704.98       2528.03        70.78 o                         
   4   5   9       3052.80       3506.12       138.59 o                         
   5   5   9       2813.44       3134.65       130.41 o                         
   6   5   9       5875.64       6418.42       301.48 o                         
   7   5   9         50.74         43.79        12.29 o                         
   8   5   9       1243.78       1295.12        71.23 o                         
   9   5   9       1400.28       1384.63        43.83 o                         
  10   5   9       1240.78       1218.69        40.91 o                         
  11   5   9        260.04        247.19        18.11 o                         
  12   5   9        871.03        911.95        40.81 o                         
  13   5   9        139.68          1.32         9.50 o                         
  14   5   9       1426.59       1603.14        75.87 o                         
 -14   6   9        191.51        156.45        20.31 o                         
 -13   6   9        545.02        605.61        32.66 o                         
 -12   6   9       1126.66       1274.86        53.06 o                         
 -11   6   9        145.21        127.26        17.54 o                         
 -10   6   9        787.72        781.13        36.16 o                         
  -9   6   9       1221.16       1207.41        86.51 o                         
  -8   6   9        953.99        893.19        34.93 o                         
  -7   6   9       1963.56       2004.99        46.14 o                         
  -6   6   9       6217.18       6625.58       133.60 o                         
  -5   6   9       2352.93       2285.00        61.11 o                         
  -4   6   9       3233.26       3592.45        72.86 o                         
  -3   6   9         64.11        101.19        11.04 o                         
  -2   6   9       1452.53       1191.31        34.76 o                         
  -1   6   9        876.07        815.91        24.71 o                         
   0   6   9        277.44        275.36        12.58 o                         
   1   6   9        865.97        809.45        22.10 o                         
   2   6   9       1497.76       1327.51        72.03 o                         
   3   6   9         70.02        115.34         9.89 o                         
   4   6   9       3230.46       3851.55       151.19 o                         
   5   6   9       2351.37       2491.77        85.58 o                         
   6   6   9       6210.59       6812.89       432.07 o                         
   7   6   9       1953.81       2045.89       105.49 o                         
   9   6   9       1207.33       1235.39        57.78 o                         
  10   6   9        777.04        840.90        54.11 o                         
  11   6   9        144.47        146.00        16.19 o                         
  12   6   9       1125.47        714.41       646.72 o                         
  14   6   9        193.44        192.84        22.28 o                         
 -14   7   9       1066.31       1126.35        40.75 o                         
 -13   7   9        416.00        424.18        26.15 o                         
 -12   7   9       1058.07       1120.37        48.18 o                         
 -11   7   9        563.08        613.45        36.22 o                         
 -10   7   9        385.82        480.67        27.97 o                         
  -9   7   9        236.96        300.30        22.44 o                         
  -8   7   9        360.41        325.38        23.23 o                         
  -7   7   9       2532.27       2525.38        60.21 o                         
  -6   7   9       2100.28       2271.70        85.25 o                         
  -5   7   9       1984.48       1976.54        57.12 o                         
  -4   7   9        825.11        724.42        31.13 o                         
  -3   7   9        212.45        173.86        12.00 o                         
  -2   7   9       7123.63       6674.83       122.75 o                         
  -1   7   9       1990.94       1915.42        45.22 o                         
   0   7   9        977.64        833.72        21.98 o                         
   1   7   9       1977.12       1839.34        35.71 o                         
   2   7   9       7087.62       6553.55       233.10 o                         
   3   7   9        222.60        196.48        13.40 o                         
   4   7   9        832.00        809.92        35.74 o                         
   5   7   9       1983.28       2093.20        75.21 o                         
   6   7   9       2124.15       2250.13        80.33 o                         
   7   7   9       2522.98       2654.01       126.18 o                         
   9   7   9        236.45        153.12       156.40 o                         
  10   7   9        362.01        517.55        30.18 o                         
  11   7   9        550.93        648.46        33.35 o                         
  12   7   9       1061.74       1085.81        43.17 o                         
  14   7   9       1073.27       1261.76        59.61 o                         
 -13   8   9        211.53        201.02        16.99 o                         
 -12   8   9        156.84        181.63        18.42 o                         
 -11   8   9        401.92        380.91        27.93 o                         
 -10   8   9         62.56         57.27        12.61 o                         
  -9   8   9         47.59         53.06        13.82 o                         
  -8   8   9        220.54        214.08        22.85 o                         
  -7   8   9       2639.82       2923.33        95.40 o                         
  -6   8   9        292.66        339.61        30.89 o                         
  -5   8   9       1485.93       1565.50        44.53 o                         
  -4   8   9        325.69        353.95        19.68 o                         
  -3   8   9       2307.93       1968.73        60.36 o                         
  -2   8   9       3595.78       3366.68       137.74 o                         
  -1   8   9        937.04        902.13        30.82 o                         
   0   8   9       1455.78       1173.30        32.74 o                         
   1   8   9        933.33        943.31        26.04 o                         
   2   8   9       3592.87       3449.83       133.86 o                         
   3   8   9       2356.94       2061.60        88.36 o                         
   4   8   9        312.69        307.21        26.27 o                         
   5   8   9       1499.20       1617.56        65.41 o                         
   6   8   9        303.47        326.63        40.52 o                         
   7   8   9       2631.30       2931.28       136.99 o                         
  10   8   9         61.24         48.59        10.59 o                         
  11   8   9        390.57        382.52        29.52 o                         
  12   8   9        156.18        209.51        17.44 o                         
 -13   9   9        179.18        150.21        13.63 o                         
 -12   9   9        289.31        261.16        20.28 o                         
 -11   9   9       2646.31       2692.83        83.43 o                         
 -10   9   9        175.15        165.28        19.22 o                         
  -9   9   9       1034.75       1306.39        66.33 o                         
  -8   9   9        269.47        177.32        28.58 o                         
  -7   9   9       1395.17       1529.73        64.01 o                         
  -6   9   9         18.90         13.46         8.77 o                         
  -5   9   9        699.96        642.30        40.12 o                         
  -4   9   9       1315.82       1187.28        44.71 o                         
  -3   9   9       1740.23       1568.96       111.24 o                         
  -2   9   9        467.52        423.13        23.53 o                         
  -1   9   9       3674.85       3243.16        96.08 o                         
   0   9   9        731.16        692.40        25.41 o                         
   1   9   9       3660.21       3138.54        66.77 o                         
   2   9   9        474.67        477.00        21.94 o                         
   3   9   9       1705.71       1724.12        60.05 o                         
   4   9   9       1342.77       1193.63        55.40 o                         
   5   9   9        702.12        637.74        57.16 o                         
   6   9   9         18.77          6.63         8.54 o                         
  10   9   9        176.61        156.55        15.97 o                         
  11   9   9       2637.86       3013.55        81.57 o                         
  12   9   9        294.75        259.00        17.93 o                         
 -12  10   9        342.26        324.75        31.12 o                         
 -11  10   9        387.12        391.97        38.08 o                         
 -10  10   9        672.38        598.98        34.04 o                         
  -9  10   9         62.68         68.31        13.44 o                         
  -8  10   9        347.46        288.43        25.82 o                         
  -7  10   9        183.17        126.36        28.86 o                         
  -6  10   9        713.45        720.75        76.49 o                         
  -5  10   9        548.91        632.76        59.61 o                         
  -4  10   9        862.85       1042.03        55.65 o                         
  -3  10   9       1916.25       1887.50        70.18 o                         
  -2  10   9       2801.58       2634.53        96.66 o                         
  -1  10   9         70.20         38.54         9.71 o                         
   0  10   9        310.69        229.00        22.42 o                         
   1  10   9         70.79         53.74        12.41 o                         
   2  10   9       2761.97       2462.75        90.68 o                         
   3  10   9       1920.62       1686.96        64.53 o                         
   4  10   9        859.94        898.35        72.49 o                         
   5  10   9        547.82        551.82        69.29 o                         
   6  10   9        710.79        634.73        59.04 o                         
  10  10   9        679.12        692.13        54.06 o                         
  11  10   9        386.76        450.22        20.47 o                         
  12  10   9        344.43        320.37        24.40 o                         
 -11  11   9        272.18        330.48        31.78 o                         
 -10  11   9       1011.39       1033.29        63.93 o                         
  -9  11   9        514.44        573.43        49.36 o                         
  -8  11   9        375.99        469.63        46.16 o                         
  -7  11   9        567.05        534.69        55.66 o                         
  -6  11   9       1072.56        799.83        70.89 o                         
  -5  11   9        409.43        398.65        39.86 o                         
  -4  11   9        181.78        182.21        32.81 o                         
  -3  11   9        562.30        515.50        40.53 o                         
  -2  11   9       2240.92       2046.20       277.31 o                         
  -1  11   9        996.45        879.39        50.10 o                         
   0  11   9       1668.24       1320.74        71.60 o                         
   1  11   9       1020.97        911.49        53.27 o                         
   2  11   9       2209.55       2046.28        76.34 o                         
   3  11   9        557.64        567.70        33.01 o                         
   4  11   9        177.09        166.47        22.26 o                         
   5  11   9        408.25        355.66        31.01 o                         
   6  11   9       1080.95        854.84        68.35 o                         
   9  11   9        523.73        249.86       286.39 o                         
  10  11   9       1001.69       1141.50        71.93 o                         
  11  11   9        277.81        336.94        20.65 o                         
 -10  12   9        700.57        553.97        40.80 o                         
  -9  12   9        277.66        290.24        31.68 o                         
  -8  12   9        534.27        597.12        48.80 o                         
  -7  12   9        523.83        462.85        81.37 o                         
  -6  12   9        157.56         95.34        25.57 o                         
  -5  12   9         65.44         72.02        15.62 o                         
  -4  12   9         19.40         36.08        12.66 o                         
  -3  12   9        417.15        433.24        50.25 o                         
  -2  12   9       2541.45       1169.36      1172.86 o                         
  -1  12   9        199.79        212.17        37.84 o                         
   0  12   9        485.30        438.62        35.57 o                         
   1  12   9        199.09        229.44        26.02 o                         
   2  12   9       2548.40       1327.69      1384.55 o                         
   3  12   9        431.73        387.46        47.67 o                         
   4  12   9         21.53         64.40        22.00 o                         
   5  12   9         65.28         61.11        20.78 o                         
   6  12   9        157.47        128.81        26.33 o                         
   7  12   9        517.68        456.09        44.94 o                         
   8  12   9        529.17        555.19        47.57 o                         
   9  12   9        282.32        179.51        84.29 o                         
  10  12   9        695.92        567.69        44.47 o                         
  -9  13   9         91.85         80.23        11.53 o                         
  -8  13   9        603.34        594.12        70.80 o                         
  -7  13   9       1025.82        931.97       144.18 o                         
  -6  13   9        879.65        664.16        59.61 o                         
  -5  13   9        114.73        128.81        28.30 o                         
  -4  13   9        301.66        278.81        36.48 o                         
  -3  13   9         53.24         26.19        12.41 o                         
  -2  13   9        283.53        321.09        29.66 o                         
  -1  13   9        518.97        201.23       218.97 o                         
   0  13   9        622.75        317.25       293.02 o                         
   1  13   9        527.74        246.23       258.32 o                         
   2  13   9        285.36        296.89        39.21 o                         
   3  13   9         50.01         30.69        11.90 o                         
   4  13   9        314.05        393.89        29.22 o                         
   5  13   9        111.69        130.37        17.78 o                         
   6  13   9        893.32        826.95        42.46 o                         
   7  13   9       1017.09        973.73        87.53 o                         
   8  13   9        605.20        655.51        47.95 o                         
   9  13   9         92.83        103.17        10.18 o                         
  -8  14   9        184.70        139.06        22.66 o                         
  -7  14   9        365.67        289.85        23.63 o                         
  -6  14   9         49.88         46.82        16.36 o                         
  -5  14   9        793.77        675.07        57.45 o                         
  -4  14   9        368.62        362.83        43.44 o                         
  -3  14   9        543.15        529.56        35.07 o                         
  -2  14   9         52.86         51.28        12.69 o                         
  -1  14   9        999.52        873.39        46.36 o                         
   0  14   9        152.91        137.85        18.64 o                         
   1  14   9       1008.28        923.23        80.53 o                         
   2  14   9         52.25         39.69        11.96 o                         
   3  14   9        539.45        465.54        33.47 o                         
   4  14   9        377.58        426.20        43.72 o                         
   5  14   9        794.60        831.71        59.23 o                         
   6  14   9         48.76         41.73         9.82 o                         
   7  14   9        370.22        368.88        19.31 o                         
   8  14   9        181.08        222.21        13.06 o                         
  -6  15   9        479.23        367.71        33.28 o                         
  -5  15   9        174.98        196.97        27.64 o                         
  -4  15   9        153.77         92.33        20.87 o                         
  -3  15   9       1008.04        941.65        83.82 o                         
  -2  15   9         14.74         12.52         6.98 o                         
  -1  15   9        339.76        369.97        43.67 o                         
   0  15   9        515.53        546.51        65.72 o                         
   1  15   9        338.07        293.66        27.92 o                         
   2  15   9         13.29          8.23         6.38 o                         
   3  15   9        996.53        898.80        41.35 o                         
   4  15   9        149.12        107.94        20.03 o                         
   5  15   9        175.27        202.81        17.35 o                         
   6  15   9        484.34        504.07        26.03 o                         
   2  16   9        960.60        940.77        53.69 o                         
   3  16   9         21.91         35.54        11.47 o                         
   0   0  10       4107.30       3761.17       103.74 o                         
   1   0  10         41.86         17.62         6.61 o                         
   2   0  10       5273.85       5243.82        91.50 o                         
   3   0  10       3102.60       3183.74        76.12 o                         
   4   0  10       5631.33       5821.77        69.69 o                         
   5   0  10        106.56         91.88         8.25 o                         
   6   0  10        507.65        538.58        25.04 o                         
   7   0  10        712.46        629.52        22.42 o                         
   8   0  10       1685.38       1461.69        40.95 o                         
   9   0  10        380.25        387.15        29.67 o                         
  10   0  10       4266.75       4278.71       125.36 o                         
  11   0  10        749.13        752.16        56.51 o                         
  14   0  10       2066.30       1986.84        85.56 o                         
 -15   1  10        636.46        729.88        41.37 o                         
 -14   1  10        796.42        699.14        44.85 o                         
 -13   1  10        481.13        470.38        38.64 o                         
 -12   1  10         69.29         98.53        19.65 o                         
 -11   1  10         28.71         48.89        16.27 o                         
 -10   1  10       1227.00       1327.15        86.12 o                         
  -9   1  10       3668.03       3597.43       112.10 o                         
  -8   1  10       3175.99       2890.15        83.31 o                         
  -7   1  10       1025.75       1053.05        33.20 o                         
  -6   1  10        339.76        347.16        16.94 o                         
  -5   1  10       3863.15       3810.50       110.78 o                         
  -4   1  10       3068.37       3209.68        51.99 o                         
  -3   1  10         41.46         81.19         7.93 o                         
  -2   1  10       5013.71       5788.35        98.92 o                         
  -1   1  10        102.71        147.89        16.56 o                         
   0   1  10        632.17        571.88        21.26 o                         
   1   1  10         94.02        136.56        14.94 o                         
   2   1  10       5041.12       5745.03       128.69 o                         
   3   1  10         38.39         71.34         8.57 o                         
   4   1  10       3056.70       3030.52        57.65 o                         
   5   1  10       3922.50       3723.10        69.55 o                         
   6   1  10        350.28        330.56        18.75 o                         
   7   1  10       1004.75        938.20        34.41 o                         
   8   1  10       3197.60       3042.76        65.51 o                         
   9   1  10       3670.58       3776.27       194.39 o                         
  10   1  10       1200.26       1295.17        53.78 o                         
  11   1  10         30.58         15.30        12.36 o                         
  12   1  10         68.17         78.04        18.24 o                         
 -15   2  10        177.84        145.54        36.57 o                         
 -14   2  10         69.07         81.61        15.61 o                         
 -13   2  10       2458.05       2633.61       109.72 o                         
 -12   2  10       1150.25       1067.23        63.75 o                         
 -11   2  10        492.56        402.03        28.08 o                         
 -10   2  10        419.66        406.01        24.88 o                         
  -9   2  10       1201.71       1272.97        52.75 o                         
  -8   2  10        846.67        768.53        26.97 o                         
  -7   2  10         44.52         24.23         7.09 o                         
  -6   2  10       1106.43       1233.60        41.16 o                         
  -5   2  10       1253.72       1331.59        48.19 o                         
  -4   2  10       1103.21       1191.12        33.03 o                         
  -3   2  10       2029.53       2116.49        40.98 o                         
  -2   2  10       1213.44       1297.39        32.98 o                         
  -1   2  10      11717.53      13429.81       149.61 o                         
   0   2  10       7373.41       5799.13      1339.37 o                         
   1   2  10      11732.04      13458.21       117.93 o                         
   2   2  10       1202.01       1312.67        33.54 o                         
   3   2  10       2005.50       2114.76        48.69 o                         
   4   2  10       1080.62       1211.32        39.66 o                         
   5   2  10       1239.25       1324.20        53.32 o                         
   6   2  10       1132.29       1200.42        37.26 o                         
   7   2  10         50.57         47.30        10.48 o                         
   8   2  10        867.06        783.81        29.57 o                         
   9   2  10       1187.66       1226.12        72.02 o                         
  10   2  10        441.60        383.46        56.22 o                         
  11   2  10        481.79        401.28        28.18 o                         
  12   2  10       1156.33        588.46       579.87 o                         
 -15   3  10        343.99        312.62        25.39 o                         
 -14   3  10         90.05         79.65        24.35 o                         
 -13   3  10        379.07        323.90        31.97 o                         
 -12   3  10        340.99        321.27        33.38 o                         
 -11   3  10        962.19        941.88        38.68 o                         
 -10   3  10        184.39        156.25        15.84 o                         
  -9   3  10         68.07         64.29        10.98 o                         
  -8   3  10       1791.71       1777.74        44.05 o                         
  -7   3  10        247.63        238.66        14.60 o                         
  -6   3  10        100.94        105.75        11.40 o                         
  -5   3  10       5044.61       5718.05       118.82 o                         
  -4   3  10        354.04        363.54        15.57 o                         
  -3   3  10       7869.10       8501.61       184.86 o                         
  -2   3  10       5021.07       5403.72        66.87 o                         
  -1   3  10        114.25        151.93        18.18 o                         
   0   3  10          4.38         32.06        13.16 o                         
   1   3  10        107.09         80.92        47.01 o                         
   2   3  10       4985.07       5288.33        76.65 o                         
   3   3  10       7882.34       8459.29       161.06 o                         
   4   3  10        348.31        358.28        20.39 o                         
   5   3  10       5057.46       5469.11       170.49 o                         
   6   3  10         95.46         95.47         9.35 o                         
   7   3  10        248.36        246.28        16.00 o                         
   8   3  10       1807.66       1723.05        45.81 o                         
   9   3  10         72.59         66.68        13.63 o                         
  10   3  10        189.58        170.72        18.36 o                         
  11   3  10        958.64        960.31        41.24 o                         
  12   3  10        334.16        340.66        26.75 o                         
 -15   4  10        355.51        374.20        27.64 o                         
 -14   4  10       1032.81       1006.11        54.34 o                         
 -13   4  10       2005.23       1836.83       165.71 o                         
 -12   4  10        564.12        638.31        47.39 o                         
 -11   4  10         72.46         82.36        18.80 o                         
 -10   4  10        571.96        622.90        31.36 o                         
  -9   4  10        849.35        755.98        34.81 o                         
  -8   4  10        709.23        691.09        37.46 o                         
  -7   4  10         65.23         58.22        10.50 o                         
  -6   4  10       2421.98       2353.59        78.01 o                         
  -5   4  10      10509.26      11047.29       248.12 o                         
  -4   4  10       2731.30       2709.39       123.92 o                         
  -3   4  10        205.34        211.81        17.39 o                         
  -2   4  10        929.89        768.41        33.14 o                         
  -1   4  10       2128.37       2138.17        51.65 o                         
   0   4  10       5698.27       5589.29       152.13 o                         
   1   4  10       2116.39       2171.18        89.32 o                         
   2   4  10        940.24        852.42        34.01 o                         
   3   4  10        187.23        199.05        17.96 o                         
   4   4  10       2740.06       2705.62        78.71 o                         
   5   4  10      10517.23      11469.07       417.17 o                         
   6   4  10       2456.49       2430.57        77.02 o                         
   7   4  10         72.96         83.63        11.81 o                         
   8   4  10        679.55        628.87        36.23 o                         
   9   4  10        865.30        877.02        58.86 o                         
  10   4  10        556.58        310.56       326.35 o                         
  11   4  10         70.05         72.49        18.62 o                         
  12   4  10        572.07        637.63        33.78 o                         
  13   4  10       2016.78       2033.76        93.17 o                         
 -14   5  10        818.37        847.22        47.67 o                         
 -13   5  10        412.83        391.41        34.22 o                         
 -12   5  10        488.26        517.77        42.50 o                         
 -11   5  10       1424.32       1237.60        52.71 o                         
 -10   5  10        314.36        274.74        20.91 o                         
  -9   5  10        115.23        124.87        11.77 o                         
  -8   5  10       1004.49        937.66        39.55 o                         
  -7   5  10       1882.53       1791.72        49.36 o                         
  -6   5  10       1352.31       1313.91        43.93 o                         
  -5   5  10       1539.53       1610.17        62.07 o                         
  -4   5  10       4760.45       4966.30       132.08 o                         
  -3   5  10         73.68         75.65         7.77 o                         
  -2   5  10        641.03        537.60        31.62 o                         
  -1   5  10       1784.49       1478.13        50.63 o                         
   0   5  10       1292.49       1213.80        38.03 o                         
   1   5  10       1753.41       1494.11        44.34 o                         
   2   5  10        647.20        654.91        26.52 o                         
   3   5  10         81.05         83.51         9.84 o                         
   4   5  10       4730.71       5064.89       185.60 o                         
   5   5  10       1555.01       1836.88        93.83 o                         
   6   5  10       1352.34       1444.97        66.05 o                         
   7   5  10       1866.86       1927.31        66.94 o                         
   8   5  10       1041.06        969.16        61.11 o                         
   9   5  10        122.36        129.56        22.66 o                         
  10   5  10        300.91        274.89        22.35 o                         
  11   5  10       1446.58       1405.70        76.06 o                         
  12   5  10        485.02        267.27       262.55 o                         
  13   5  10        407.62        400.34        34.79 o                         
 -14   6  10        469.15        508.46        34.60 o                         
 -13   6  10         74.06         68.07        15.14 o                         
 -12   6  10       1405.73       1423.51        54.69 o                         
 -11   6  10        443.95        434.71        29.83 o                         
 -10   6  10       2488.66       2506.17        61.14 o                         
  -9   6  10        746.93        876.92        33.53 o                         
  -8   6  10       1064.01       1167.08        55.18 o                         
  -7   6  10        265.93        374.30        24.64 o                         
  -6   6  10       2129.88       2105.21        59.77 o                         
  -5   6  10        565.65        583.99        24.88 o                         
  -4   6  10       7081.46       7254.40       229.36 o                         
  -3   6  10       1663.36       1496.23        43.83 o                         
  -2   6  10         77.29         81.61         9.86 o                         
  -1   6  10        862.31        862.16        26.81 o                         
   0   6  10       2208.08       1995.32        49.07 o                         
   1   6  10        871.77        899.55        26.69 o                         
   2   6  10         73.89         92.42         8.68 o                         
   3   6  10       1687.76       1524.21        70.23 o                         
   4   6  10       7071.72       7504.35       256.11 o                         
   5   6  10        583.29        604.11        40.33 o                         
   6   6  10       2130.22       2028.12        89.46 o                         
   7   6  10        278.34          1.41        10.15 o                         
   8   6  10       1069.43       1172.06        68.64 o                         
   9   6  10        745.64        973.68        61.87 o                         
  10   6  10       2498.05       2579.41        79.29 o                         
  11   6  10        443.51        203.58       216.29 o                         
  12   6  10       1401.11       1439.08        72.87 o                         
  13   6  10         75.68         75.87        15.33 o                         
 -13   7  10        444.77        434.55        24.76 o                         
 -12   7  10        577.89        600.39        32.63 o                         
 -11   7  10        158.99        200.62        20.28 o                         
 -10   7  10        591.96        594.14        30.32 o                         
  -9   7  10        200.46        201.30        15.91 o                         
  -8   7  10        840.85        866.55        38.36 o                         
  -7   7  10        264.73        249.68        25.18 o                         
  -6   7  10        112.86        118.46        14.50 o                         
  -5   7  10       2872.40       2726.85       111.41 o                         
  -4   7  10        537.21        575.67        30.90 o                         
  -3   7  10       1077.61        907.57        38.90 o                         
  -2   7  10        860.41        753.89        35.66 o                         
  -1   7  10       2350.50       2148.03        52.15 o                         
   0   7  10      10933.90       9804.21       142.01 o                         
   1   7  10       2384.28       2229.23        59.41 o                         
   2   7  10        841.27        762.88        25.21 o                         
   3   7  10       1091.24        884.57        39.69 o                         
   4   7  10        521.94        530.35        29.58 o                         
   5   7  10       2872.83       2792.35       118.23 o                         
   6   7  10        107.43        125.42        26.89 o                         
   7   7  10        257.15        300.58        39.49 o                         
   8   7  10        837.15        910.49        89.18 o                         
   9   7  10        194.40        228.96        21.86 o                         
  10   7  10        596.02        608.97        46.35 o                         
  11   7  10        161.12        181.94        18.71 o                         
  12   7  10        594.22        664.35        44.57 o                         
  13   7  10        450.54        443.40        33.66 o                         
 -13   8  10       1150.49       1152.08        99.10 o                         
 -12   8  10         19.36         26.70         7.90 o                         
 -11   8  10        259.64        287.51        25.29 o                         
 -10   8  10        201.65        268.62        24.06 o                         
  -9   8  10       2829.27       3143.14        98.69 o                         
  -8   8  10        255.88        229.93        23.09 o                         
  -7   8  10       1067.85       1238.42        56.72 o                         
  -6   8  10       1306.48       1311.41        48.87 o                         
  -5   8  10       4045.37       4193.98       102.21 o                         
  -4   8  10        629.17        665.35        33.97 o                         
  -3   8  10       1224.23       1085.04        78.20 o                         
  -2   8  10       4822.36       4181.32       123.20 o                         
  -1   8  10       3268.65       2761.06       124.93 o                         
   0   8  10         59.87         77.84         9.24 o                         
   1   8  10       3208.94       2601.30        59.02 o                         
   2   8  10       4876.95       4305.07       138.08 o                         
   3   8  10       1186.35       1122.83        35.00 o                         
   4   8  10        623.67        736.68        42.07 o                         
   5   8  10       4016.54       4300.12       180.80 o                         
   6   8  10       1299.98       1376.09        87.63 o                         
   7   8  10       1085.80       1308.01        84.05 o                         
   8   8  10        259.31         98.23       133.37 o                         
   9   8  10       2844.96       3286.40       132.19 o                         
  10   8  10        194.04        269.84        30.18 o                         
  11   8  10        260.40        281.49        20.31 o                         
  12   8  10         21.39         26.80        10.34 o                         
  13   8  10       1138.09       1154.48        55.38 o                         
 -12   9  10        100.55        101.73        18.05 o                         
 -11   9  10        192.99        236.22        20.21 o                         
 -10   9  10        296.30        302.54        24.35 o                         
  -9   9  10        429.67        395.21        31.21 o                         
  -8   9  10        140.87        163.38        19.93 o                         
  -7   9  10       1167.55       1175.86        70.14 o                         
  -6   9  10         14.45         15.49         8.74 o                         
  -5   9  10        113.87        102.26        17.87 o                         
  -4   9  10         91.34        102.81        18.04 o                         
  -3   9  10       1248.78       1427.73        67.21 o                         
  -2   9  10        916.21        859.10        50.27 o                         
  -1   9  10       4623.58       4150.22       141.60 o                         
   0   9  10       1929.21       1862.45        44.99 o                         
   1   9  10       4630.46       4290.72        91.86 o                         
   2   9  10        929.92        876.39        35.45 o                         
   3   9  10       1236.80       1163.28        74.79 o                         
   4   9  10         93.28         89.45        15.84 o                         
   5   9  10        100.26         98.06        25.20 o                         
   6   9  10         15.57          2.07        12.32 o                         
   7   9  10       1153.66       1205.53        79.07 o                         
   8   9  10        137.50         -2.82         9.31 o                         
   9   9  10        449.04        465.31        39.68 o                         
  10   9  10        300.28        334.62        32.25 o                         
  11   9  10        192.82        247.12        27.03 o                         
  12   9  10         98.24         96.75        15.51 o                         
 -12  10  10        472.67        562.71        38.45 o                         
 -11  10  10        367.34        383.60        35.26 o                         
 -10  10  10         63.90         94.21        20.21 o                         
  -9  10  10       1065.39       1260.72        77.47 o                         
  -8  10  10       1696.18       1649.31        94.68 o                         
  -7  10  10        404.93        309.27        32.91 o                         
  -6  10  10        453.90        448.08        35.77 o                         
  -5  10  10        316.08        283.00        40.80 o                         
  -4  10  10       2210.82       2345.00        89.81 o                         
  -3  10  10        240.31        227.17        24.58 o                         
  -2  10  10        181.28        185.82        20.11 o                         
  -1  10  10       2340.75       2163.76        82.20 o                         
   0  10  10       3465.89       3273.38       113.85 o                         
   1  10  10       2341.05       2126.87        85.93 o                         
   2  10  10        184.37        177.13        24.49 o                         
   3  10  10        251.84        213.35        33.10 o                         
   4  10  10       2199.56       2100.98       111.84 o                         
   5  10  10        298.72        284.85        28.29 o                         
   6  10  10        455.62        411.93        67.41 o                         
   9  10  10       1044.20       1197.26        64.59 o                         
  10  10  10         61.02        114.02        17.77 o                         
  11  10  10        378.17        367.70        22.12 o                         
 -11  11  10         78.40         73.05        14.39 o                         
 -10  11  10        519.69        481.29        39.58 o                         
  -9  11  10       1030.90        946.32        61.68 o                         
  -8  11  10       1009.57       1165.29        72.77 o                         
  -7  11  10        381.90        238.62        36.10 o                         
  -6  11  10        199.89        155.66        24.77 o                         
  -5  11  10        102.51        114.40        21.72 o                         
  -4  11  10        343.09        378.90        46.45 o                         
  -3  11  10        133.58        159.13        24.94 o                         
  -2  11  10        137.85        133.52        51.43 o                         
  -1  11  10        287.58        245.90        22.67 o                         
   0  11  10       3005.29       2632.49       215.92 o                         
   1  11  10        280.23        258.78        28.68 o                         
   2  11  10        137.40        129.54        21.39 o                         
   3  11  10        141.40        149.93        24.46 o                         
   4  11  10        331.28        359.94        25.67 o                         
   5  11  10         98.44         98.06        17.09 o                         
   6  11  10        201.10        187.48        31.40 o                         
   8  11  10       1010.17        105.02        19.27 o                         
   9  11  10       1034.22        965.03        92.85 o                         
  10  11  10        532.48        545.05        58.15 o                         
  11  11  10         74.61         79.00         9.70 o                         
 -10  12  10        908.32        888.21        49.83 o                         
  -9  12  10        302.77        321.27        31.40 o                         
  -8  12  10        672.22        774.07        53.59 o                         
  -7  12  10        325.84        284.45        68.35 o                         
  -6  12  10        499.23        348.25        43.72 o                         
  -5  12  10         66.51         65.90        23.55 o                         
  -4  12  10       1189.00       1040.06       177.89 o                         
  -3  12  10        474.20        392.94        74.75 o                         
  -2  12  10        346.07        372.30        68.31 o                         
  -1  12  10        463.65        464.46        53.78 o                         
   0  12  10       1176.65       1341.30        87.25 o                         
   1  12  10        465.12        472.83        51.43 o                         
   2  12  10        339.55        317.31        52.65 o                         
   3  12  10        485.29        536.32        68.40 o                         
   4  12  10       1170.19       1007.24        75.03 o                         
   5  12  10         60.64         40.52        18.15 o                         
   6  12  10        500.49        398.46        42.78 o                         
   7  12  10        339.50        281.69        33.47 o                         
   8  12  10        661.69        791.91        57.07 o                         
   9  12  10        302.66        304.02        27.17 o                         
  10  12  10        902.88        903.06        33.98 o                         
  -9  13  10         49.61         36.67        12.79 o                         
  -8  13  10        230.33        260.62        26.61 o                         
  -7  13  10        206.12        206.82        25.20 o                         
  -6  13  10        391.90        327.24        44.99 o                         
  -5  13  10        332.03        236.93        35.16 o                         
  -4  13  10       1225.12        963.15        73.71 o                         
  -3  13  10        264.54        256.63        25.10 o                         
  -2  13  10        203.52        232.38        68.40 o                         
  -1  13  10         55.22         57.35        20.07 o                         
   0  13  10        609.60        778.41       111.09 o                         
   1  13  10         53.94         57.00        14.05 o                         
   2  13  10        195.19        221.90        22.66 o                         
   3  13  10        265.15        307.53        27.24 o                         
   4  13  10       1233.14       1293.16        81.52 o                         
   5  13  10        333.22        259.59        34.51 o                         
   6  13  10        392.60        307.38        24.03 o                         
   7  13  10        203.66        199.81        16.65 o                         
   8  13  10        228.39        233.57        16.82 o                         
  -7  14  10          3.69         -2.54         8.37 o                         
  -6  14  10        172.69        125.99        22.56 o                         
  -5  14  10        214.80        212.96        30.56 o                         
  -4  14  10        217.51        200.36        30.93 o                         
  -3  14  10       1366.59       1111.39       110.15 o                         
  -2  14  10        151.20        146.09        18.23 o                         
  -1  14  10        999.84        990.05        50.58 o                         
   0  14  10         89.22        104.10        12.24 o                         
   1  14  10        988.14       1084.46        50.09 o                         
   2  14  10        150.43        177.15        19.89 o                         
   3  14  10       1370.82       1214.94        51.45 o                         
   4  14  10        214.77        196.03        27.55 o                         
   5  14  10        195.69        246.52        29.80 o                         
   6  14  10        179.26        186.09        16.95 o                         
   7  14  10          2.83          7.47         4.62 o                         
  -5  15  10        480.86        408.24        36.01 o                         
  -4  15  10        346.79        323.62        33.75 o                         
  -3  15  10        243.98        251.42        19.94 o                         
  -2  15  10        223.32        228.06        19.71 o                         
  -1  15  10        662.94        673.19        47.67 o                         
   0  15  10         83.73         71.27        16.92 o                         
   1  15  10        667.98        709.98        34.59 o                         
   2  15  10        220.17        224.15        19.15 o                         
   3  15  10        252.48        335.00        32.81 o                         
   4  15  10        347.15        333.49        31.68 o                         
   5  15  10        478.31        499.72        37.33 o                         
   1   0  11       6308.97       4464.35      1913.97 o                         
   2   0  11      16575.25      19765.93       331.05 o                         
   3   0  11        506.87        600.60        22.44 o                         
   4   0  11        784.79        770.55        25.38 o                         
   5   0  11       2029.33       2301.89        70.04 o                         
   6   0  11      11206.82      12664.42       210.13 o                         
   7   0  11       1058.85       1053.77        32.20 o                         
   8   0  11         44.88        263.76       182.21 o                         
   9   0  11        507.86        561.82        37.17 o                         
  10   0  11        597.37        573.68        49.60 o                         
  11   0  11        339.12        429.49        42.12 o                         
  12   0  11       1283.00       1174.03        69.67 o                         
 -12   1  11        251.07        210.89        29.24 o                         
 -11   1  11        503.99        493.89        46.07 o                         
 -10   1  11        752.32        711.62        42.84 o                         
  -9   1  11        246.87        250.48        25.56 o                         
  -8   1  11        990.62        969.81        50.42 o                         
  -7   1  11        532.45        518.75        22.21 o                         
  -6   1  11       1960.45       1890.72        82.81 o                         
  -5   1  11        364.27        376.62        16.92 o                         
  -4   1  11        311.23        278.12        14.23 o                         
  -3   1  11        331.69        404.05        16.81 o                         
  -2   1  11       1346.45       1435.65        33.34 o                         
  -1   1  11       1820.34       1593.54       454.78 o                         
   0   1  11       1121.11       1411.37        45.95 o                         
   1   1  11       1823.95       1872.59       409.66 o                         
   2   1  11       1371.39       1441.70        33.37 o                         
   3   1  11        328.62        399.67        19.46 o                         
   4   1  11        305.81        282.85        14.22 o                         
   5   1  11        362.16        355.79        16.16 o                         
   6   1  11       1960.85       1890.24        75.96 o                         
   7   1  11        535.66        559.55        24.80 o                         
   8   1  11        987.19        960.33        64.12 o                         
   9   1  11        251.16        271.63        33.57 o                         
  10   1  11        748.29        795.32        58.48 o                         
  11   1  11        508.97        586.88        49.08 o                         
  12   1  11        256.02        261.38        31.03 o                         
 -14   2  11       1929.37       1649.24       163.31 o                         
 -13   2  11        800.23        802.65        49.08 o                         
 -12   2  11        315.90        343.83        32.91 o                         
 -11   2  11       3986.69       4214.38       115.20 o                         
 -10   2  11        600.77        774.60        76.02 o                         
  -9   2  11        986.59        918.08        50.11 o                         
  -8   2  11       1668.34       1828.27        74.00 o                         
  -7   2  11       2415.72       2674.50        73.72 o                         
  -6   2  11       1025.86        929.21        34.59 o                         
  -5   2  11       1866.89       2141.70        77.60 o                         
  -4   2  11       6027.70       6460.54       188.08 o                         
  -3   2  11      10805.23      11895.48       208.77 o                         
  -2   2  11       1795.87       1887.18        43.75 o                         
  -1   2  11       7732.23       8331.73       198.55 o                         
   0   2  11       4327.84       4647.95        91.87 o                         
   1   2  11       7714.54       8084.29       287.19 o                         
   2   2  11       1782.31       1895.67        43.28 o                         
   3   2  11      10731.50      11893.49       218.33 o                         
   4   2  11       6049.31       6574.13       156.80 o                         
   5   2  11       1872.39       2188.43        42.25 o                         
   6   2  11       1027.25       1038.45        35.14 o                         
   7   2  11       2412.82       2442.75        61.34 o                         
   8   2  11       1693.15       1960.61        97.22 o                         
   9   2  11       1003.55        983.83        64.50 o                         
  10   2  11        585.19        680.80        53.31 o                         
  11   2  11       3969.47       4361.99       167.73 o                         
  12   2  11        298.96        324.46        34.13 o                         
 -14   3  11          2.22          8.18         7.62 o                         
 -13   3  11        121.53        126.02        14.54 o                         
 -12   3  11         21.11         29.99        12.41 o                         
 -11   3  11       1077.53       1076.46        47.03 o                         
 -10   3  11       1115.52       1085.36        41.93 o                         
  -9   3  11       1352.40       1445.67        50.16 o                         
  -8   3  11        675.67        811.84        47.17 o                         
  -7   3  11        436.79        374.90        32.59 o                         
  -6   3  11        935.91        989.78        44.19 o                         
  -5   3  11        855.28        816.58        40.02 o                         
  -4   3  11       1909.60       1933.45        70.73 o                         
  -3   3  11       1932.82       2111.12        39.96 o                         
  -2   3  11       1732.69       1678.18        40.80 o                         
  -1   3  11        745.90        385.94       157.64 o                         
   0   3  11        393.11         -8.88         8.88 o                         
   1   3  11        752.94        506.50       133.92 o                         
   2   3  11       1734.69       1769.41        59.30 o                         
   3   3  11       1935.59       2223.23        48.89 o                         
   4   3  11       1901.31       1974.92        48.92 o                         
   5   3  11        846.81        816.74        42.79 o                         
   6   3  11        927.23        992.08        30.69 o                         
   7   3  11        453.73        400.32        23.65 o                         
   8   3  11        670.08        918.11        61.11 o                         
   9   3  11       1353.09       1371.67        78.32 o                         
  10   3  11       1129.63       1127.12        69.67 o                         
  11   3  11       1065.43       1092.97        46.93 o                         
  12   3  11         21.65         29.71        12.69 o                         
 -14   4  11        201.00        174.88        19.65 o                         
 -13   4  11        170.17        162.47        21.34 o                         
 -12   4  11        436.77        391.67        36.39 o                         
 -11   4  11       1467.39       1585.69        69.30 o                         
 -10   4  11       1959.63       2017.72        60.60 o                         
  -9   4  11       1148.37       1192.00        45.05 o                         
  -8   4  11       1152.67       1161.37        44.43 o                         
  -7   4  11       5782.16       5864.37       127.89 o                         
  -6   4  11       2996.69       3109.35       141.78 o                         
  -5   4  11       1861.88       1766.08        98.63 o                         
  -4   4  11        518.48        544.57        50.30 o                         
  -3   4  11       6084.02       6007.52       149.58 o                         
  -2   4  11       4336.76       4480.56       124.33 o                         
  -1   4  11       1470.66       1604.77        65.95 o                         
   0   4  11        254.05        262.15        20.21 o                         
   1   4  11       1470.04       1613.21        52.01 o                         
   2   4  11       4337.79       4348.39       125.88 o                         
   3   4  11       6067.70       6252.18       330.25 o                         
   4   4  11        527.87        663.85       105.77 o                         
   5   4  11       1844.61       1677.95        61.60 o                         
   6   4  11       2952.44       3024.24        90.81 o                         
   7   4  11       5775.48       6051.48       285.68 o                         
   8   4  11       1156.88       1193.59        70.80 o                         
   9   4  11       1157.69       1337.44        76.16 o                         
  10   4  11       1979.75       2238.25       104.83 o
[truncated: 138,592 more chars]
